# Supplementary material for: Analysis of differential membrane proteins related to matrix stiffness-mediated metformin resistance in hepatocellular carcinoma cells
Source: Proteome Sci. 2023 Sep 22;21:14. doi: 10.1186/s12953-023-00216-7 (PMC10517517; doi:10.1186/s12953-023-00216-7)
Supplement: Supplementary file 3 — Additional file 3: Table S2. A list of all identified proteins. [file 12953_2023_216_MOESM3_ESM.xlsx]

## Sheet: Sheet1
UP_ID	ProteinName	GeneName	116/113_A	116/113_B	116/113_C	LogRatio	LogP	Sig	117/114_A	117/114_B	117/114_C	LogRatio	LogP	Sig	118/115_A	118/115_B	118/115_C	LogRatio	LogP	Sig	114/113_A	114/113_B	114/113_C	LogRatio	LogP	Sig	115/113_A	115/113_B	115/113_C	LogRatio	LogP	Sig	115/114_A	115/114_B	115/114_C	LogRatio	LogP	Sig	117/116_A	117/116_B	117/116_C	LogRatio	LogP	Sig	118/116_A	118/116_B	118/116_C	LogRatio	LogP
PLEC_HUMAN	Plectin	PLEC	0.869433	0.877224	0.879487	-0.192016	3.16479	0	1.08271	1.07691	1.07781	0.10989	3.31892	0	1.15153	1.14651	1.12822	0.191671	2.66053	0	0.740256	0.737526	0.736605	-0.438054	4.62172	0	0.652818	0.666134	0.652957	-0.605369	3.59435	-1	0.864603	0.871713	0.872	-0.201844	3.40183	0	0.91582	0.93217	0.911865	-0.12037	2.19052	0	0.846787	0.845943	0.83472	-0.24728	3.13803
CH60_HUMAN	60 kDa heat shock protein, mitochondrial	HSPD1	1.02479	1.01299	1.01943	0.0272532	1.52257	0	1.15324	1.19169	1.1389	0.215712	2.09228	0	1.20534	1.21685	1.22007	0.279875	3.44226	0	0.892266	0.901979	0.910223	-0.149618	2.51318	0	1.087	1.07803	1.1061	0.124822	2.11981	0	1.14356	1.17205	1.16312	0.213598	2.619	0	1.12069	1.06127	1.0497	0.107315	1.17162	0	1.38654	1.25618	1.34619	0.411032	1.98114
ACTB_HUMAN	Actin, cytoplasmic 1	ACTB	1.07785	1.05104	1.06234	0.089151	1.86379	0	1.16899	1.22106	1.12279	0.227674	1.63967	0	0.957479	0.985865	0.950082	-0.0521834	1.07472	0	0.939656	0.92914	0.893955	-0.118857	1.49741	0	1.15855	1.25407	1.20613	0.270534	1.83471	0	1.37012	1.33977	1.37337	0.44476	3.18385	0	0.938791	1.04118	0.958888	-0.0297059	0.24826	0	1.13187	1.11295	1.11028	0.161394	2.53412
ACTG_HUMAN	Actin, cytoplasmic 2	ACTG1	1.28624	1.0404	1.02663	0.160608	0.546416	0	1.11887	1.15942	1.05277	0.15102	1.17843	0	1.04762	0.918296	0.953734	-0.0391683	0.267631	0	0.967066	0.911818	0.968936	-0.0751045	0.923717	0	1.09421	1.2513	1.19086	0.237306	1.27418	0	1.21958	1.4378	1.33088	0.410801	1.56574	0	0.855179	0.983079	0.962916	-0.098931	0.608647	0	0.955077	1.09694	0.974546	0.0127162	0.0519015
K2C8_HUMAN	Keratin, type II cytoskeletal 8	KRT8	1.48585	1.38409	1.43574	0.521279	2.49406	0	1.72492	1.65432	1.71159	0.762939	3.22999	1	1.63023	1.55023	1.60809	0.674626	2.98664	1	0.890692	0.904571	0.884275	-0.162978	2.4573	0	0.910803	0.947164	0.885869	-0.128768	1.35834	0	0.999301	0.968812	0.976134	-0.0270638	0.742761	0	1.14324	1.12897	1.11238	0.174016	2.36921	0	1.05986	1.0727	1.01113	0.0674964	0.908619
GRP78_HUMAN	78 kDa glucose-regulated protein	HSPA5	1.00722	1.03966	1.00126	0.0229688	0.509712	0	1.14414	1.12333	1.15497	0.190063	2.41852	0	1.18019	1.18863	1.1681	0.237529	3.02569	0	0.934433	0.922538	0.921398	-0.110725	2.46793	0	1.03063	1.04078	1.03598	0.0507403	2.19255	0	1.06906	1.08014	1.12176	0.12475	1.55951	0	1.06573	1.09468	1.10803	0.12364	1.75488	0	1.15835	1.20494	1.238	0.263548	1.95743
PRKDC_HUMAN	DNA-dependent protein kinase catalytic subunit	PRKDC	1.14716	1.14277	1.13783	0.1923	3.50418	0	1.12836	1.0909	1.13152	0.159534	1.95377	0	1.06226	1.01328	1.00623	0.038795	0.587464	0	1.04646	1.0596	1.03798	0.0676538	1.79642	0	1.14516	1.11808	1.12016	0.173511	2.39106	0	1.06433	1.03583	1.05181	0.0712915	1.61222	0	1.02024	1.03365	1.02273	0.0363889	1.613	0	1.07877	1.025	1.02635	0.0612517	0.88907
GRP75_HUMAN	Stress-70 protein, mitochondrial	HSPA9	1.16358	1.16179	1.14883	0.211719	3.12462	0	1.31436	1.23545	1.30012	0.359871	2.23521	0	1.40984	1.37394	1.32864	0.455024	2.52919	0	0.962869	0.938333	0.939662	-0.0786329	1.64268	0	1.08072	1.07875	1.07925	0.110461	4.29169	0	1.13033	1.08172	1.14147	0.160714	1.66913	0	1.10762	1.08181	1.0576	0.114154	1.5624	0	1.45971	1.31622	1.24265	0.421724	1.59573
AHNK_HUMAN	Neuroblast differentiation-associated protein AHNAK	AHNAK	0.787761	0.790676	0.75627	-0.361721	2.4933	0	1.49375	1.47283	1.44653	0.556832	3.23687	0	1.16144	1.13856	1.10934	0.184527	1.97265	0	0.721034	0.754549	0.724645	-0.44731	2.66907	0	0.97129	0.984966	0.972994	-0.0344318	1.49124	0	1.34852	1.34068	1.32958	0.421797	3.70524	0	1.42739	1.42261	1.4092	0.50562	3.92083	0	1.49653	1.45546	1.45439	0.554631	3.22362
K1C18_HUMAN	Keratin, type I cytoskeletal 18	KRT18	1.55694	1.51388	1.53699	0.61912	3.44774	1	1.81229	1.76194	1.82647	0.848184	3.46188	1	1.70113	1.71107	1.53317	0.721118	2.29439	1	0.887559	0.902637	0.928168	-0.142224	1.76939	0	0.91193	0.880786	0.925603	-0.142248	1.66888	0	0.977797	0.952287	1.00936	-0.029419	0.463285	0	1.21174	1.17824	1.08443	0.211805	1.31399	0	1.08244	1.08308	0.955525	0.0570634	0.33757
ROA2_HUMAN	Heterogeneous nuclear ribonucleoproteins A2/B1	HNRNPA2B1	0.971024	0.970378	1.00569	-0.025668	0.571625	0	0.730695	0.738831	0.739398	-0.441619	3.8065	0	0.812684	0.820582	0.862397	-0.265539	2.00866	0	1.25614	1.23293	1.27137	0.325936	2.80674	0	1.28398	1.27726	1.26748	0.351899	3.6248	0	1.05104	1.02462	1.00279	0.0372411	0.699417	0	0.925211	0.942276	0.944303	-0.0934734	2.00687	0	1.08269	1.06783	1.02545	0.0822368	1.13361
ATPB_HUMAN	ATP synthase subunit beta, mitochondrial	ATP5B	1.05643	1.07857	1.0604	0.0910392	1.99651	0	1.07446	1.03395	1.04598	0.0724014	1.31855	0	1.0699	1.07833	1.06996	0.101284	2.8616	0	0.957788	0.972127	0.971578	-0.0481671	1.68766	0	0.998401	1.03815	1.02101	0.0274216	0.625144	0	1.05829	1.03144	1.04511	0.0634296	1.5628	0	0.943348	0.965727	1.00712	-0.0408759	0.564782	0	1.06617	1.03122	1.0419	0.0654754	1.35452
ASPH_HUMAN	Aspartyl/asparaginyl beta-hydroxylase	ASPH	0.956871	0.927852	0.93795	-0.0879001	1.67434	0	1.19259	1.21451	1.37298	0.333454	1.4523	0	1.26604	1.30739	1.3564	0.389502	2.26657	0	0.875393	0.895306	0.836215	-0.20262	1.70457	0	0.9481	0.976573	1.00121	-0.0360904	0.602102	0	1.05499	1.04766	1.10517	0.0966294	1.23803	0	1.08432	1.15224	1.19685	0.19468	1.36634	0	1.2668	1.3128	1.29104	0.367608	2.78703
ANXA2_HUMAN	Annexin A2	ANXA2	0.630131	0.616072	0.603355	-0.697781	3.17336	-1	0.899941	0.916347	0.883148	-0.152305	1.99958	0	0.868439	0.858518	0.860184	-0.213604	3.2406	0	0.749573	0.743149	0.736337	-0.428528	3.52326	0	0.85954	0.806969	0.840478	-0.259008	1.98373	0	1.09728	1.10656	1.10698	0.142227	3.07126	0	1.08529	1.07313	1.09053	0.115012	2.4491	0	1.13774	1.08064	1.1222	0.155134	1.69962
LPPRC_HUMAN	Leucine-rich PPR motif-containing protein, mitochondrial	LRPPRC	1.01506	0.973839	0.993614	-0.00843614	0.176305	0	1.0816	1.09703	1.03602	0.0997014	1.24259	0	1.14872	1.12798	1.13865	0.187066	2.78445	0	0.915392	0.870328	0.931643	-0.142755	1.40154	0	1.07571	1.03726	1.07937	0.0896571	1.40091	0	1.16446	1.21192	1.0959	0.210923	1.41791	0	1.00507	1.05128	1.02326	0.0377843	0.733648	0	1.24591	1.29518	1.25927	0.341176	2.6223
CLH1_HUMAN	Clathrin heavy chain 1	CLTC	1.05784	1.03395	1.0669	0.0743644	1.50072	0	1.29764	1.06985	1.09014	0.204822	0.813607	0	0.962978	0.890859	0.913187	-0.116628	1.14732	0	0.997388	1.01362	1.02698	0.0181517	0.5574	0	1.04511	0.991469	1.00802	0.0212852	0.347401	0	1.03178	0.956823	1.00713	-0.00205059	0.0272148	0	1.16209	1.06273	1.09228	0.144961	1.19671	0	1.0532	0.917559	0.880116	-0.0735565	0.371952
HS90B_HUMAN	Heat shock protein HSP 90-beta	HSP90AB1	0.913422	0.905232	0.873038	-0.156449	1.80137	0	0.989954	0.953248	0.969607	-0.0425512	0.945344	0	1.00724	0.969905	0.933416	-0.0436646	0.527764	0	0.949788	0.889812	0.895575	-0.133329	1.33263	0	0.94418	0.928505	0.895593	-0.115973	1.45094	0	0.999785	1.02901	1.03542	0.0305564	0.720891	0	1.07124	1.04792	1.01827	0.0646197	1.02916	0	1.08352	1.03603	0.994605	0.0538775	0.559549
HSP7C_HUMAN	Heat shock cognate 71 kDa protein	HSPA8	0.954521	0.966327	1.00792	-0.0346672	0.555447	0	0.993021	0.942915	1.02033	-0.0211849	0.237746	0	1.02939	0.983869	1.04306	0.0268354	0.387387	0	0.9615	1.01848	0.999066	-0.0101138	0.149746	0	1.03342	1.04673	1.0502	0.0613608	1.8828	0	1.026	0.990909	1.07601	0.0440096	0.472744	0	1.06431	1.04784	1.09083	0.0944516	1.51399	0	1.15159	1.01337	1.19232	0.162335	0.807366
ENPL_HUMAN	Endoplasmin	HSP90B1	1.00821	0.952797	0.994935	-0.0213435	0.327832	0	1.16353	1.17106	1.09873	0.194643	1.65866	0	1.17865	1.1276	1.11026	0.187561	1.73175	0	0.911451	0.859241	0.890947	-0.172648	1.70138	0	1.03425	1.0561	1.04643	0.0643213	1.74623	0	1.09112	1.18089	1.13888	0.185189	1.51581	0	1.03828	1.11133	1.06484	0.0996091	1.1287	0	1.21291	1.28456	1.20967	0.305343	2.07108
ROA1_HUMAN	Heterogeneous nuclear ribonucleoprotein A1	HNRNPA1	0.837361	0.914176	0.868319	-0.195475	1.4783	0	0.615298	0.647605	0.695715	-0.615126	2.1632	-1	0.734724	0.747669	0.757555	-0.421497	3.03689	0	1.20293	1.22913	1.20326	0.277121	2.86054	0	1.21117	1.23907	1.26484	0.308431	2.46612	0	0.961532	0.968595	1.0419	-0.0135163	0.134758	0	0.92913	0.918008	0.964479	-0.0935625	1.31491	0	1.05137	1.05811	1.03838	0.0694069	1.8878
SPTB2_HUMAN	Spectrin beta chain, non-erythrocytic 1	SPTBN1	1.19797	1.22697	1.21443	0.278722	2.89145	0	1.16867	1.12876	1.11363	0.185256	1.90902	0	0.940373	0.945	0.959258	-0.0767208	1.90677	0	1.07499	1.06425	1.08372	0.10342	2.27457	0	1.26383	1.23223	1.21725	0.307743	2.57183	0	1.16165	1.15533	1.11331	0.193364	2.00863	0	1.06025	0.990649	1.0001	0.024319	0.283554	0	0.956927	0.928692	0.941877	-0.0854377	1.68556
EST1_HUMAN	Liver carboxylesterase 1	CES1	1.11494	1.12924	1.11912	0.164915	2.96098	0	1.40181	1.38091	1.41465	0.484524	3.35762	0	1.5443	1.47662	1.46677	0.58101	2.79309	0	0.926378	0.882099	0.908	-0.143226	1.70295	0	1.20606	1.1617	1.20556	0.252302	2.29948	0	1.31355	1.27167	1.29498	0.371165	2.87727	0	1.15025	1.1164	1.11866	0.174326	2.19989	0	1.69257	1.58071	1.52303	0.676965	2.36364
G3P_HUMAN	Glyceraldehyde-3-phosphate dehydrogenase	GAPDH	0.911745	0.897892	0.882192	-0.156376	2.11842	0	1.2545	1.27721	1.24127	0.330742	2.88	0	1.05016	1.09502	1.01923	0.076974	0.899808	0	0.82813	0.825406	0.793193	-0.294108	2.33948	0	0.977248	0.967699	0.942982	-0.0549271	1.15682	0	1.16112	1.13775	1.18013	0.21371	2.29495	0	1.13545	1.15356	1.11076	0.180477	2.11884	0	1.18494	1.18745	1.16159	0.236333	2.73772
PYC_HUMAN	Pyruvate carboxylase, mitochondrial	PC	1.1462	1.15974	1.16582	0.210705	2.9284	0	1.12726	1.09054	1.1275	0.157173	1.99159	0	1.1594	1.18831	1.18077	0.234084	2.68526	0	0.997756	0.950464	0.956545	-0.0465409	0.778401	0	0.988768	0.978643	0.997388	-0.0170283	0.786166	0	1.03169	0.999622	1.03173	0.0300009	0.724732	0	0.929704	0.923925	0.903013	-0.12205	1.96817	0	1.04862	1.04321	0.978354	0.0333615	0.379746
RRBP1_HUMAN	Ribosome-binding protein 1	RRBP1	0.873204	0.893441	0.875568	-0.183215	2.49191	0	1.13066	1.13804	1.17903	0.200685	2.06239	0	1.34958	1.32357	1.36743	0.4296	2.99539	0	0.945844	0.956909	0.937908	-0.0787359	1.95284	0	0.936061	0.940405	0.921502	-0.100583	2.11526	0	0.9668	1.01365	1.02937	0.00471154	0.0498648	0	1.28327	1.24191	1.25094	0.331943	2.73037	0	1.46897	1.53155	1.48848	0.58143	3.03032
PDIA1_HUMAN	Protein disulfide-isomerase	P4HB	1.05698	1.04296	1.02806	0.0602784	1.45662	0	1.38793	1.38694	1.40098	0.477104	4.01663	0	1.44084	1.44335	1.4642	0.535518	3.72501	0	0.864849	0.873587	0.852408	-0.211541	2.62893	0	1.18716	1.14834	1.16957	0.224483	2.4202	0	1.35138	1.2912	1.35759	0.4151	2.51074	0	1.20752	1.1717	1.18113	0.247059	2.55972	0	1.86501	1.72533	1.76006	0.834685	2.78843
K1C19_HUMAN	Keratin, type I cytoskeletal 19	KRT19	1.41868	1.45444	1.36091	0.497068	2.5006	0	1.44809	1.48614	1.40832	0.533582	2.75428	0	1.49823	1.50158	1.39265	0.550066	2.37706	0	0.947991	0.923933	0.958948	-0.0837163	1.46916	0	0.854263	0.851235	0.862013	-0.224592	3.23796	0	0.888252	0.870831	0.92027	-0.163078	1.70503	0	0.991668	0.929153	0.940603	-0.0682295	0.854996	0	0.855694	0.790139	0.790772	-0.30009	1.80502
PDIA3_HUMAN	Protein disulfide-isomerase A3	PDIA3	1.07601	1.01075	1.02591	0.053192	0.715168	0	1.21476	1.21535	1.18064	0.267338	2.5743	0	1.30066	1.25974	1.26485	0.350594	2.76773	0	0.894871	0.86132	0.874124	-0.189727	2.15066	0	1.06128	1.03677	1.06395	0.0758735	1.62445	0	1.11652	1.21633	1.13461	0.208919	1.49937	0	1.08855	1.10059	1.09596	0.130973	2.90501	0	1.30724	1.38976	1.32391	0.422562	2.39346
K1C20_HUMAN	Keratin, type I cytoskeletal 20	KRT20	1.39302	1.34172	1.36279	0.449791	2.91462	0	1.69712	1.60417	1.73687	0.747937	2.68398	1	1.62513	1.55117	1.68647	0.696815	2.60107	1	0.928117	0.898253	0.939088	-0.117444	1.59238	0	0.982302	0.958944	0.963443	-0.0465785	1.3172	0	1.07277	1.02851	1.05445	0.0730104	1.26735	0	1.24678	1.25438	1.17451	0.293048	1.97653	0	1.229	1.22597	1.19914	0.284558	2.80442
HS90A_HUMAN	Heat shock protein HSP 90-alpha	HSP90AA1	0.998127	0.997212	0.954075	-0.0245341	0.43539	0	1.06589	1.21313	1.12966	0.18425	1.10976	0	1.1067	1.11973	1.17939	0.183039	1.6371	0	0.978732	0.924275	0.933533	-0.0808302	1.06665	0	0.901347	1.00108	0.924623	-0.0856631	0.70727	0	0.950444	1.08241	1.0315	0.0306224	0.184442	0	1.036	1.13086	1.05807	0.104308	0.945732	0	1.05261	1.24098	1.08679	0.172223	0.834466
LMNA_HUMAN	Prelamin-A/C	LMNA	1.43135	1.43493	1.4557	0.52673	3.68381	0	1.459	1.53075	1.52091	0.588375	2.86666	1	1.06792	1.08085	1.10664	0.117877	1.79483	0	1.14999	1.13607	1.11657	0.181688	2.33835	0	1.21478	1.37512	1.27526	0.365568	1.70199	0	1.08574	1.18686	1.10718	0.171967	1.31621	0	1.13838	1.17527	1.15003	0.207342	2.37071	0	0.88917	0.967214	0.93372	-0.104644	1.01962
FLNA_HUMAN	Filamin-A	FLNA	0.639984	0.606928	0.626892	-0.678992	2.9696	-1	0.880708	0.812017	0.837198	-0.245869	1.72941	0	0.990927	0.944168	0.976376	-0.0432145	0.77099	0	0.729024	0.716724	0.719765	-0.470254	3.60894	0	0.712466	0.683744	0.709507	-0.510651	2.86614	0	1	0.956263	0.956094	-0.0427752	0.736352	0	0.927152	0.913803	0.965604	-0.09616	1.25365	0	1.11717	1.03257	1.13508	0.130853	1.0376
ATPA_HUMAN	ATP synthase subunit alpha, mitochondrial	ATP5A1	1.10709	1.11364	1.09419	0.14401	2.57151	0	1.19307	1.21935	1.12726	0.238657	1.70858	0	1.2635	1.26362	1.35327	0.371235	2.10599	0	0.932239	0.926272	0.899037	-0.121576	1.76755	0	1.02511	1.01849	0.967112	0.00514276	0.056941	0	1.01148	1.04779	1.04941	0.0513426	1.00715	0	1.06684	1.0111	1.03986	0.0555671	0.878855	0	1.18321	1.20683	1.16773	0.246009	2.5032
POTEE_HUMAN	POTE ankyrin domain family member E	POTEE	0.893548	0.697202		-0.330293	0.512254	0	1.32823	0.978583		0.2059	0.260852	0	1.00569	1.03711		0.0305509	0.396229	0	0.621432	0.723721		-0.572231	0.920966	0	1.47717	1.23151		0.437591	0.726168	0	2.4228	1.72933		1.05385	0.832222	0	0.911407	1.00937		-0.0583091	0.248877	0	1.70555	1.87745		0.841168	1.28057
KPYM_HUMAN	Pyruvate kinase PKM	PKM	0.579989	0.586109	0.581913	-0.779249	4.48287	-1	0.948188	0.956923	0.954905	-0.0689391	2.47514	0	0.943297	0.912149	0.899456	-0.122962	1.58091	0	0.703448	0.686444	0.666436	-0.544892	2.76824	0	0.797077	0.800493	0.828587	-0.306289	2.47879	0	1.14929	1.10433	1.16274	0.187502	1.84876	0	1.10427	1.08365	1.07621	0.121735	2.08513	0	1.33358	1.27554	1.33441	0.394526	2.52652
HNRH1_HUMAN	Heterogeneous nuclear ribonucleoprotein H	HNRNPH1	0.848183	0.886796	0.927027	-0.172449	1.36977	0	0.724218	0.691581	0.707637	-0.498561	2.83005	0	0.750574	0.794793	0.772256	-0.372317	2.39078	0	1.13787	1.13872	1.20702	0.215619	1.77589	0	1.0646	1.04931	1.081	0.0908098	1.74085	0	0.84238	0.959624	0.866007	-0.169198	1.01983	0	0.932746	0.939926	0.895766	-0.115891	1.48585	0	0.958689	0.995333	0.843161	-0.100988	0.543915
TERA_HUMAN	Transitional endoplasmic reticulum ATPase	VCP	0.82457	0.792478	0.84005	-0.288007	2.13585	0	0.866872	0.826831	0.901309	-0.209221	1.55151	0	0.87271	0.864731	0.925232	-0.172088	1.52448	0	0.951542	0.946599	0.875863	-0.112993	1.00737	0	0.957445	0.93449	0.946999	-0.0796133	1.80255	0	1.00992	0.926498	0.998751	-0.0315174	0.307887	0	0.964517	0.939493	0.946033	-0.073979	1.64446	0	0.993052	0.985165	0.993439	-0.0136956	1.13459
PDIA4_HUMAN	Protein disulfide-isomerase A4	PDIA4	0.995726	1.00936	1.03106	0.0172808	0.440692	0	1.23372	1.14692	1.23305	0.268511	1.77918	0	1.23642	1.16198	1.24918	0.281974	1.88007	0	0.882748	0.926894	0.890991	-0.151665	1.70831	0	1.11838	1.1168	1.19166	0.191919	1.60084	0	1.22727	1.13217	1.21132	0.251266	1.69643	0	1.17433	1.10687	1.16769	0.201175	1.7479	0	1.5244	1.27796	1.5006	0.520366	1.62092
TIF1B_HUMAN	Transcription intermediary factor 1-beta	TRIM28	1.03032	0.974027	1.03297	0.017836	0.225245	0	0.981565	0.957043	0.901776	-0.0788765	0.799338	0	0.986146	0.965796	0.949676	-0.0481051	1.03754	0	1.01639	1.00752	1.04713	0.0337684	0.734374	0	1.05155	1.02614	0.996769	0.0353729	0.59011	0	1.04633	1.00828	0.985285	0.0190611	0.269336	0	0.991189	0.989287	0.980201	-0.0190355	1.21	0	1.08541	1.14241	1.02252	0.115629	0.878799
ACTN4_HUMAN	Alpha-actinin-4	ACTN4	1.082	1.05372	1.04094	0.0825502	1.42304	0	1.11988	1.10371	0.968428	0.0895053	0.48946	0	0.843948	0.858632	0.855485	-0.22991	2.96592	0	1.16537	1.12156	1.19215	0.213744	1.84748	0	1.1915	1.23811	1.12468	0.244598	1.58001	0	1.10132	1.08222	0.998475	0.0849785	0.710746	0	1.23709	1.24299	1.12374	0.264563	1.509	0	1.06974	1.10637	0.950304	0.0595496	0.314246
HS71A_HUMAN	Heat shock 70 kDa protein 1A	HSPA1A	1.16908	1.19883	1.23261	0.263245	2.15749	0	1.40177	1.73782	1.5996	0.659676	1.73231	1	1.34653	1.51651	1.42	0.513671	2.03356	0	0.973109	0.903492	0.908859	-0.107047	1.05433	0	1.0388	1.07036	1.06839	0.0829496	1.56376	0	1.08683	1.20516	1.15403	0.19997	1.35439	0	1.09163	1.07062	0.976358	0.0651616	0.48216	0	1.11191	1.23233	0.899666	0.112768	0.27572
HNRPM_HUMAN	Heterogeneous nuclear ribonucleoprotein M	HNRNPM	0.84916	0.881309	0.861157	-0.211105	2.26529	0	0.717189	0.697827	0.735476	-0.480295	2.68444	0	0.962325	0.951933	0.948674	-0.0674688	2.0775	0	1.1966	1.13817	1.145	0.21403	1.95187	0	1.06169	1.037	1.09125	0.0885625	1.27229	0	0.849666	0.840277	0.892615	-0.216162	1.82547	0	1.00638	0.979832	0.9965	-0.00833959	0.273923	0	1.16192	1.11726	1.15037	0.19306	2.11634
CKAP4_HUMAN	Cytoskeleton-associated protein 4	CKAP4	0.904685	0.889608	0.902456	-0.153741	2.61843	0	1.04483	1.00941	1.0495	0.049042	0.955869	0	1.15966	1.1366	1.08698	0.173444	1.61015	0	0.933095	0.964161	0.973391	-0.0635868	1.12769	0	0.973007	0.972603	0.985966	-0.0332863	1.4479	0	1.01416	1.04638	1.01264	0.0347711	0.812923	0	1.08106	1.184	1.15279	0.188128	1.39045	0	1.15514	1.36257	1.23257	0.322035	1.35475
HCD2_HUMAN	3-hydroxyacyl-CoA dehydrogenase type-2	HSD17B10	0.973643	1.01396	1.01713	0.00227364	0.0311025	0	1.09731	0.996779	1.14056	0.108649	0.683849	0	1.12869	1.10026	1.11168	0.15516	2.32663	0	0.880618	0.936803	0.854917	-0.16686	1.30415	0	1.00639	0.943665	0.974105	-0.0369402	0.526827	0	1.12379	1.07674	1.16324	0.165118	1.43913	0	0.888489	0.982986	1.00295	-0.0616918	0.443561	0	1.01761	1.07802	1.12326	0.101601	0.867307
HNRPK_HUMAN	Heterogeneous nuclear ribonucleoprotein K	HNRNPK	0.916097	0.973101	0.936628	-0.0862902	1.11762	0	0.878958	0.945345	0.941924	-0.117043	1.12612	0	0.901121	0.885304	0.899155	-0.159729	2.59787	0	1.11085	1.09858	1.03034	0.110929	1.08208	0	1.07308	1.15137	1.08127	0.140001	1.30552	0	0.963707	1.02864	1.0296	0.010516	0.105089	0	1.04452	1.01334	1.02078	0.0373287	0.97544	0	1.14157	1.07129	1.07497	0.132176	1.32267
GANAB_HUMAN	Neutral alpha-glucosidase AB	GANAB	1.07199	1.06246	1.06278	0.091859	2.67595	0	1.00253	0.947906	1.03139	-0.00876396	0.0900664	0	1.02684	1.00407	1.0249	0.0265889	0.904085	0	0.950072	0.985226	0.944475	-0.0590071	1.04729	0	1.01677	0.980547	0.984578	-0.00873113	0.191252	0	0.967941	0.974089	1.01624	-0.0202061	0.34687	0	0.894744	0.892281	0.887995	-0.165413	3.42933	0	0.911579	0.847906	0.905214	-0.17099	1.44947
MDHM_HUMAN	Malate dehydrogenase, mitochondrial	MDH2	0.988359	1.01666	0.983856	-0.00536106	0.127716	0	1.31861	1.35646	1.36942	0.430996	2.84081	0	1.18992	1.19652	1.25489	0.279507	2.12366	0	0.754792	0.770973	0.791997	-0.37223	2.53841	0	0.916769	0.934076	0.940017	-0.104252	1.9734	0	1.18776	1.16387	1.1194	0.210403	1.85444	0	1.05721	1.06782	1.11587	0.111433	1.36197	0	1.11137	1.1587	1.16646	0.195993	1.91268
TPR_HUMAN	Nucleoprotein TPR	TPR	1.10299	1.05525	1.06155	0.102007	1.43711	0	1.11508	1.03257	1.1225	0.124393	1.06664	0	1.07857	1.08198	1.10656	0.123051	2.05353	0	1.00654	0.986498	0.993404	-0.00653497	0.284139	0	1.15698	1.13114	1.11681	0.182662	2.18017	0	1.16679	1.08577	1.14162	0.178096	1.54179	0	1.02251	1.03227	1.03212	0.0411965	1.92398	0	1.15385	1.16414	1.14259	0.20605	2.8463
AT2A2_HUMAN	Sarcoplasmic/endoplasmic reticulum calcium ATPase 2	ATP2A2	0.931625	0.907936	0.947246	-0.106349	1.5727	0	1.23366	1.24528	1.22265	0.303187	3.19759	0	1.40595	1.36048	1.46963	0.497761	2.37826	0	0.862995	0.847139	0.887378	-0.207832	2.06405	0	1.069	1.04946	1.04857	0.0781682	1.87753	0	1.19556	1.14442	1.14896	0.217826	2.07246	0	1.1707	1.20977	1.15724	0.237852	2.19012	0	1.58973	1.53296	1.57053	0.645617	3.24388
SND1_HUMAN	Staphylococcal nuclease domain-containing protein 1	SND1	0.962196	0.973502	0.951757	-0.055164	1.55551	0	0.962115	0.99884	0.992442	-0.0225874	0.515049	0	1.01695	1.04189	1.03671	0.0452346	1.28891	0	0.991886	1.05964	1.02649	0.0370401	0.500519	0	1.10406	1.05606	1.0244	0.086116	0.948745	0	0.976519	1.01356	0.966562	-0.0210011	0.383317	0	1.11918	1.05304	1.07493	0.114214	1.32044	0	1.15124	1.10724	1.10252	0.163933	1.84191
SRRM2_HUMAN	Serine/arginine repetitive matrix protein 2	SRRM2	1.0328	1.0082	1.02378	0.0308204	1.02675	0	0.965013	0.961848	0.934374	-0.0683244	1.36031	0	1.21506	1.22301	1.26045	0.301981	2.53712	0	1.04197	1.04792	1.05331	0.0672746	2.3499	0	0.80844	0.77963	0.766345	-0.349594	2.37721	0	0.754523	0.762368	0.725349	-0.420022	2.56895	0	1.00881	1.00956	0.979605	-0.000975124	0.0246115	0	0.903502	0.959936	0.90598	-0.11538	1.25612
SPTN1_HUMAN	Spectrin alpha chain, non-erythrocytic 1	SPTAN1	1.29654	1.27903	1.2975	0.368513	3.47762	0	1.24759	1.19595	1.20206	0.28119	2.3326	0	1.00083	0.950605	0.972239	-0.037181	0.651307	0	1.08547	1.0689	1.13139	0.131268	1.47811	0	1.28762	1.31192	1.32753	0.388491	2.96359	0	1.19687	1.19272	1.21507	0.264901	3.01647	0	1.02522	0.993034	0.983195	0.000694796	0.00789851	0	0.967902	0.9119	0.927965	-0.095539	1.19399
HUWE1_HUMAN	E3 ubiquitin-protein ligase HUWE1	HUWE1	0.964307	0.97512	0.981162	-0.0387027	1.47038	0	0.899821	0.896786	0.892571	-0.157798	3.33762	0	0.942881	0.970558	0.906394	-0.0893531	1.0555	0	0.963733	0.93885	0.967264	-0.063989	1.37832	0	0.894572	0.870195	0.938737	-0.150132	1.37592	0	0.947427	0.939033	0.942428	-0.084727	2.71434	0	0.847738	0.879854	0.878609	-0.203014	2.13216	0	0.86336	0.827486	0.860625	-0.233633	2.15412
MET_HUMAN	Hepatocyte growth factor receptor	MET	0.794028	0.756237	0.755333	-0.379822	2.41151	0	0.889224	0.821664	0.85844	-0.223572	1.67925	0	0.857233	0.798468	0.803881	-0.286549	1.89726	0	0.864432	0.829826	0.89637	-0.211661	1.65463	0	0.956737	0.940169	0.942612	-0.0793165	2.0156	0	1.08423	1.01099	1.04953	0.0679807	0.832752	0	0.990046	0.979031	0.976083	-0.0266163	1.2957	0	0.964647	0.972989	0.98461	-0.037885	1.32427
UBA1_HUMAN	Ubiquitin-like modifier-activating enzyme 1	UBA1	1.06776	1.08674	1.08738	0.111869	2.22973	0	1.13037	1.18063	1.12269	0.194799	1.87286	0	1.17352	1.27371	1.19293	0.27904	1.78412	0	0.975912	0.914879	0.935607	-0.0859981	1.06112	0	0.762835	0.749032	0.789477	-0.382486	2.47393	0	0.786187	0.826428	0.867417	-0.274603	1.67063	0	1.05123	1.06417	1.05024	0.0775336	2.20833	0	0.88062	0.893147	0.978775	-0.124198	0.924196
ACTC_HUMAN	Actin, alpha cardiac muscle 1	ACTC1	1.03459	1.05636	1.09952	0.0888043	1.12173	0	2.35146	1.80816	1.69358	0.964266	1.6489	1	1.59015	1.07484	1.12426	0.336945	0.656415	0	0.497447	0.705351	0.701269	-0.655878	1.25228	0	1.00621	1.11019	1.2089	0.14852	0.699966	0	2.47811	1.98791	1.76106	1.05359	1.72735	1	1.11553	1.09516	1.00997	0.102394	0.827605	0	2.0387	1.27454	1.31392	0.625164	0.941695
QCR2_HUMAN	Cytochrome b-c1 complex subunit 2, mitochondrial	UQCRC2	0.903413	0.924007	0.91782	-0.128031	2.25065	0	0.933655	0.905848	0.994679	-0.0820298	0.765204	0	0.982619	0.939235	1.02514	-0.0257165	0.266807	0	0.979472	0.990849	0.939862	-0.0438528	0.707551	0	1.05465	1.02389	1.04441	0.057944	1.35577	0	1.08451	1.04119	1.08184	0.096505	1.4322	0	1.01446	1.02397	1.02711	0.0311812	1.54495	0	1.22734	1.17523	1.18073	0.256326	2.22565
PRP8_HUMAN	Pre-mRNA-processing-splicing factor 8	PRPF8	1.14802	1.14336	1.11147	0.181783	2.18922	0	1.15334	1.13071	1.05021	0.152404	1.17644	0	1.20389	1.14643	1.12971	0.214136	1.78394	0	1.01774	0.986756	1.0047	0.00441397	0.112802	0	1.01729	1.06912	1.06555	0.0712884	1.03622	0	1.00798	1.03449	1.0058	0.0230284	0.6557	0	0.927582	0.960519	0.975523	-0.0671206	1.05375	0	1.01961	1.0184	1.05621	0.0446122	0.908156
TRAP1_HUMAN	Heat shock protein 75 kDa, mitochondrial	TRAP1	1.06108	0.965566	0.974212	0.000413274	0.00644223	0	1.07424	1.09014	1.17094	0.152865	1.23337	0	1.09715	1.07342	1.20891	0.171837	1.07451	0	0.920092	0.898285	0.882848	-0.151349	1.89428	0	1.05301	1.07676	1.03634	0.077752	1.39743	0	1.12535	1.17786	1.16567	0.209509	2.04896	0	0.980677	0.992906	1.03182	0.00259563	0.0324888	0	1.09998	1.22668	1.24926	0.25335	1.31553
QCR1_HUMAN	Cytochrome b-c1 complex subunit 1, mitochondrial	UQCRC1	0.932721	0.917656	0.964966	-0.0916516	1.30142	0	0.874576	0.836697	0.877147	-0.212891	1.97844	0	0.879686	0.91828	0.932316	-0.135912	1.49123	0	1.04603	1.02655	1.05847	0.0616866	1.38745	0	1.15095	1.08655	1.08815	0.148677	1.48933	0	1.06989	1.04644	1.0187	0.0635167	1.04273	0	0.980157	1.00288	0.966011	-0.0247145	0.594493	0	1.03851	1.02852	1.03666	0.0490247	2.12186
ALDH2_HUMAN	Aldehyde dehydrogenase, mitochondrial	ALDH2	1.14521	1.10938	1.10631	0.163884	2.02629	0	1.45864	1.47832	1.47697	0.557101	3.90169	0	1.53399	1.47798	1.46408	0.577266	2.89798	0	0.885901	0.829161	0.852436	-0.2246	1.82998	0	1.21978	1.24846	1.19042	0.286348	2.32156	0	1.38905	1.36452	1.33903	0.448056	2.93509	0	1.08817	1.16543	1.16061	0.18659	1.54611	0	1.68331	1.67309	1.62929	0.732828	3.41059
EFTU_HUMAN	Elongation factor Tu, mitochondrial	TUFM	1.09385	1.05128	1.07318	0.10134	1.58998	0	1.23983	1.16512	1.17674	0.255676	1.93279	0	1.33684	1.32476	1.38909	0.433203	2.63128	0	0.859275	0.923771	0.88718	-0.168001	1.51388	0	0.947789	0.923646	0.926773	-0.100459	1.87851	0	1.13046	1.02934	1.05821	0.101205	0.886094	0	1.0937	1.09677	1.0909	0.129334	3.52583	0	1.28927	1.28055	1.38159	0.397407	2.11338
FUBP2_HUMAN	Far upstream element-binding protein 2	KHSRP	0.890545	0.920399	0.897297	-0.147606	2.02915	0	0.844869	0.905124	0.89235	-0.183145	1.5831	0	0.714244	0.75047	0.706652	-0.46636	2.48634	0	1.1723	1.12476	1.12967	0.191868	2.01607	0	1.39911	1.40488	1.39573	0.485334	4.49275	0	1.11823	1.22746	1.15991	0.224702	1.53383	0	1.13854	1.12674	1.13686	0.18148	3.17509	0	1.05618	1.06634	1.04373	0.0778134	1.88697
SDHA_HUMAN	Succinate dehydrogenase [ubiquinone] flavoprotein subunit, mitochondrial	SDHA	1.01093	1.03195	0.985329	0.0135014	0.249246	0	0.919857	0.967125	0.944854	-0.0832246	1.2425	0	1.08578	1.05642	1.02965	0.0803635	1.16393	0	0.95327	0.961262	0.920234	-0.0817329	1.29141	0	0.964563	0.952169	0.898309	-0.0918066	1.00238	0	0.958216	0.989158	0.963791	-0.043366	1.04137	0	0.895197	0.900209	0.907906	-0.150235	2.81108	0	0.962287	1.00095	1.01185	-0.0120272	0.199973
ALDOA_HUMAN	Fructose-bisphosphate aldolase A	ALDOA	0.749518	0.754469	0.772637	-0.398067	2.95245	0	0.885617	0.84919	0.890025	-0.192737	1.9148	0	0.756059	0.78973	0.740278	-0.392094	2.31346	0	0.865776	0.870575	0.828881	-0.225874	2.01524	0	0.882604	0.843938	0.809517	-0.242375	1.6734	0	0.992144	0.972753	0.995345	-0.0192476	0.692493	0	0.971739	0.969648	0.957061	-0.0496821	1.73249	0	0.8883	0.915092	0.866684	-0.168082	1.75367
MYOF_HUMAN	Myoferlin	MYOF	1.0471	1.03295	1.03192	0.052861	1.79186	0	1.09375	1.10934	1.08407	0.131877	2.27143	0	1.13954	1.14899	1.15318	0.198164	3.18294	0	0.884872	0.883613	0.862475	-0.189373	2.39926	0	0.949239	0.970916	0.929791	-0.0740282	1.26589	0	1.08144	1.06897	1.07824	0.105968	2.64994	0	0.961777	0.947537	0.928977	-0.0799401	1.5052	0	1.07089	1.06689	1.06508	0.0943956	3.21909
TFR1_HUMAN	Transferrin receptor protein 1	TFRC	0.960417	0.964937	0.952196	-0.0601215	2.06538	0	1.18303	1.1533	1.13908	0.21222	2.24417	0	1.17951	1.19732	1.14473	0.231254	2.17192	0	0.827792	0.903971	0.90778	-0.184674	1.29803	0	1.02491	1.03808	1.07353	0.0642027	1.07031	0	1.18001	1.19528	1.20812	0.256373	2.83457	0	1.07023	1.08674	1.11891	0.12692	1.67014	0	1.32906	1.35309	1.41041	0.44804	2.49477
U520_HUMAN	U5 small nuclear ribonucleoprotein 200 kDa helicase	SNRNP200	1.09349	1.08756	1.05664	0.110005	1.72185	0	0.978139	0.936179	0.991074	-0.0462297	0.696181	0	1.09632	1.02265	1.07466	0.0902363	1.02115	0	1.03698	1.09087	1.01618	0.0676529	0.799748	0	1.0838	1.10958	1.05923	0.116635	1.57629	0	1.01633	0.950954	0.956325	-0.0372115	0.464966	0	0.97415	0.981204	0.934773	-0.0538296	0.883353	0	1.10951	1.05669	0.992337	0.0742965	0.587184
ACADV_HUMAN	Very long-chain specific acyl-CoA dehydrogenase, mitochondrial	ACADVL	1.20013	1.13702	1.15325	0.218431	1.94868	0	1.31843	1.28503	1.23331	0.35493	2.20738	0	1.34779	1.33412	1.29843	0.40793	2.81021	0	0.896962	0.899338	0.876391	-0.16667	2.30044	0	0.940922	0.935928	0.928121	-0.0969765	2.45617	0	1.09198	1.08218	1.02071	0.0907947	1.00856	0	0.985767	0.998089	0.995299	-0.0100594	0.689495	0	1.09735	1.13046	1.07467	0.138587	1.64436
FLNB_HUMAN	Filamin-B	FLNB	0.786968	0.788304	0.793047	-0.341099	4.01127	0	0.994411	1.06939	1.06811	0.0620831	0.658897	0	1.03253	1.00419	1.00764	0.0211791	0.624494	0	0.811691	0.785606	0.787763	-0.330937	2.68374	0	0.887457	0.934533	0.885012	-0.148266	1.54885	0	1.11258	1.12209	1.12105	0.16166	3.23843	0	1.03508	1.04172	1.05027	0.059848	1.99239	0	1.18682	1.21181	1.11719	0.228898	1.63881
LRP1_HUMAN	Prolow-density lipoprotein receptor-related protein 1	LRP1	1.11495	1.13392	1.11881	0.166789	2.70412	0	0.976692	1.01409	1.01464	0.00260649	0.0419037	0	1.0112	1.03023	0.974705	0.00774085	0.105891	0	1.08088	1.0949	1.07027	0.113724	2.1602	0	1.06064	1.10823	1.0821	0.115909	1.61731	0	0.954378	0.977657	1.00754	-0.0293559	0.495552	0	0.971482	0.969016	0.96193	-0.0477023	2.10086	0	0.957755	0.992834	0.95291	-0.0471703	0.899676
NPM_HUMAN	Nucleophosmin	NPM1	1.11167	1.18183	1.07004	0.165022	1.2273	0	1.1142	1.05051	1.13578	0.137718	1.251	0	1.0526	1.04463	1.11034	0.096517	1.13021	0	1.07203	1.07512	1.01665	0.0766964	0.996522	0	1.1229	1.10294	1.04281	0.123733	1.20747	0	1.09015	1.03545	1.02482	0.0705793	0.898753	0	0.997088	1.01141	1.06337	0.0341503	0.449675	0	1.1243	1.08622	1.12856	0.15449	1.89646
NCPR_HUMAN	NADPH--cytochrome P450 reductase	POR	1.09872	1.08235	1.15136	0.151613	1.52072	0	1.11187	1.22337	1.1902	0.232841	1.52451	0	1.23825	1.29164	1.24821	0.332699	2.50309	0	0.980057	0.878308	0.922177	-0.109596	0.8667	0	0.990984	0.955845	1.02029	-0.0158994	0.216195	0	1.0056	1.00681	1.05165	0.0304828	0.535415	0	1.02712	1.03427	0.986575	0.0228819	0.398881	0	1.03153	1.14274	1.10249	0.127306	0.997937
AT1A1_HUMAN	Sodium/potassium-transporting ATPase subunit alpha-1	ATP1A1	1.09189	1.06783	1.04987	0.0974236	1.56434	0	1.28865	1.28218	1.26615	0.355008	3.34376	0	1.33164	1.3474	1.29074	0.404094	2.67985	0	0.866963	0.869558	0.869668	-0.203021	4.28135	0	1.03059	1.01003	1.02474	0.0310965	1.15711	0	1.15488	1.12057	1.16255	0.196605	2.16503	0	1.05351	1.07796	1.11135	0.112291	1.42518	0	1.31516	1.39701	1.38315	0.449011	2.44448
HNRPU_HUMAN	Heterogeneous nuclear ribonucleoprotein U	HNRNPU	1.05951	0.976253	0.980952	0.00801338	0.0595611	0	0.909183	1.00305	0.9497	-0.0679736	0.631132	0	0.921799	0.977399	0.964221	-0.0672235	0.929027	0	1.16864	1.06305	1.07964	0.142448	1.1009	0	1.40238	1.33463	1.30902	0.431545	2.32946	0	1.06063	1.10989	1.05225	0.103338	1.29967	0	1.03402	1.03359	1.05279	0.056769	1.63809	0	1.14948	1.2144	1.18203	0.241193	2.05032
GPDM_HUMAN	Glycerol-3-phosphate dehydrogenase, mitochondrial	GPD2	1.19107	1.15081	1.16593	0.225607	2.3886	0	1.17639	1.18365	1.1575	0.229606	2.75706	0	1.29324	1.1073	1.20001	0.263252	1.24791	0	0.954279	0.925629	0.98485	-0.0665495	0.913738	0	1.01404	1.01557	0.980271	0.00474457	0.0913601	0	1.06837	1.07046	1.02378	0.0761534	1.16264	0	0.972376	0.963625	0.974889	-0.0435022	1.87391	0	1.08644	0.968947	0.982362	0.0180397	0.104685
ANXA1_HUMAN	Annexin A1	ANXA1	0.895594	0.926245	0.917847	-0.130952	1.92046	0	1.12433	1.19693	1.14184	0.2071	1.77379	0	1.06187	1.15794	1.12377	0.156432	1.29013	0	0.789181	0.777849	0.781569	-0.353162	3.52006	0	0.678042	0.627304	0.647052	-0.619715	2.5604	-1	0.861081	0.88723	0.829135	-0.219021	1.79122	0	0.980827	0.998422	1.0228	0.000982934	0.0137084	0	0.911037	0.84267	0.819024	-0.221662	1.39981
UGDH_HUMAN	UDP-glucose 6-dehydrogenase	UGDH	0.908858	0.972799	0.955696	-0.0804164	0.957925	0	1.1491	1.03606	1.14785	0.15186	1.02797	0	1.00507	1.08	1.15975	0.113176	0.689496	0	0.873278	0.859064	0.895089	-0.19131	2.0974	0	0.832395	0.820014	0.832783	-0.271605	3.13932	0	0.976851	0.871571	0.916917	-0.117506	0.887981	0	1.05548	0.983556	1.0374	0.0362978	0.438093	0	0.978724	0.904907	1.0733	-0.0208624	0.116595
IQGA1_HUMAN	Ras GTPase-activating-like protein IQGAP1	IQGAP1	1.19126	1.13301	1.17578	0.222414	2.02793	0	1.15753	1.17704	1.16462	0.222058	2.99749	0	0.888045	0.971321	0.950412	-0.0945066	0.87417	0	0.935857	0.887666	0.928728	-0.12435	1.46185	0	1.10017	1.07136	1.06536	0.109646	1.77876	0	1.18287	1.19645	1.17687	0.24537	3.08504	0	0.893369	0.938978	0.900958	-0.134317	1.58333	0	0.927041	0.972281	0.986096	-0.0561825	0.769082
SF3B1_HUMAN	Splicing factor 3B subunit 1	SF3B1	1.03038	1.08835	1.06927	0.0876901	1.19225	0	1.00099	1.13854	1.07146	0.0980514	0.667003	0	1.00593	1.07024	1.05311	0.0608676	0.815626	0	1.00073	0.971804	0.995278	-0.0155615	0.454775	0	1.1738	1.21561	1.14401	0.236101	1.94301	0	1.11699	1.1788	1.1364	0.194168	1.86364	0	1.00184	1.03054	1.03198	0.0306232	0.795585	0	1.11445	1.2566	1.2227	0.260526	1.41237
DHX9_HUMAN	ATP-dependent RNA helicase A	DHX9	0.984761	0.959338	0.974183	-0.0398432	1.16974	0	0.851669	0.740019	0.815449	-0.317644	1.47751	0	0.840787	0.879965	0.841236	-0.227699	2.04596	0	1.03141	1.15247	1.13043	0.143741	0.98892	0	1.29849	1.26304	1.26164	0.349806	2.82216	0	1.22763	1.08756	1.18682	0.223218	1.29131	0	0.894861	0.92047	0.888141	-0.150149	1.96935	0	1.21995	1.12647	1.09527	0.198156	1.28571
ETFB_HUMAN	Electron transfer flavoprotein subunit beta	ETFB	1.00858	1.04152	0.934026	-0.00765344	0.0642157	0	0.923354	0.856266	0.849111	-0.190596	1.42041	0	0.934369	0.967396	0.952407	-0.0718902	1.41831	0	0.957939	1.00689	0.945594	-0.0437311	0.601685	0	0.900238	0.966633	0.955264	-0.088176	0.96854	0	0.926547	0.938709	0.919759	-0.107278	2.1963	0	0.90827	0.896926	0.95572	-0.119815	1.30016	0	0.875018	0.892779	0.965027	-0.13457	1.0579
GLYM_HUMAN	Serine hydroxymethyltransferase, mitochondrial	SHMT2	1.07496	1.03218	1.08095	0.0877326	1.2749	0	1.25764	1.10748	1.10435	0.20975	1.1035	0	1.20942	1.16442	1.17725	0.243297	2.3525	0	0.904463	0.931714	0.893987	-0.135975	1.78069	0	0.974934	1.01206	0.98002	-0.0159508	0.357263	0	1.01465	1.06054	1.06211	0.0645637	1.01244	0	1.04565	1.03424	1.02651	0.0502852	1.63986	0	1.17022	1.17632	1.17024	0.229291	3.92595
C1QBP_HUMAN	Complement component 1 Q subcomponent-binding protein, mitochondrial	C1QBP	1.04339	1.02081	1.04002	0.0492667	1.42328	0	1.50251	1.38607	1.38523	0.510562	2.23729	0	1.31888	1.27409	1.27218	0.36556	2.66645	0	0.92954	0.957687	0.974273	-0.0681906	1.12788	0	1.40791	1.36567	1.35675	0.461293	2.89601	0	1.52425	1.44165	1.44146	0.554952	2.63213	0	1.31691	1.30257	1.28738	0.381048	3.21148	0	1.92482	1.82259	1.77283	0.879769	2.80424
ECHA_HUMAN	Trifunctional enzyme subunit alpha, mitochondrial	HADHA	1.06557	1.0501	1.11783	0.108134	1.23307	0	1.36763	1.30795	1.31903	0.413094	2.6421	0	1.57762	1.43148	1.45676	0.573975	2.2494	0	0.845514	0.866972	0.892048	-0.203937	1.93047	0	1.05147	1.03438	1.03528	0.0571066	1.75359	0	1.18721	1.16217	1.13801	0.217185	2.18466	0	1.05903	1.10576	1.08829	0.116844	1.62949	0	1.3635	1.3533	1.30954	0.424507	2.75121
TMM43_HUMAN	Transmembrane protein 43	TMEM43	1.03111	1.02177	1.02501	0.0369757	1.97179	0	1.2527	1.05765	1.04666	0.162214	0.694263	0	1.2441	1.28809	1.26787	0.341063	2.7442	0	0.955438	0.87949	0.930175	-0.117629	1.10745	0	1.06448	0.952643	0.996447	0.00651138	0.0342879	0	1.05542	1.05908	0.998662	0.0534163	0.71258	0	1.16312	1.04239	1.11687	0.147253	1.05908	0	1.31596	1.24697	1.17144	0.315902	1.63844
PTBP1_HUMAN	Polypyrimidine tract-binding protein 1	PTBP1	0.966635	0.929524	0.952581	-0.0746388	1.34469	0	0.92719	0.760329	0.87807	-0.225672	0.942808	0	0.880657	0.835929	0.890468	-0.202542	1.72986	0	1.12659	1.19764	1.13318	0.204731	1.73432	0	1.32179	1.36544	1.36503	0.433764	2.89138	0	1.20053	1.20658	1.16781	0.252949	2.47604	0	1.04042	0.993865	1.09121	0.0591178	0.561932	0	1.27472	1.20166	1.29928	0.331767	1.98555
PGK1_HUMAN	Phosphoglycerate kinase 1	PGK1	0.883283	0.845765	0.873853	-0.204842	2.07962	0	1.34876	1.22091	1.24114	0.345133	1.78711	0	1.24513	1.15014	1.17615	0.251532	1.74512	0	0.706918	0.767872	0.770213	-0.418246	2.03576	0	0.751145	0.734292	0.804619	-0.389579	1.99337	0	1.0719	0.987369	1.05207	0.0525728	0.543244	0	1.11881	1.13486	1.11663	0.167913	2.71684	0	1.15025	1.06585	1.04291	0.119474	0.958055
HYEP_HUMAN	Epoxide hydrolase 1	EPHX1	1.12137	1.14082	1.1735	0.195638	2.02543	0	1.17788	1.34957	1.35887	0.373444	1.50399	0	1.38981	1.34574	1.39277	0.460589	2.91712	0	0.94778	0.940625	0.923203	-0.0935676	1.849	0	1.11324	1.07225	1.12399	0.141642	1.68058	0	1.18237	1.21277	1.14703	0.23967	2.03147	0	1.01454	1.06906	1.05923	0.0671025	0.986574	0	1.23338	1.23716	1.35861	0.352059	1.77906
ACTN1_HUMAN	Alpha-actinin-1	ACTN1	1.11001	1.02788	1.07833	0.100404	1.0405	0	1.0501	1.02392	1.10766	0.0848222	0.891294	0	0.849205	0.871493	0.875832	-0.208378	2.36077	0	1.26815	1.21818	1.1668	0.284167	1.83367	0	1.23847	1.24872	1.19112	0.294081	2.29455	0	0.918963	1.04175	1.07546	0.017294	0.0663483	0	1.03551	1.2204	1.09467	0.159448	0.811955	0	0.766625	1.05207	1.10069	-0.0392954	0.118869
CATD_HUMAN	Cathepsin D	CTSD	1.30242	1.22307	1.19403	0.310156	1.84477	0	1.04938	1.11315	1.15683	0.145942	1.14659	0	1.2346	1.3096	1.25193	0.339571	2.2454	0	1.0358	1.01541	0.963027	0.00682777	0.0641537	0	1.12591	1.11249	1.10252	0.155282	2.49793	0	1.10745	1.14397	1.11032	0.164248	2.08239	0	1.01439	1.01418	0.992324	0.0100145	0.351797	0	1.25792	1.25087	1.23204	0.318396	3.10219
VDAC1_HUMAN	Voltage-dependent anion-selective channel protein 1	VDAC1	1.00002	1.01617	0.975611	-0.00394554	0.0804593	0	1.02772	1.05923	1.07244	0.0746849	1.25836	0	1.16724	1.09608	1.192	0.203858	1.5138	0	1.26559	1.2257	1.1345	0.273332	1.54644	0	1.77838	1.67065	1.7642	0.797215	2.89904	1	1.42483	1.42464	1.47455	0.527413	3.00831	0	1.34458	1.23639	1.26219	0.357332	1.98826	0	2.2675	1.93916	2.17852	1.08976	2.41372
CALX_HUMAN	Calnexin	CANX	1.09439	1.01917	1.00649	0.0566068	0.55699	0	1.46889	1.37295	1.31997	0.472248	2.04462	0	1.39387	1.40886	1.34245	0.466474	2.68889	0	0.889654	0.825467	0.850804	-0.225484	1.72791	0	1.20576	1.08454	1.13334	0.190565	1.29439	0	1.39654	1.3743	1.29578	0.438867	2.25398	0	1.14519	1.1065	1.12325	0.169903	2.15052	0	1.62352	1.54933	1.45418	0.625123	2.26699
MCM2_HUMAN	DNA replication licensing factor MCM2	MCM2	0.945148	0.966012	0.966413	-0.0601104	1.52794	0	0.894532	0.868708	0.914274	-0.164068	1.78308	0	0.902017	0.912209	0.943035	-0.121726	1.61912	0	1.02899	1.02316	1.01811	0.033401	1.76526	0	0.972579	0.889335	0.938995	-0.099068	0.932849	0	0.89236	0.860071	0.881481	-0.187755	2.16439	0	0.967927	0.963412	0.961548	-0.0524524	2.53753	0	0.91876	0.862122	0.882963	-0.171452	1.63089
PDIA6_HUMAN	Protein disulfide-isomerase A6	PDIA6	1.05055	1.01909	0.975358	0.0214767	0.242373	0	0.950735	0.855745	0.923778	-0.135925	1.02776	0	1.04915	0.970726	0.986823	0.00321668	0.0221932	0	1.01968	1.02591	1.05944	0.0496421	0.991853	0	0.974346	0.947379	1.0319	-0.0224753	0.232703	0	0.979707	0.929919	0.957754	-0.0652298	1.02253	0	0.93688	0.876669	0.933247	-0.127213	1.26588	0	1.02435	0.944766	0.927952	-0.0503691	0.444198
ADT2_HUMAN	ADP/ATP translocase 2	SLC25A5	0.916217	0.944528	0.960094	-0.0888381	1.33838	0	1.14398	1.16435	1.01138	0.146097	0.811953	0	1.33809	1.09445	1.22082	0.284264	1.10012	0	0.942816	0.95273	0.982245	-0.0600005	1.11444	0	0.864883	0.868927	0.879917	-0.198854	2.85683	0	1.03883	0.959912	0.993209	-0.0038763	0.0451599	0	1.1692	1.13706	1.15958	0.208239	2.48602	0	1.43414	1.23339	1.23012	0.377644	1.44095
HYOU1_HUMAN	Hypoxia up-regulated protein 1	HYOU1	1.09632	1.11969	1.09505	0.14233	2.27278	0	1.37976	1.35076	1.34135	0.440727	3.11257	0	1.19817	1.31569	1.37973	0.37614	1.608	0	0.882852	0.880441	0.903464	-0.169876	2.3193	0	1.06577	1.09256	1.13181	0.133192	1.46718	0	1.21537	1.23273	1.18422	0.275925	2.42473	0	1.09291	1.08261	1.11135	0.13175	2.15682	0	1.16959	1.31361	1.4604	0.394549	1.2818
RPN2_HUMAN	Dolichyl-diphosphooligosaccharide--protein glycosyltransferase subunit 2	RPN2	0.891049	0.945135	0.890198	-0.137975	1.39801	0	1.1462	1.17822	1.06868	0.177642	1.28363	0	1.01284	1.11423	1.09755	0.104166	0.861367	0	0.956887	0.990455	0.993585	-0.0286915	0.622675	0	0.961722	0.974586	0.975259	-0.0431661	1.65151	0	1.03339	1.06216	1.00998	0.0498792	0.84686	0	1.15747	1.09881	1.13745	0.177908	1.82191	0	1.15618	1.15304	1.2466	0.24522	1.65667
MCM3_HUMAN	DNA replication licensing factor MCM3	MCM3	0.993975	0.973002	0.95791	-0.0365811	0.852298	0	0.995224	0.98567	0.936702	-0.0401824	0.564859	0	1.08714	0.976964	0.946608	0.00514432	0.0133426	0	0.991018	0.980957	0.96436	-0.0309457	0.943737	0	0.839862	0.818946	0.841643	-0.262774	2.63561	0	0.874924	0.84109	0.878907	-0.209272	2.04015	0	0.967401	0.947826	0.912573	-0.0852825	1.13227	0	0.876446	0.878579	0.860156	-0.198052	2.62542
THIM_HUMAN	3-ketoacyl-CoA thiolase, mitochondrial	ACAA2	1.02624	1.0269	1.00281	0.0266617	0.846633	0	1.18474	1.06753	1.09918	0.159821	1.14644	0	1.30041	1.18748	1.24555	0.315546	1.84854	0	0.883059	0.886283	0.901355	-0.167746	2.53221	0	0.942094	0.983608	0.96385	-0.0541161	1.02612	0	1.01583	1.1325	1.11278	0.120401	0.871169	0	1.01935	0.981189	0.904484	-0.0464145	0.35322	0	1.3163	1.17469	1.10867	0.262898	1.15156
DHE3_HUMAN	Glutamate dehydrogenase 1, mitochondrial	GLUD1	1.13107	1.10232	1.08931	0.147394	1.93425	0	1.2044	1.25368	1.22343	0.295336	2.48985	0	1.32955	1.32502	1.32435	0.407417	4.72142	0	0.914451	0.898657	0.972241	-0.107104	1.05318	0	1.07928	1.03902	1.04857	0.0780937	1.37491	0	1.12288	1.18959	1.09106	0.182069	1.41302	0	1.05275	1.00637	1.02054	0.0378072	0.721777	0	1.2392	1.17435	1.14263	0.245367	1.71671
SYIM_HUMAN	Isoleucine--tRNA ligase, mitochondrial	IARS2	1.14624	1.07597	1.11159	0.152204	1.53967	0	1.36189	1.25226	1.2032	0.347609	1.64903	0	1.34346	1.23478	1.30732	0.373157	2.03858	0	0.901781	0.922652	0.896763	-0.140722	2.10444	0	1.10616	1.09386	1.10254	0.13862	2.92418	0	1.22409	1.19665	1.14943	0.25103	1.95691	0	1.03105	1.06856	1.0569	0.0733704	1.38993	0	1.43103	1.33811	1.37155	0.46491	2.43304
P5CS_HUMAN	Delta-1-pyrroline-5-carboxylate synthase	ALDH18A1	1.05718	1.08993	1.07335	0.102303	1.82081	0	0.994508	1.06971	1.00998	0.0352484	0.405302	0	1.07413	1.10455	1.07432	0.116809	1.88909	0	0.994876	0.961498	0.957381	-0.0420834	0.862274	0	1.03724	1.01371	1.00132	0.0249203	0.622834	0	1.02283	1.08991	1.03684	0.070201	0.887458	0	0.935169	0.927524	0.926033	-0.105357	2.76242	0	0.950381	0.975756	0.958959	-0.0563428	1.43251
GLU2B_HUMAN	Glucosidase 2 subunit beta	PRKCSH	1.06898	1.10306	1.08556	0.118852	1.92434	0	1.06661	1.06614	1.08259	0.100009	2.28119	0	1.03308	1.00183	0.977913	0.00615384	0.0840283	0	0.985776	1.01677	0.993559	-0.00187437	0.0481258	0	1.09267	1.10154	1.10473	0.137041	2.92339	0	1.08861	1.06996	1.12824	0.131724	1.55011	0	0.98269	1.00015	1.0095	-0.00368393	0.112453	0	1.08439	1.0142	1.0505	0.0699682	0.884594
MPRI_HUMAN	Cation-independent mannose-6-phosphate receptor	IGF2R	1.07975	1.06965	1.08766	0.109726	2.39628	0	1.12063	1.02519	1.06399	0.0975264	0.913317	0	1.14157	1.07111	1.02941	0.111966	0.900385	0	1.01806	1.0327	0.994085	0.0214045	0.499412	0	1.00245	0.984403	0.976281	-0.017839	0.597485	0	0.958529	0.912388	1.02211	-0.0523846	0.427993	0	1.05463	0.980197	1.04008	0.0355823	0.404208	0	1.00883	0.952585	0.984627	-0.026183	0.416562
TRXR1_HUMAN	Thioredoxin reductase 1, cytoplasmic	TXNRD1	0.992091	1.02878	0.976694	-0.00117071	0.0214297	0	1.23919	1.3168	1.28072	0.354906	2.29517	0	1.18462	1.23195	1.19173	0.266357	2.36301	0	0.815501	0.771895	0.790223	-0.335445	2.33297	0	0.803774	0.775726	0.812793	-0.326568	2.4161	0	0.97361	1.00087	0.986084	-0.0190884	0.624038	0	1.06709	1.0748	1.06854	0.0977986	2.97462	0	1.02683	1.01863	0.969919	0.00737759	0.0899148
ETFA_HUMAN	Electron transfer flavoprotein subunit alpha, mitochondrial	ETFA	1.13914	1.10441	1.07253	0.144515	1.53721	0	1.38351	1.41462	1.35873	0.470532	2.894	0	1.43515	1.37088	1.32531	0.461647	2.28604	0	0.843884	0.832013	0.822787	-0.263794	2.79578	0	1.10896	1.10586	1.19498	0.184727	1.42619	0	1.26972	1.40836	1.24446	0.386823	1.69791	0	1.08222	1.09974	1.08311	0.122152	2.42192	0	1.54757	1.52184	1.503	0.607994	3.39406
DDX5_HUMAN	Probable ATP-dependent RNA helicase DDX5	DDX5	0.880187	0.925614	0.889073	-0.154745	1.70219	0	0.792887	0.814867	0.904103	-0.256208	1.33398	0	0.779929	0.783172	0.83355	-0.323943	2.04519	0	1.04748	1.08488	1.0607	0.0899748	1.58317	0	1.12958	1.07742	1.09721	0.139342	1.70334	0	1.05951	0.957793	1.05279	0.0333184	0.244854	0	0.991605	0.902956	0.984637	-0.0592961	0.526081	0	0.9682	0.821067	0.924529	-0.14465	0.765248
HNRPF_HUMAN	Heterogeneous nuclear ribonucleoprotein F	HNRNPF	1.14893	1.15187	1.14751	0.200928	4.19218	0	1.11911	1.19665	1.10316	0.188577	1.45357	0	1.13616	1.13482	1.10079	0.16854	2.10933	0	1.05398	1.05002	1.0978	0.0939215	1.34714	0	1.26551	1.14229	1.13914	0.241611	1.39023	0	1.11453	1.05399	0.978606	0.0690711	0.465073	0	1.09931	1.08889	1.05265	0.111408	1.55346	0	1.161	1.22836	1.13225	0.23127	1.65748
UGGG1_HUMAN	UDP-glucose:glycoprotein glucosyltransferase 1	UGGT1	1.0655	1.02316	1.04899	0.0647229	1.19935	0	1.19723	1.13895	1.15205	0.217532	2.00429	0	1.14374	1.08322	1.10542	0.151588	1.65487	0	0.951245	0.947337	0.957863	-0.0707418	2.36708	0	1.06719	1.03295	1.09452	0.0907016	1.18847	0	1.10576	1.15496	1.18941	0.201692	1.65105	0	1.04316	1.01703	1.03996	0.0473749	1.26227	0	1.27296	1.21376	1.27178	0.325194	2.31518
HNRH2_HUMAN	Heterogeneous nuclear ribonucleoprotein H2	HNRNPH2	0.918165	0.963261	0.959733	-0.0784826	1.14788	0	0.801809	0.72646	0.827199	-0.348949	1.60381	0	0.85517	0.841563	0.860866	-0.230172	2.75094	0	1.11641	1.20736	1.11921	0.198698	1.47618	0	1.06379	1.15994	1.08311	0.140489	1.17414	0	0.936032	0.937991	0.934345	-0.0952307	3.53697	0	0.865578	0.893351	0.835094	-0.209771	1.75969	0	0.924254	0.902929	0.889207	-0.143272	1.90182
MCM6_HUMAN	DNA replication licensing factor MCM6	MCM6	0.918747	0.918258	0.956357	-0.10296	1.47328	0	0.935702	0.992404	0.918438	-0.0757509	0.821198	0	0.945479	0.990439	1.00659	-0.0279183	0.393608	0	0.992905	0.958154	0.988281	-0.0294703	0.683229	0	0.897089	0.917346	0.896642	-0.146096	2.26166	0	0.913857	0.944102	0.867178	-0.138633	1.22382	0	1.02007	1.00059	0.968467	-0.00524006	0.0847951	0	0.946369	0.957979	0.848865	-0.123847	0.820712
U5S1_HUMAN	116 kDa U5 small nuclear ribonucleoprotein component	EFTUD2	1.16764	1.14713	1.06057	0.170072	1.23465	0	1.13751	1.072	1.13696	0.157678	1.50617	0	1.17087	1.1428	1.20451	0.229863	2.0457	0	0.989808	1.01557	0.991319	-0.00158737	0.0452188	0	1.08972	1.11881	1.09979	0.141137	2.20917	0	1.09778	1.07957	1.1143	0.133846	2.01794	0	1.00966	1.02108	1.0831	0.053731	0.632026	0	1.182	1.18324	1.24817	0.268398	2.03392
K2C1_HUMAN	Keratin, type II cytoskeletal 1	KRT1	1.22853	1.19048	1.18759	0.265675	2.45589	0	1.04854	1.07163	1.07179	0.0894808	1.86856	0	0.812625	0.808633	0.881629	-0.261369	1.64002	0	1.00561	0.933945	0.886973	-0.0859294	0.626016	0	0.9602	0.985311	0.983924	-0.03434	0.981698	0	0.979126	1.01481	1.04362	0.0179479	0.236972	0	0.875697	0.849348	0.927484	-0.177594	1.38928	0	0.720026	0.758554	0.786706	-0.405269	2.08467
DDX46_HUMAN	Probable ATP-dependent RNA helicase DDX46	DDX46	1.08692	1.1258	1.14096	0.160783	1.78246	0	1.20971	1.12505	1.10897	0.19901	1.43931	0	1.17124	1.07865	1.15353	0.182022	1.4169	0	0.957755	0.975339	1.01216	-0.0265686	0.432508	0	1.08632	1.11541	1.13588	0.153856	1.83935	0	1.12321	1.08213	1.07207	0.127593	1.60127	0	1.03435	1.00444	0.965817	0.00221618	0.0180203	0	1.17022	1.08822	1.09045	0.158718	1.35191
UBR5_HUMAN	E3 ubiquitin-protein ligase UBR5	UBR5	1.18244	1.16521	1.1597	0.225421	2.85473	0	1.13029	1.02641	1.14831	0.139692	0.949511	0	1.16848	1.14264	1.22072	0.235454	1.85646	0	0.999253	1.0703	0.986316	0.0266206	0.255572	0	0.990927	0.969572	0.951707	-0.0428501	0.903296	0	0.978071	0.928338	0.982297	-0.0545395	0.768189	0	0.938039	0.937144	0.961088	-0.0809671	1.67966	0	0.922506	0.905937	1.00255	-0.0836525	0.700395
4F2_HUMAN	4F2 cell-surface antigen heavy chain	SLC3A2	0.853404	0.849961	0.865532	-0.223814	2.90126	0	0.980826	1.19576	1.06139	0.110129	0.478137	0	1.18097	1.2176	1.12998	0.234114	1.75744	0	0.86907	0.793196	0.733736	-0.324333	1.36291	0	0.942903	0.885382	0.90885	-0.132296	1.42981	0	1.00688	1.02282	1.04629	0.0360898	0.809243	0	1.01072	1.00259	0.990581	0.0018683	0.0709558	0	1.08952	0.932157	1.04328	0.0309031	0.143551
MRP1_HUMAN	Multidrug resistance-associated protein 1	ABCC1	1.07931	0.985285	1.00798	0.0344848	0.312503	0	1.04235	1.04311	0.996473	0.038874	0.658769	0	1.04454	1.03052	1.04008	0.0543344	1.95758	0	0.968317	0.933529	0.992481	-0.0517347	0.747132	0	1.07319	1.08896	1.00762	0.0794187	0.825505	0	1.05187	1.03969	1.04729	0.0652717	2.25265	0	0.923897	0.906683	0.965714	-0.101446	1.19785	0	1.0359	1.02573	1.05828	0.0565437	1.28951
ENOA_HUMAN	Alpha-enolase	ENO1	0.85705	0.882621	0.854533	-0.20967	2.30084	0	1.21108	1.40704	1.42721	0.431295	1.52246	0	1.23424	1.24518	1.26228	0.318731	3.05845	0	0.726524	0.695102	0.70338	-0.497495	2.83456	0	0.749446	0.817285	0.79687	-0.343976	1.9438	0	1.01999	1.12333	1.17882	0.147155	0.845635	0	1.05177	1.19179	1.1152	0.162968	1.04303	0	1.19807	1.2591	1.17136	0.274423	1.90632
ITB4_HUMAN	Integrin beta-4	ITGB4	0.98425	0.961434	0.97312	-0.0395848	1.25428	0	0.873261	0.879076	0.903445	-0.175826	2.14331	0	0.842433	0.856786	0.869682	-0.223812	2.45704	0	0.952995	0.912941	0.946269	-0.0932604	1.40271	0	0.943614	0.911925	0.989163	-0.0766851	0.822984	0	0.98855	0.996471	1.01102	-0.00190588	0.0680918	0	0.830962	0.823556	0.83241	-0.270598	3.50621	0	0.794683	0.832372	0.829456	-0.288352	2.25997
KTN1_HUMAN	Kinectin	KTN1	1.00021	0.986457	0.987446	-0.0125035	0.71979	0	1.39888	1.42313	1.43245	0.504014	3.38761	0	1.37819	1.40073	1.38148	0.47176	3.6214	0	0.940035	0.893483	0.922575	-0.122338	1.53611	0	1.07718	1.07797	1.06292	0.101236	2.37539	0	1.21564	1.20688	1.18229	0.264963	2.68761	0	1.32898	1.27435	1.24778	0.36031	2.26166	0	1.56565	1.64166	1.50632	0.65188	2.51907
THIL_HUMAN	Acetyl-CoA acetyltransferase, mitochondrial	ACAT1	1.09712	1.19128	1.1124	0.180908	1.40657	0	1.20678	1.32611	1.30504	0.355368	1.86039	0	1.46213	1.37966	1.41137	0.503572	2.63123	0	0.945183	0.925241	0.873861	-0.128533	1.20765	0	1.10451	1.10546	1.02047	0.106771	0.959543	0	1.16105	1.19708	1.22897	0.257855	2.07745	0	1.06441	1.04038	1.10013	0.0953228	1.2546	0	1.42257	1.33779	1.43169	0.482695	2.38057
RAB2A_HUMAN	Ras-related protein Rab-2A	RAB2A	1.07171	1.04219	1.01552	0.0609308	0.942523	0	1.24375	1.23565	1.16124	0.279231	1.89988	0	1.21833	1.19446	1.25529	0.290066	2.29009	0	1.04769	0.93685	0.993523	-0.0105873	0.0864404	0	1.23457	1.25115	1.22025	0.304886	2.93289	0	1.25246	1.44685	1.25102	0.397012	1.52397	0	1.15919	1.13667	1.10666	0.18164	1.9495	0	1.55035	1.61375	1.50307	0.637586	2.665
MOES_HUMAN	Moesin	MSN	0.608278	0.570791	0.599928	-0.753899	2.86596	-1	0.984341	0.972537	0.940559	-0.0501852	0.90691	0	0.737002	0.698813	0.720528	-0.476376	2.66359	0	0.768757	0.736567	0.756942	-0.407194	2.70895	0	0.978974	0.900205	1.00456	-0.0570212	0.46244	0	1.19909	1.13411	1.18594	0.230259	1.94923	0	1.27617	1.26099	1.27389	0.345227	3.61537	0	1.16448	1.05395	1.21871	0.196247	1.05179
CTND1_HUMAN	Catenin delta-1	CTNND1	0.882445	0.911745	0.963272	-0.121622	1.09753	0	0.808323	0.733199	0.846638	-0.329063	1.4898	0	0.902525	0.867203	0.820822	-0.211704	1.48065	0	1.11237	1.0794	1.06579	0.11883	1.63845	0	1.02126	1.01471	0.992193	0.0134797	0.397258	0	0.87107	0.887431	0.937428	-0.15418	1.40185	0	0.980457	0.912282	0.988514	-0.0582666	0.604094	0	0.944636	0.915783	0.867447	-0.13719	1.21077
TCPG_HUMAN	T-complex protein 1 subunit gamma	CCT3	0.878382	0.927183	0.920173	-0.138316	1.52973	0	0.839517	0.967781	0.914487	-0.140409	0.857606	0	0.784949	0.79876	0.841767	-0.306695	2.0187	0	1.0371	1.04301	1.03425	0.0539739	2.35823	0	1.06267	1.07087	1.1004	0.108334	1.71332	0	0.934103	1.03228	0.995172	-0.0186067	0.164882	0	0.976069	0.945471	0.955958	-0.0601477	1.33256	0	0.910678	0.862661	0.899384	-0.166652	1.7116
RAB1A_HUMAN	Ras-related protein Rab-1A	RAB1A	1.11042	1.08042	1.13559	0.149014	1.72203	0	1.44865	1.39246	1.46007	0.519769	2.78085	0	1.63998	1.60954	1.31934	0.606871	1.57055	1	1.00938	0.949183	0.998761	-0.0206694	0.283945	0	1.27737	1.23056	1.35259	0.36383	1.93	0	1.3749	1.34743	1.57715	0.5192	1.73014	0	1.31071	1.21966	1.17633	0.305173	1.65646	0	1.81648	1.90706	1.95979	0.921772	2.91798
ESYT1_HUMAN	Extended synaptotagmin-1	ESYT1	1.20151	1.182	1.20457	0.258247	2.96056	0	1.31862	1.40691	1.3074	0.426866	2.21523	0	1.28574	1.33209	1.23961	0.362682	2.16874	0	0.888933	0.855631	0.880704	-0.192498	2.13509	0	0.992058	0.910834	0.948834	-0.0731266	0.761727	0	1.08549	1.03572	1.04459	0.077607	1.18373	0	0.973689	0.981063	0.929958	-0.056536	0.847265	0	0.981177	0.967137	0.943825	-0.0528254	1.07924
IMB1_HUMAN	Importin subunit beta-1	KPNB1	1.05749	1.10848	1.08169	0.114441	1.54866	0	1.14923	1.00242	1.11134	0.121228	0.737182	0	1.11136	0.994545	1.06359	0.0792874	0.625448	0	0.963977	0.957141	0.985202	-0.0457689	1.17224	0	1.13119	1.10703	1.11359	0.159979	2.47383	0	1.09997	1.07867	1.0781	0.118466	2.19214	0	0.996937	0.952337	0.928784	-0.0598666	0.743559	0	0.966704	0.991902	1.02526	-0.00778143	0.113405
GLSK_HUMAN	Glutaminase kidney isoform, mitochondrial	GLS	1.43111	1.36467	1.398	0.483286	2.77579	0	1.33739	1.49574	1.35268	0.480541	1.94731	0	1.49054	1.60505	1.50022	0.615359	2.51246	1	1.03191	0.932005	0.919315	-0.0572748	0.423596	0	1.0136	0.986416	0.968572	-0.0151835	0.298576	0	1.02735	1.14816	1.03284	0.0968676	0.676369	0	0.921127	1.00449	0.943463	-0.0643747	0.654434	0	1.0662	1.04516	1.01989	0.0617733	1.0974
SMD3_HUMAN	Small nuclear ribonucleoprotein Sm D3	SNRPD3	1.12539	1.09178	1.17103	0.175558	1.57075	0	0.866043	0.882368	0.946645	-0.154648	1.23946	0	1.14531	1.09503	1.15089	0.176848	1.78653	0	0.991917	1.0236	1.0205	0.0172166	0.445207	0	0.836621	0.890851	0.861434	-0.21262	1.83099	0	0.934773	0.849256	0.9869	-0.114593	0.687889	0	0.737937	0.859082	0.836882	-0.301692	1.33782	0	0.86036	0.987206	0.905986	-0.123669	0.792255
PREP_HUMAN	Presequence protease, mitochondrial	PITRM1	1.07301	1.027	1.02922	0.0608451	1.00578	0	1.16934	1.11391	1.0553	0.154255	1.15488	0	1.11572	1.16041	1.10198	0.171258	1.77348	0	0.839972	0.873655	0.905482	-0.195886	1.61239	0	1.04073	1.05087	1.0554	0.0690156	2.13067	0	1.17656	1.14216	1.17949	0.221656	2.34696	0	0.962143	0.947595	0.970835	-0.0586069	1.53876	0	1.06378	1.12781	1.13854	0.150617	1.40572
GOGB1_HUMAN	Golgin subfamily B member 1	GOLGB1	1.08056	1.03432	1.0698	0.0861835	1.33761	0	1.10007	1.06779	1.10867	0.127205	1.78263	0	1.22337	1.20491	1.22466	0.284095	3.14802	0	1.07333	1.0563	1.02809	0.0739161	1.25535	0	1.08149	1.02964	1.02099	0.0621792	0.853755	0	1.05618	0.981307	1.00467	0.020128	0.223661	0	1.11633	1.0826	1.07516	0.126132	1.768	0	1.30701	1.1593	1.25065	0.309161	1.58559
HTSF1_HUMAN	HIV Tat-specific factor 1	HTATSF1	1.03879	1.07158	1.01707	0.0600165	0.950219	0	0.921001	0.924074	0.893605	-0.131482	1.87337	0	1.03074	1.05884	0.908032	-0.00114878	0.0199306	0	1.06952	1.11727	1.10325	0.133143	1.71496	0	1.1549	1.18874	1.14043	0.215812	2.17497	0	1.05652	1.03101	0.96729	0.0261256	0.239682	0	1.00637	1.01125	0.991979	0.00460753	0.194309	0	1.18631	1.11706	0.952438	0.118054	0.446289
AT2B1_HUMAN	Plasma membrane calcium-transporting ATPase 1	ATP2B1	0.870044	0.903424	0.901027	-0.165696	1.96077	0	1.0709	0.986659	1.0417	0.0469636	0.501325	0	1.08208	1.02153	0.977839	0.0386471	0.327899	0	0.915507	0.914054	0.91757	-0.127036	3.796	0	1.09386	1.00404	1.03626	0.0631139	0.644152	0	1.23234	1.13147	1.09062	0.203489	1.21469	0	1.12352	1.03502	1.00513	0.0766391	0.586657	0	1.39747	1.26887	1.14147	0.344001	1.24713
VAT1_HUMAN	Synaptic vesicle membrane protein VAT-1 homolog	VAT1	1.07098	1.0998	1.11109	0.129558	1.83562	0	1.19624	1.122	1.15918	0.213057	1.81258	0	1.25163	1.295	1.19711	0.319518	1.98125	0	0.916214	1.00288	0.943915	-0.0674317	0.665001	0	1.06507	1.02444	1.09701	0.0870186	1.02606	0	1.11358	1.05232	1.08988	0.118039	1.41402	0	1.02564	0.986054	1.03405	0.0218341	0.380691	0	1.21729	1.12094	1.16104	0.222093	1.63045
GBB2_HUMAN	Guanine nucleotide-binding protein G(I)/G(S)/G(T) subunit beta-2	GNB2	1.0636	1.07775	1.17249	0.143543	1.07562	0	1.04866	0.983733	0.983085	0.00742207	0.0720199	0	0.89106	1.03287	1.00037	-0.036872	0.220593	0	1.02505	1.03184	1.12273	0.0838934	0.721715	0	1.24906	1.03835	1.1415	0.192785	0.873678	0	1.17755	1.01448	0.919537	0.052676	0.151367	0	1.0085	0.998259	0.961372	-0.0154056	0.273806	0	1.05065	1.00232	1.01027	0.030099	0.534791
PLOD3_HUMAN	Procollagen-lysine,2-oxoglutarate 5-dioxygenase 3	PLOD3	1.31976	1.28382	1.32083	0.387515	2.91803	0	1.43057	1.38602	1.42885	0.500953	3.05164	0	1.38605	1.34497	1.40158	0.462088	2.83094	0	1.02239	0.961649	0.964049	-0.0251849	0.331314	0	1.04851	1.06557	1.04829	0.0760447	1.98291	0	1.06822	1.09485	1.1519	0.144031	1.33254	0	0.932045	0.952689	0.93683	-0.0884678	1.94212	0	0.902468	0.957446	0.868614	-0.13684	1.11011
DSRAD_HUMAN	Double-stranded RNA-specific adenosine deaminase	ADAR	1.07608	1.08967	1.07314	0.110534	2.42545	0	0.909596	0.913568	0.870676	-0.155298	1.70635	0	0.995639	1.02481	0.969152	-0.00500751	0.0764818	0	1.13987	1.13211	1.11364	0.174454	2.48793	0	1.39304	1.44529	1.35031	0.481518	2.46159	0	1.18905	1.21269	1.17419	0.253355	2.54554	0	0.950032	1.06051	0.97511	-0.00691764	0.0579096	0	1.34917	1.26403	1.21216	0.350628	1.79141
SF3B3_HUMAN	Splicing factor 3B subunit 3	SF3B3	1.06961	1.08629	1.02809	0.0858731	1.16256	0	1.03005	1.0534	0.959976	0.0207361	0.170665	0	1.0229	1.0674	1.01591	0.0501927	0.809555	0	1.02371	1.03441	1.04839	0.0503283	1.43181	0	1.08849	1.04202	1.09154	0.103015	1.37874	0	1.02754	0.986404	0.96101	-0.0120946	0.156859	0	0.944233	0.95766	1.00191	-0.0470176	0.68391	0	1.02934	0.954193	0.971058	-0.0220027	0.25009
HNRPL_HUMAN	Heterogeneous nuclear ribonucleoprotein L	HNRNPL	0.921484	0.949287	0.946124	-0.0908567	1.66736	0	0.896945	0.896477	0.873202	-0.169948	2.25197	0	0.997341	0.983915	0.93219	-0.0422356	0.542569	0	1.15309	1.10841	1.1334	0.17841	2.07228	0	1.63031	1.50137	1.55238	0.642798	2.54086	1	1.49177	1.34294	1.25537	0.447166	1.591	0	1.12091	1.02661	1.04157	0.0881868	0.805097	0	1.76624	1.41939	1.4714	0.634451	1.63169
TBB5_HUMAN	Tubulin beta chain	TUBB	0.673415	0.784971	0.752741	-0.44018	1.66838	0	0.92161	1.02793	0.808523	-0.121308	0.483102	0	0.948715	1.06017	0.971898	-0.00927216	0.0740864	0	0.662533	0.66031	0.842615	-0.47029	1.26654	0	0.78817	0.809928	0.824185	-0.308595	2.43556	0	1.2787	1.22271	0.97576	0.212948	0.629931	0	0.971608	0.991422	0.907128	-0.0638324	0.626158	0	1.09495	1.0941	1.08863	0.127712	3.37795
TCPA_HUMAN	T-complex protein 1 subunit alpha	TCP1	0.953299	0.962648	0.928269	-0.0769311	1.40952	0	0.89851	0.89324	0.839249	-0.189352	1.57869	0	0.812593	0.792749	0.772624	-0.335234	2.4093	0	1.03527	1.07627	1.11171	0.103553	1.12996	0	1.20509	1.15375	1.15163	0.226702	2.05489	0	1.07245	0.998747	1.01121	0.0390939	0.456804	0	1.05861	0.989168	1.02901	0.0364587	0.477134	0	1.0776	0.884798	1.00218	-0.0171367	0.0878269
RBP2_HUMAN	E3 SUMO-protein ligase RanBP2	RANBP2	1.00324	0.972808	0.970959	-0.0257097	0.633076	0	1.17223	1.15573	1.18775	0.228854	2.60766	0	1.26617	1.26879	1.19819	0.31543	2.13684	0	0.993809	0.951332	0.959486	-0.0466098	0.867482	0	1.03215	1.04208	0.981669	0.0266341	0.365513	0	1.12402	1.06059	1.13366	0.145469	1.38908	0	1.12017	1.07164	1.08681	0.128128	1.67672	0	1.34063	1.34597	1.21423	0.37882	1.79037
G6PD_HUMAN	Glucose-6-phosphate 1-dehydrogenase	G6PD	0.593387	0.637774	0.618954	-0.697347	2.72926	-1	0.767809	0.843413	0.791655	-0.3202	1.82186	0	0.976327	0.925097	0.915309	-0.0909395	1.063	0	0.785429	0.782116	0.821603	-0.328466	2.32352	0	0.76434	0.840219	0.814403	-0.310575	1.79021	0	1.00476	0.988434	0.953913	-0.0256651	0.442935	0	0.939452	0.952754	0.974137	-0.0657511	1.30597	0	1.13286	1.12841	1.12189	0.173412	3.25759
LMAN1_HUMAN	Protein ERGIC-53	LMAN1	0.901173	0.946099	0.983194	-0.083923	0.839156	0	0.96946	1.06545	1.01574	0.0241546	0.20997	0	1.06031	1.0489	1.01547	0.0587477	1.05062	0	0.950717	0.974932	0.959075	-0.0565293	1.47456	0	0.964468	1.02234	1.01178	-0.000679617	0.0137517	0	1.01611	1.08172	1.07286	0.0798403	0.968952	0	1.04838	1.01346	1.05364	0.0544926	1.04016	0	1.16283	0.940927	1.10689	0.0979023	0.373226
AIFM1_HUMAN	Apoptosis-inducing factor 1, mitochondrial	AIFM1	1.13309	1.05029	1.11466	0.136649	1.25963	0	1.26696	1.23033	1.31114	0.344236	2.22911	0	1.43983	1.42549	1.4724	0.531977	3.17168	0	0.913968	0.939852	0.878366	-0.134907	1.38681	0	1.21771	1.13969	1.13371	0.218723	1.64982	0	1.3015	1.20949	1.20881	0.310263	1.89154	0	1.2183	1.18475	1.07445	0.213085	1.21028	0	1.78674	1.52684	1.53	0.69111	1.9305
LAMB1_HUMAN	Laminin subunit beta-1	LAMB1	0.861018	0.821058	0.827415	-0.257568	2.17281	0	0.757916	0.733537	0.854776	-0.354619	1.47606	0	0.743497	0.790792	0.850089	-0.331349	1.56991	0	1.04008	1.06151	1.03324	0.0634237	1.48678	0	1.18435	1.15552	1.23413	0.252579	1.92585	0	1.0421	1.06321	1.15375	0.119494	0.923406	0	0.992701	0.983374	1.06108	0.0177575	0.172304	0	1.03956	1.04794	1.18865	0.127037	0.731502
HSP74_HUMAN	Heat shock 70 kDa protein 4	HSPA4	1.0363	1.06124	1.08105	0.0834242	1.3749	0	1.24865	1.14878	1.2461	0.280372	1.70946	0	1.17656	1.22079	1.16114	0.246301	2.11675	0	0.898891	0.97275	0.926831	-0.100323	1.03211	0	1.01822	1.00615	1.00493	0.0140219	0.833329	0	1.16673	0.97748	1.13319	0.127593	0.586663	0	1.0521	1.12351	1.11344	0.132708	1.32912	0	1.10734	1.21553	1.12947	0.20261	1.4105
NUCL_HUMAN	Nucleolin	NCL	1.01537	0.962381	0.999944	-0.0107659	0.169946	0	1.41955	1.46819	1.43548	0.527141	3.13375	0	1.57433	1.50111	1.57795	0.633319	2.86239	1	0.903078	0.898342	0.931724	-0.134401	1.83642	0	0.974621	0.952899	0.953875	-0.0581949	1.5011	0	1.06344	1.02191	1.0695	0.0726131	1.13788	0	1.26428	1.28747	1.29824	0.359893	3.0072	0	1.52941	1.46453	1.50083	0.583286	3.01653
ILF3_HUMAN	Interleukin enhancer-binding factor 3	ILF3	0.960526	0.912456	0.962591	-0.0813228	1.07869	0	0.823556	0.881654	0.877016	-0.216347	1.68748	0	0.947852	0.971667	0.970483	-0.0538918	1.36094	0	1.17516	1.07871	1.05635	0.141966	1.01649	0	1.1978	1.25493	1.18923	0.279751	2.1253	0	1.04687	1.16009	1.10636	0.143313	1.09648	0	1.01833	1.10748	1.00367	0.0609612	0.507971	0	1.14123	1.22526	1.26665	0.276251	1.60076
ROA3_HUMAN	Heterogeneous nuclear ribonucleoprotein A3	HNRNPA3	0.927057	0.929847	0.917746	-0.112657	2.59127	0	0.717539	0.82741	0.738969	-0.393452	1.61793	0	0.903382	0.923706	0.91758	-0.128331	2.26412	0	1.09367	1.10324	1.22059	0.187976	1.17302	0	1.29225	1.22687	1.29918	0.347969	2.24404	0	1.13954	1.16569	1.10376	0.184381	1.82218	0	0.951017	1.03512	0.955675	-0.0282601	0.270874	0	1.25077	1.34377	1.23511	0.352248	1.9418
HXK1_HUMAN	Hexokinase-1	HK1	1.10628	1.14492	1.11912	0.167921	2.12835	0	1.04398	1.08542	1.04125	0.0798145	1.26339	0	1.23087	1.27456	1.17206	0.293761	1.85257	0	1.21085	1.22971	1.1984	0.278564	2.8226	0	1.45002	1.42893	1.45617	0.531108	3.61701	0	1.08532	1.1301	1.10653	0.147065	1.88938	0	1.16506	1.12949	1.12232	0.187711	2.10814	0	1.52805	1.37988	1.40355	0.523222	2.12362
ECHB_HUMAN	Trifunctional enzyme subunit beta, mitochondrial	HADHB	1.07667	1.16745	1.15239	0.179087	1.40995	0	1.16479	1.2696	1.23615	0.291033	1.80517	0	1.26139	1.35499	1.31009	0.388273	2.23152	0	0.894448	0.825795	0.923534	-0.182362	1.20892	0	0.912194	0.882257	0.932945	-0.137438	1.55806	0	1.00499	0.98754	1.03565	0.0134914	0.238487	0	0.938918	0.905935	0.915552	-0.120083	1.80095	0	0.9757	1.00838	0.916881	-0.0484321	0.464344
RAB1B_HUMAN	Ras-related protein Rab-1B	RAB1B	1.17539	1.06813	1.15366	0.179378	1.28478	0	1.41771	1.27133	1.49221	0.478974	1.70107	0	1.35281	1.2335	1.34379	0.389601	1.92172	0	0.986162	1.04448	0.91995	-0.023956	0.171855	0	1.43075	1.34854	1.42782	0.487868	2.48414	0	1.49967	1.3486	1.47156	0.526013	2.09725	0	1.22423	1.14301	1.25216	0.270789	1.68082	0	1.65443	1.52404	1.5618	0.660008	2.54906
ITB1_HUMAN	Integrin beta-1	ITGB1	0.940458	0.975603	0.972379	-0.0546719	1.07969	0	1.20818	1.29095	1.257	0.324287	2.13797	0	1.18194	1.1697	1.11413	0.208209	1.80637	0	0.820383	0.81957	0.787939	-0.305259	2.40734	0	1.00003	1.04641	0.95131	-0.00108277	0.0171393	0	1.20004	1.21865	1.23653	0.284998	2.71851	0	1.08375	1.08107	1.00328	0.0786555	0.777049	0	1.34169	1.4078	1.22325	0.405173	1.6752
LAP2A_HUMAN	Lamina-associated polypeptide 2, isoform alpha	TMPO	1.50947	1.5186	1.53553	0.605209	3.8452	1	1.34652	1.44106	1.43894	0.494511	2.37192	0	1.25966	1.36802	1.33145	0.400219	2.11867	0	0.932311	0.853771	0.818208	-0.204072	1.18498	0	0.940806	0.781472	0.829393	-0.23352	1.02371	0	1.02708	0.965087	1.04399	0.0172844	0.167088	0	0.87109	0.803928	0.817292	-0.267479	1.77305	0	0.791527	0.742772	0.68616	-0.434104	1.74134
AK1BA_HUMAN	Aldo-keto reductase family 1 member B10	AKR1B10	0.880184	0.857106	0.86374	-0.205879	2.51689	0	1.24645	1.19744	1.14801	0.259782	1.768	0	1.14272	1.09805	1.11171	0.160267	1.95494	0	0.766007	0.743797	0.755603	-0.405192	3.03888	0	0.777657	0.806723	0.838004	-0.308535	2.00075	0	1.04267	1.06835	1.03954	0.0706462	1.52381	0	1.15004	1.08862	1.09768	0.153304	1.60179	0	1.04595	0.991018	1.03526	0.03432	0.536184
RAB14_HUMAN	Ras-related protein Rab-14	RAB14	1.13902	1.15313	1.08668	0.171559	1.64829	0	1.24326	1.08217	1.10039	0.191486	1.01767	0	1.09976	1.15354	1.07026	0.147769	1.36469	0	0.975321	1.03308	1.00962	0.0086413	0.116201	0	1.12956	1.13666	1.15179	0.188196	2.71337	0	1.17849	1.02933	1.18679	0.178283	0.921327	0	1.05165	0.999901	1.06801	0.0563783	0.718259	0	1.21846	1.23229	1.2332	0.296294	3.44497
RTN4_HUMAN	Reticulon-4	RTN4	1.26489	1.21639	1.10819	0.258805	1.34333	0	1.62515	1.69478	1.57886	0.707466	2.75505	1	1.51603	1.45121	1.53651	0.586165	2.74492	1	0.877304	0.947205	0.850837	-0.165237	1.16428	0	1.09908	1.21513	1.02327	0.153799	0.764669	0	1.25535	1.3027	1.27148	0.352207	2.70461	0	1.2205	1.21459	1.1989	0.276593	3.11205	0	1.43041	1.44383	1.45244	0.528297	3.83111
ITPR3_HUMAN	Inositol 1,4,5-trisphosphate receptor type 3	ITPR3	1.01105	0.97123	0.939875	-0.0379298	0.477791	0	1.09544	1.08348	1.12411	0.13883	1.8981	0	1.25454	1.1952	1.15695	0.265713	1.79527	0	0.932231	0.970137	0.91128	-0.0925206	1.1431	0	0.972579	1.00197	0.978214	-0.0228976	0.653375	0	1.13818	1.00816	1.10578	0.116415	0.789743	0	1.12831	1.09022	1.08288	0.13812	1.76285	0	1.2723	1.17977	1.23995	0.29945	1.94852
RAB7A_HUMAN	Ras-related protein Rab-7a	RAB7A	1.05985	0.978659	0.970206	0.00418633	0.0235664	0	1.0945	1.04135	1.19401	0.1505	0.906806	0	1.23251	1.08804	1.17609	0.221005	1.27732	0	0.903772	0.896636	0.852875	-0.177184	1.67716	0	1.07202	1.01241	1.0598	0.0677434	0.934262	0	1.07659	1.11727	1.17916	0.169078	1.32074	0	0.954896	0.975239	1.06313	-0.00324066	0.0322683	0	1.16957	1.02619	1.35233	0.242079	0.744539
DYHC1_HUMAN	Cytoplasmic dynein 1 heavy chain 1	DYNC1H1	1.22553	1.19615	1.21789	0.278804	2.84939	0	1.22969	1.13441	1.18368	0.241954	1.72426	0	1.09501	1.04165	1.12728	0.121656	1.16659	0	0.92531	0.924074	0.907983	-0.121672	2.28647	0	1.04822	1.03591	1.0034	0.0414881	0.796158	0	1.1603	1.10968	1.09056	0.163729	1.59178	0	0.916728	0.878544	0.893397	-0.15807	1.90378	0	0.947133	0.878003	0.945984	-0.114494	1.06677
1433Z_HUMAN	14-3-3 protein zeta/delta	YWHAZ	0.882699	0.916975	0.963295	-0.118743	1.08758	0	1.36586	1.45858	1.6066	0.562683	1.83978	0	1.2228	1.20394	1.2039	0.275265	3.13182	0	0.821957	0.785033	0.816414	-0.307927	2.35	0	0.964423	1.02329	1.0326	0.00973816	0.0987801	0	1.30744	1.22354	1.44611	0.406753	1.53909	0	1.2249	1.37604	1.36091	0.401214	1.7574	0	1.34251	1.51365	1.48286	0.532408	1.99999
RAB5C_HUMAN	Ras-related protein Rab-5C	RAB5C	1.08417	1.09042	1.08316	0.118914	3.19226	0	0.95501	0.890369	0.9266	-0.114046	1.22563	0	0.961746	0.946011	0.977788	-0.0561187	1.26003	0	1.11983	1.16481	1.18824	0.211173	1.85609	0	1.26494	1.11821	1.25567	0.278511	1.38893	0	1.0886	0.940104	1.09597	0.0587429	0.280243	0	0.963293	0.937062	0.977306	-0.060066	1.11242	0	1.07143	0.980265	1.15296	0.0952076	0.513043
MEPCE_HUMAN	7SK snRNA methylphosphate capping enzyme	MEPCE	1.12487	1.14419	1.2359	0.224435	1.47769	0	0.963369	1.17626	1.05952	0.092727	0.396512	0	1.08015	1.17485	1.13075	0.174514	1.41574	0	1.11297	1.06512	1.14692	0.148397	1.38396	0	1.0073	0.985362	1.05638	0.0233932	0.28205	0	0.851181	0.916233	0.945971	-0.144868	1.07901	0	0.961446	1.01487	0.991416	-0.0156025	0.257139	0	0.899162	0.984562	0.934831	-0.0900069	0.858763
TPIS_HUMAN	Triosephosphate isomerase	TPI1	0.891933	0.857026	0.850216	-0.206908	1.97987	0	0.969019	1.05368	0.986693	0.00451112	0.0308644	0	1.19856	1.12488	1.13403	0.204756	1.71518	0	0.674789	0.629453	0.602783	-0.653638	2.28426	-1	0.488331	0.488824	0.508213	-1.01414	3.45725	-1	0.818729	0.887282	0.81855	-0.24893	1.63519	0	0.702379	0.715059	0.755356	-0.465412	2.34169	0	0.718645	0.728163	0.720237	-0.469234	3.80591
RU17_HUMAN	U1 small nuclear ribonucleoprotein 70 kDa	SNRNP70	1.18546	1.21237	1.14768	0.241031	2.04668	0	1.12802	1.0952	1.06138	0.130755	1.44543	0	1.16186	1.16348	1.09771	0.190316	1.68664	0	1.05544	1.06715	1.11687	0.110792	1.32228	0	1.32189	1.30672	1.31163	0.39332	3.80842	0	1.2068	1.06416	1.11039	0.172637	1.06937	0	1.06625	0.995294	1.02891	0.042858	0.555337	0	1.31887	1.11632	1.16104	0.261522	1.14892
NUP98_HUMAN	Nuclear pore complex protein Nup98-Nup96	NUP98	1.06311	1.0333	1.03889	0.06364	1.43108	0	1.04471	0.981611	1.07188	0.0464685	0.455	0	0.965196	0.97547	0.960203	-0.0484771	1.73213	0	0.974044	1.03897	0.985369	-0.000779143	0.0147226	0	1.04084	1.02483	1.02604	0.0434402	1.57953	0	1.07672	1.00073	1.06463	0.066756	0.739975	0	0.943242	0.997506	0.948004	-0.0545159	0.778498	0	1.00672	1.03455	0.963397	0.00224378	0.0169657
SRRT_HUMAN	Serrate RNA effector molecule homolog	SRRT	1.08152	1.05074	1.09529	0.105479	1.56524	0	1.07377	0.982428	1.03331	0.0424157	0.419773	0	1.10488	1.05098	1.08393	0.110936	1.46523	0	1.05078	1.08757	1.09768	0.109262	1.52937	0	1.03578	1.11438	1.10241	0.116618	1.14289	0	1.04084	0.990716	1.00197	0.0160369	0.266351	0	0.974441	1.06777	1.01761	0.0284872	0.262989	0	1.1605	1.13393	1.04285	0.153714	1.08054
ADT3_HUMAN	ADP/ATP translocase 3	SLC25A6	0.939652	0.906209	1.04734	-0.0522969	0.325388	0	1.0574	1.08363	1.33001	0.210402	0.714011	0	1.07261	1.01443	1.65861	0.320251	0.477612	0	0.960914	0.910734	1.0247	-0.0507271	0.399959	0	1.21726	1.1582	1.11976	0.220425	1.61167	0	1.23792	1.2619	1.26031	0.325822	3.12381	0	1.15421	1.14148	1.546	0.356777	0.855105	0	1.50834	1.30153	2.22311	0.746451	1.039
TBB4B_HUMAN	Tubulin beta-4B chain	TUBB4B	0.724551	0.743992	0.761029	-0.428196	2.6428	0	0.896265	0.931262	0.684469	-0.256128	0.712367	0	0.909136	0.779812	0.913848	-0.2049	0.963974	0	0.79645	0.766867	0.940093	-0.261068	1.00937	0	0.743214	0.706593	0.685988	-0.490189	2.32874	0	0.913281	0.966154	0.801758	-0.162087	0.764559	0	0.877915	0.891055	0.791086	-0.228787	1.29547	0	0.951689	0.71902	0.841827	-0.255818	0.819098
ECH1_HUMAN	Delta(3,5)-Delta(2,4)-dienoyl-CoA isomerase, mitochondrial	ECH1	1.15535	1.11182	1.06363	0.150908	1.31041	0	1.20636	1.15216	1.05036	0.184333	1.04414	0	1.01416	0.930123	0.893463	-0.0802176	0.573884	0	0.868833	0.877236	0.908986	-0.17622	1.90731	0	0.96061	1.08754	0.95577	0.00188336	0.00366911	0	1.16899	1.09546	1.08114	0.157299	1.33558	0	0.853441	0.908683	0.907519	-0.168316	1.52506	0	0.898788	0.876487	0.823221	-0.207286	1.50584
HNRPQ_HUMAN	Heterogeneous nuclear ribonucleoprotein Q	SYNCRIP	1.0358	0.967284	1.02702	0.0144038	0.153953	0	1.22582	1.2241	1.17654	0.273601	2.30092	0	1.07729	1.07152	1.07886	0.10553	3.0939	0	1.02718	0.992867	0.98751	0.00363078	0.0626722	0	1.40753	1.4535	1.47518	0.531471	2.84988	0	1.3708	1.54758	1.54857	0.574326	1.9874	0	1.23119	1.11508	1.21819	0.248719	1.4955	0	1.73919	1.57027	1.73051	0.748453	2.38713
CAVN1_HUMAN	Caveolae-associated protein 1	CAVIN1	1.02725	1.0773	1.09196	0.09154	1.11678	0	1.21565	1.2481	1.35704	0.348906	1.73377	0	1.08574	1.09914	1.0854	0.124452	2.63828	0	0.901598	0.919232	0.85904	-0.162799	1.52005	0	1.02956	0.919684	0.936483	-0.0560301	0.431001	0	0.999939	1.0666	1.0949	0.0756204	0.709486	0	1.09043	1.09624	1.09966	0.131518	3.13819	0	0.981846	1.04194	0.985449	0.00443345	0.0452247
SUCB2_HUMAN	Succinate--CoA ligase [GDP-forming] subunit beta, mitochondrial	SUCLG2	1.09303	1.07689	1.03564	0.0956174	1.26328	0	1.41042	1.34993	1.29398	0.434501	2.1688	0	1.39828	1.37812	1.40272	0.47824	3.56862	0	0.811165	0.834358	0.846462	-0.267667	2.3461	0	1.0912	1.10456	1.07857	0.126237	2.21309	0	1.22636	1.29342	1.20551	0.312392	2.02314	0	1.05303	1.08205	1.04954	0.0861541	1.59722	0	1.4208	1.49356	1.52244	0.564553	2.55838
LG3BP_HUMAN	Galectin-3-binding protein	LGALS3BP	1.05872	1.03276	1.04533	0.06433	1.60327	0	0.904978	0.828531	0.89415	-0.191185	1.39364	0	0.923262	0.956556	0.901886	-0.108993	1.32519	0	1.11057	1.06031	1.06887	0.110917	1.48141	0	1.17179	1.13705	1.15599	0.207821	2.43989	0	1.02813	1.1158	1.07997	0.103842	1.0209	0	0.950985	0.978787	0.889903	-0.0894338	0.807442	0	0.953175	1.07043	0.932927	-0.0210561	0.132345
GBB1_HUMAN	Guanine nucleotide-binding protein G(I)/G(S)/G(T) subunit beta-1	GNB1	1.05623	1.07458	1.06881	0.0929395	2.20871	0	1.15708	1.12044	1.13716	0.186784	2.29022	0	1.05164	1.04276	1.08509	0.0838337	1.3881	0	0.95735	0.961257	0.997045	-0.0411443	0.805475	0	1.09386	1.0966	1.10753	0.136629	2.79577	0	1.14182	1.28149	1.10917	0.235718	1.17253	0	1.03536	1.01571	1.05928	0.0521158	1.01095	0	1.16734	1.27603	1.29394	0.317038	1.67666
CD44_HUMAN	CD44 antigen	CD44	1.05832	1.04954	1.03528	0.0672417	1.73364	0	1.19539	1.01475	1.11175	0.147043	0.769143	0	1.06097	1.05087	1.11187	0.10376	1.26378	0	0.952179	0.965208	0.891425	-0.0950027	0.94406	0	1.07006	1.05099	1.02734	0.0696524	1.25908	0	1.10636	1.02498	1.1108	0.111982	1.00532	0	1.01905	1.00981	1.01625	0.021534	1.50611	0	1.07203	1.12474	1.09318	0.133103	1.6545
NDUS1_HUMAN	NADH-ubiquinone oxidoreductase 75 kDa subunit, mitochondrial	NDUFS1	0.877934	0.84405	0.885969	-0.202045	1.95639	0	1.01522	0.962601	0.862537	-0.0788903	0.44726	0	0.923897	0.993146	0.982353	-0.04921	0.578853	0	0.948945	1.02356	1.03903	0.00553603	0.0346924	0	1.08047	1.15257	1.14337	0.170528	1.54494	0	1.10444	1.09439	1.1072	0.140136	2.87827	0	1.08126	1.01605	1.04935	0.0688586	0.926094	0	1.14431	1.18463	1.17348	0.223392	2.35361
MCM7_HUMAN	DNA replication licensing factor MCM7	MCM7	0.942226	0.936402	0.973353	-0.0729984	1.28698	0	0.840491	0.849465	0.872971	-0.227171	2.2928	0	0.830305	0.862593	0.900845	-0.209927	1.60149	0	1.05028	1.00786	0.99846	0.0269641	0.447193	0	0.899391	0.881814	0.872265	-0.177082	2.27715	0	0.841153	0.86903	0.822864	-0.244089	2.06327	0	0.94591	0.933079	0.89772	-0.111587	1.41573	0	0.77796	0.826949	0.791435	-0.324128	2.18928
DDX17_HUMAN	Probable ATP-dependent RNA helicase DDX17	DDX17	1.04919	1.04034	1.04275	0.0622471	2.46676	0	0.979177	0.930636	0.944207	-0.071967	1.09545	0	0.936487	0.95281	0.909733	-0.100036	1.4475	0	1.17753	1.14799	1.12361	0.201269	2.03056	0	1.06976	1.09111	1.13198	0.134376	1.51751	0	0.948725	0.980929	1.03588	-0.0166678	0.16713	0	0.971797	0.999246	0.954175	-0.0364181	0.70197	0	0.944237	0.92792	0.913199	-0.107101	1.78396
STML2_HUMAN	Stomatin-like protein 2, mitochondrial	STOML2	0.910949	0.93392	0.939755	-0.10748	1.79937	0	1.16126	0.880415	1.00542	0.0224707	0.0366605	0	1.15538	1.06577	1.13649	0.162484	1.34596	0	0.963926	1.00077	1.0266	-0.00418953	0.0575826	0	1.09103	1.12589	1.06151	0.12804	1.45545	0	1.1241	1.05947	1.03348	0.100774	0.962858	0	1.13172	1.05888	1.1169	0.140779	1.38593	0	1.35586	1.21507	1.33415	0.380389	1.78176
CO6A1_HUMAN	Collagen alpha-1(VI) chain	COL6A1	1.14527	1.02678	1.02813	0.0931897	0.652678	0	1.20137	1.14929	1.11152	0.206719	1.62028	0	1.1462	1.07284	1.07248	0.133793	1.2766	0	0.910799	0.93999	0.856852	-0.147926	1.20191	0	0.953124	1.06215	0.942108	-0.0206415	0.142981	0	1.10502	1.07049	1.10183	0.127561	1.88885	0	0.973988	1.01122	0.985831	-0.013996	0.329804	0	0.957095	1.07561	1.00086	0.0160503	0.0984726
TCPQ_HUMAN	T-complex protein 1 subunit theta	CCT8	0.94618	0.948819	0.925131	-0.0892008	1.78741	0	0.928232	0.966669	1.04838	-0.0275373	0.203087	0	0.797232	0.769928	0.794104	-0.345403	2.67578	0	1.02731	1.02995	0.978647	0.0171688	0.254398	0	1.30411	1.26975	1.24317	0.347488	2.48238	0	1.20516	1.12621	1.29853	0.274968	1.35406	0	1.0195	1.05228	1.07767	0.0701345	1.02228	0	1.12793	1.00539	1.12881	0.120851	0.780556
RAB21_HUMAN	Ras-related protein Rab-21	RAB21	0.99802	0.962058	1.08232	0.0202487	0.126109	0	1.08098	1.07948	1.02827	0.0880174	1.18011	0	1.06923	1.10172	1.1739	0.15698	1.22752	0	1.0501	0.918121	1.00765	-0.0116529	0.080485	0	1.02159	1.0127	0.960677	-0.00241982	0.0338803	0	1.06389	0.964563	0.946356	-0.0121667	0.0899045	0	1.01284	0.973404	0.943236	-0.0343157	0.442673	0	1.08488	1.02885	0.99939	0.0534013	0.5707
CALU_HUMAN	Calumenin	CALU	1.0162	1.17318	1.05875	0.114643	0.67601	0	1.19525	1.30736	1.24942	0.322706	1.87936	0	1.24659	1.35098	1.25069	0.359244	1.95809	0	0.961457	1.02575	0.962147	-0.0245657	0.300508	0	1.17185	1.27706	1.15668	0.26527	1.55836	0	1.26044	1.44229	1.17182	0.369065	1.27091	0	1.13275	1.21726	1.14521	0.220418	1.67915	0	1.44548	1.55899	1.40812	0.556662	2.2058
TCPH_HUMAN	T-complex protein 1 subunit eta	CCT7	0.872376	0.917464	0.937961	-0.137224	1.32921	0	0.870202	0.885144	0.973142	-0.136861	0.959212	0	0.793392	0.759625	0.863623	-0.31196	1.54245	0	1.03033	1.00863	1.02752	0.0316197	1.08562	0	1.18616	1.09468	1.20027	0.214588	1.44153	0	0.993717	1.08413	1.07272	0.0706504	0.655893	0	1.04766	1.04471	1.08843	0.0844285	1.32153	0	1.12674	1.08798	1.0878	0.138605	1.83749
AAAT_HUMAN	Neutral amino acid transporter B(0)	SLC1A5	0.969139	1.08368	0.987285	0.0191593	0.119073	0	1.24131	1.12128	1.32263	0.296785	1.28717	0	1.19708	1.20679	1.32663	0.314407	1.65028	0	0.814013	0.828797	0.756031	-0.322625	1.81428	0	1.08983	1.05399	1.02911	0.0808506	1.10486	0	1.18508	1.14035	1.37367	0.302214	1.16712	0	1.0493	0.930919	1.05976	0.0191008	0.0926238	0	1.29062	1.17075	1.38189	0.357369	1.43947
EMC1_HUMAN	ER membrane protein complex subunit 1	EMC1	0.973772	0.929457	0.954322	-0.0701832	1.16413	0	0.993639	0.98384	1.01935	-0.00152474	0.035269	0	1.0569	0.977686	1.05781	0.0437612	0.427307	0	1.01319	0.967803	0.983571	-0.0171426	0.333863	0	0.901445	0.987832	0.977396	-0.0655851	0.601423	0	0.97635	1.01596	1.01003	0.00112372	0.0157781	0	1.05045	1.02634	1.03345	0.0520645	1.46081	0	0.94459	0.987152	1.02935	-0.0188329	0.19587
PRP6_HUMAN	Pre-mRNA-processing factor 6	PRPF6	1.0275	1.03687	1.03598	0.0474693	2.11693	0	0.976452	0.911341	0.921508	-0.0947513	1.04266	0	1.10014	1.02752	1.05364	0.0846542	1.00054	0	1.0325	1.04772	1.0821	0.0760183	1.1995	0	1.00923	0.953014	0.959352	-0.0382056	0.557939	0	0.961378	0.906545	0.913533	-0.109122	1.26677	0	0.964699	0.902986	0.969038	-0.0807372	0.880237	0	1.05554	0.972386	0.990475	0.00882327	0.0728426
RCN1_HUMAN	Reticulocalbin-1	RCN1	1.08524	1.08782	1.07908	0.116422	3.05632	0	1.429	1.32363	1.21577	0.403592	1.56665	0	1.18582	1.21485	1.13632	0.237562	1.85871	0	0.949968	1.02043	0.983635	-0.0222746	0.2817	0	1.2774	1.30014	1.22691	0.342729	2.28501	0	1.42902	1.22373	1.14108	0.338692	1.12959	0	1.19093	1.26747	1.13614	0.260844	1.52775	0	1.37008	1.31124	1.12557	0.34365	1.23065
TOM70_HUMAN	Mitochondrial import receptor subunit TOM70	TOMM70	1.06405	1.10445	1.11882	0.13195	1.58265	0	1.26047	1.20298	1.32629	0.337135	1.8439	0	1.35375	1.182	1.221	0.324525	1.49534	0	1.01785	1.02699	1.01159	0.0268875	1.29039	0	1.21214	1.24606	1.24059	0.30209	2.77782	0	1.34188	1.17947	1.29675	0.347893	1.60285	0	1.21986	1.14767	1.18211	0.24271	1.96561	0	1.5923	1.3481	1.42757	0.542	1.77763
SF3B2_HUMAN	Splicing factor 3B subunit 2	SF3B2	1.05902	1.02013	1.01308	0.0436885	0.794441	0	1.00326	1.00378	0.999714	0.00324424	0.65749	0	1.05502	1.0458	1.06325	0.0768177	2.0985	0	1.02968	1.01995	0.918731	-0.0152921	0.110592	0	1.2041	1.15965	1.22059	0.25674	2.134	0	1.1645	1.18942	1.24839	0.263961	1.9038	0	1.07542	1.0071	1.01747	0.0473014	0.596394	0	1.26425	1.36093	1.35655	0.408433	2.14484
RPN1_HUMAN	Dolichyl-diphosphooligosaccharide--protein glycosyltransferase subunit 1	RPN1	0.959331	0.9182	0.921582	-0.0999928	1.41529	0	1.12004	1.15027	1.08248	0.160399	1.61566	0	1.22082	1.12889	1.14601	0.22063	1.6216	0	0.954096	0.938845	0.938515	-0.0834182	2.06062	0	0.940413	0.93418	0.981014	-0.0711654	1.07726	0	0.991365	0.994031	0.987058	-0.0133076	1.33705	0	1.14797	1.18084	1.13327	0.206678	2.14734	0	1.24527	1.19092	1.22211	0.286213	2.37346
CALR_HUMAN	Calreticulin	CALR	1.032	1.09441	1.07998	0.0959848	1.18624	0	1.39193	1.60103	1.5408	0.595747	1.99339	1	1.53285	1.50636	1.602	0.629537	2.75444	1	0.838582	0.831053	0.830717	-0.262831	3.54527	0	1.11234	1.14246	1.07767	0.151631	1.60298	0	1.25324	1.30919	1.26996	0.353281	2.55609	0	1.13717	1.25801	1.21642	0.267676	1.60399	0	1.68972	1.79789	1.69827	0.789626	2.87921
CISY_HUMAN	Citrate synthase, mitochondrial	CS	1.01051	1.08445	1.09377	0.0880213	0.8608	0	1.2693	1.15652	1.05559	0.214706	0.95399	0	1.26605	1.27606	1.17059	0.307503	1.78521	0	0.918248	0.908153	0.891673	-0.142378	2.12873	0	1.0091	1.00611	0.966683	-0.00873304	0.157261	0	1.14864	1.11314	1.11213	0.169462	2.09217	0	1.05212	1.03933	0.957717	0.0234514	0.184454	0	1.26119	1.30961	1.10479	0.293011	1.21999
TOM40_HUMAN	Mitochondrial import receptor subunit TOM40 homolog	TOMM40	1.04805	1.02387	0.999997	0.0341735	0.648028	0	0.839266	0.890011	0.897414	-0.191716	1.61782	0	0.929705	0.91221	0.912946	-0.122983	2.28004	0	1.34724	1.44612	1.10917	0.379445	1.07805	0	1.48186	1.50199	1.5198	0.586136	3.49069	1	1.0482	1.06018	1.14187	0.115587	1.0097	0	1.2017	1.12131	1.17155	0.220148	1.76445	0	1.51826	1.47102	1.45091	0.565657	2.93091
1433E_HUMAN	14-3-3 protein epsilon	YWHAE	0.985525	0.923697	1.00824	-0.0402485	0.409278	0	1.1226	1.11864	1.14848	0.176201	2.34334	0	0.961961	0.993281	1.02328	-0.0103678	0.145745	0	0.955532	0.909719	0.864995	-0.135931	1.09407	0	1.0371	0.981419	1.06034	0.0374322	0.415475	0	1.0779	1.07041	1.18838	0.153458	1.04916	0	1.09222	1.13352	1.12135	0.157946	1.99971	0	1.09987	1.14348	1.14696	0.176453	1.92097
NASP_HUMAN	Nuclear autoantigenic sperm protein	NASP	0.953092	1.03032	0.985438	-0.0150583	0.170349	0	1.1803	1.14975	1.13793	0.209134	2.2521	0	1.09537	1.03259	1.02088	0.0698547	0.798035	0	0.881115	0.987054	0.971455	-0.0792625	0.59479	0	0.915961	1.01399	0.979236	-0.0443485	0.397777	0	0.953888	0.98676	1.00084	-0.0284172	0.526555	0	1.21095	1.20783	1.22944	0.282226	3.09742	0	1.12656	0.995461	1.0409	0.0762927	0.537506
TCPB_HUMAN	T-complex protein 1 subunit beta	CCT2	0.862404	0.873407	0.818114	-0.232247	1.82247	0	0.871663	0.904941	0.892229	-0.168754	2.06598	0	0.785759	0.805476	0.810194	-0.321069	2.75128	0	1.01461	1.00009	0.922102	-0.0307192	0.272539	0	1.183	1.16596	1.13686	0.216539	2.22517	0	1.10517	1.16069	1.12636	0.17727	1.87745	0	1.00994	0.996955	1.01631	0.0111146	0.511357	0	1.08609	1.03898	1.14465	0.124207	1.03191
HKDC1_HUMAN	Putative hexokinase HKDC1	HKDC1	1.16121	1.11131	1.15398	0.191778	1.97829	0	1.1886	1.25094	1.23574	0.292893	2.24204	0	1.38235	1.29823	1.35064	0.426255	2.41633	0	1.21208	1.13995	1.19109	0.240058	1.92578	0	1.12426	1.10145	1.08916	0.14399	2.06753	0	0.89846	0.991519	0.98845	-0.0596811	0.49457	0	1.1494	1.26209	1.20698	0.270417	1.69273	0	1.15383	1.19538	1.21681	0.24935	2.09195
ODO2_HUMAN	Dihydrolipoyllysine-residue succinyltransferase component of 2-oxoglutarate dehydrogenase complex, mitochondrial	DLST	0.926678	1.04317	0.991067	-0.0189174	0.144233	0	0.85319	1.07083	0.896058	-0.0892254	0.360608	0	1.1171	1.00549	0.951334	0.0351207	0.164279	0	0.978515	0.961509	1.08734	0.0131002	0.064673	0	0.792912	0.963778	0.853155	-0.200998	0.888812	0	0.939411	0.964151	0.839837	-0.128998	0.784699	0	0.879896	0.883039	0.906635	-0.168355	2.18899	0	0.901197	0.865028	0.817134	-0.215714	1.47016
LYRIC_HUMAN	Protein LYRIC	MTDH	0.966414	0.917706	0.994401	-0.0596348	0.664535	0	1.38333	1.27599	1.26259	0.386594	1.94081	0	1.40158	1.29716	1.28166	0.407953	2.01164	0	0.963456	0.935069	0.977406	-0.0609333	1.08098	0	1.23407	1.14191	1.19865	0.252834	1.78585	0	1.24939	1.21423	1.24161	0.304598	2.77463	0	1.28569	1.2291	1.32176	0.354847	2.13317	0	1.7681	1.63463	1.66429	0.756173	2.68831
ITA6_HUMAN	Integrin alpha-6	ITGA6	1.02447	1.04316	1.01844	0.040805	1.22518	0	1.17322	1.23885	1.09259	0.224315	1.28891	0	1.1123	1.18403	1.09089	0.175139	1.4043	0	0.849793	0.874593	0.85512	-0.217868	2.47807	0	0.917041	0.966415	0.944132	-0.0853905	1.22603	0	1.07323	1.08792	1.07925	0.111212	2.5839	0	0.927784	0.981577	0.914281	-0.0874056	0.974348	0	0.994804	1.0298	0.956727	-0.00900757	0.106442
MATR3_HUMAN	Matrin-3	MATR3	0.982875	0.994848	0.986299	-0.0174066	1.10522	0	0.809155	0.74557	0.756819	-0.376106	2.03899	0	0.840325	0.802618	0.785852	-0.304722	2.06411	0	1.16952	1.23536	1.17852	0.256369	2.03677	0	1.18996	1.2508	1.3576	0.340416	1.58812	0	1.05791	0.969991	1.02403	0.0247613	0.235981	0	0.948498	1.00952	0.950031	-0.0449106	0.578471	0	1.12293	1.06071	1.01804	0.0938666	0.817242
XRCC6_HUMAN	X-ray repair cross-complementing protein 6	XRCC6	1.15431	1.07788	1.14029	0.168844	1.50563	0	1.59664	1.55967	1.63528	0.675542	3.06994	1	1.33357	1.31412	1.39331	0.429749	2.45964	0	0.927168	0.909564	0.95826	-0.102119	1.36605	0	1.41849	1.32824	1.39791	0.466285	2.42143	0	1.48121	1.47461	1.51032	0.574068	3.46765	0	1.29724	1.29624	1.29588	0.374573	5.83661	0	1.85237	1.74949	1.79516	0.8472	3.10161
CTNB1_HUMAN	Catenin beta-1	CTNNB1	1.0206	0.974634	1.02769	0.0109835	0.153509	0	0.725586	0.880726	0.886241	-0.267338	0.991471	0	0.84394	0.86537	0.914577	-0.193257	1.52619	0	1.08238	1.03698	1.07437	0.0902801	1.37601	0	1.19898	1.1399	1.10726	0.200018	1.56545	0	1.02592	1.1027	1.06865	0.0918753	1.02692	0	0.872024	0.918223	0.933045	-0.139611	1.38326	0	1.083	1.02993	1.01185	0.0587906	0.730472
PRP19_HUMAN	Pre-mRNA-processing factor 19	PRPF19	1.04606	1.17365	1.15685	0.170592	1.07612	0	0.99746	0.992465	0.957861	-0.0253302	0.524245	0	0.914272	0.948508	1.03008	-0.052468	0.400394	0	1.06557	1.05566	1.00253	0.0583234	0.772186	0	1.21603	1.15086	1.14134	0.225784	1.80001	0	1.072	1.01587	1.05099	0.0652809	0.986096	0	1.02599	0.947509	0.903144	-0.0605777	0.439236	0	1.01328	0.898047	0.952463	-0.0670382	0.516111
NU155_HUMAN	Nuclear pore complex protein Nup155	NUP155	1.05029	1.10722	1.14415	0.13823	1.20579	0	1.07635	1.02562	1.03364	0.0637842	1.00488	0	1.10318	1.1195	1.08575	0.141185	2.0929	0	0.932614	0.974791	0.990795	-0.0498058	0.712777	0	0.966474	1.03386	1.07753	0.0369679	0.285208	0	0.986501	0.980887	0.998714	-0.0163944	0.781742	0	0.927369	0.891332	0.88106	-0.152131	1.68068	0	0.963678	0.902005	0.928561	-0.102504	1.18769
TKT_HUMAN	Transketolase	TKT	1.0538	0.98437	1.04719	0.0404754	0.478519	0	1.33765	1.39512	1.58671	0.525894	1.70867	0	1.47116	1.27735	1.44625	0.483628	1.76002	0	0.743902	0.728356	0.751449	-0.431996	3.02629	0	0.632319	0.600186	0.669244	-0.657635	2.32738	-1	0.830375	0.87049	0.916904	-0.196625	1.38794	0	1.07183	1.0637	1.07437	0.0975631	2.70429	0	0.926561	0.870081	0.916504	-0.144996	1.45517
PSMD1_HUMAN	26S proteasome non-ATPase regulatory subunit 1	PSMD1	1.10933	1.09128	1.072	0.125483	1.89633	0	1.18255	1.1492	1.13982	0.210625	2.23674	0	1.15157	1.15904	1.23113	0.239494	1.79278	0	1.00436	0.937294	0.906121	-0.0751268	0.653072	0	1.00697	1.03083	1.02514	0.0299544	1.00297	0	1.03921	1.09718	1.0274	0.0766888	0.915799	0	1.04681	0.984116	0.997564	0.0136363	0.170531	0	1.19853	1.15371	1.04773	0.180559	1.04187
PYGB_HUMAN	Glycogen phosphorylase, brain form	PYGB	1.01549	0.947441	0.984515	-0.0254995	0.334774	0	1.07573	1.09696	1.25779	0.193449	0.936085	0	1.01291	0.991696	1.02063	0.0120822	0.360083	0	0.88523	0.896318	0.8409	-0.194048	1.69178	0	0.838461	0.87967	0.840189	-0.229766	2.02215	0	0.922731	1.01535	1.04134	-0.00993306	0.0736762	0	0.957263	1.01515	1.00177	-0.0124708	0.177617	0	0.869025	0.886759	0.916638	-0.166814	1.7561
TBL1R_HUMAN	F-box-like/WD repeat-containing protein TBL1XR1	TBL1XR1	0.950333	1.01025	0.937307	-0.04996	0.574601	0	0.952547	1.00771	0.952574	-0.0425428	0.597528	0	1.03047	1.07875	1.05993	0.0791351	1.26239	0	0.975661	0.985105	0.999227	-0.0193687	0.718064	0	0.935344	1.01546	0.976052	-0.0356133	0.399272	0	0.8764	1.05677	0.913785	-0.0755419	0.366387	0	1.02889	1.04991	0.93881	0.0084425	0.043702	0	1.03564	1.16272	0.853528	0.0247358	0.0321859
MCM5_HUMAN	DNA replication licensing factor MCM5	MCM5	0.945428	0.968831	1.00098	-0.0413493	0.653077	0	1.01358	0.962634	0.981277	-0.020589	0.359523	0	0.978221	1.04998	1.01298	0.0196726	0.233526	0	0.922303	0.983099	0.96719	-0.0626094	0.824977	0	0.880554	0.822818	0.832444	-0.242512	1.82145	0	0.946307	0.837396	0.861284	-0.181702	1.12519	0	1.01202	0.909341	0.922959	-0.0768787	0.610157	0	0.804756	0.825409	0.767813	-0.323144	2.05566
PPM1G_HUMAN	Protein phosphatase 1G	PPM1G	0.960835	0.986931	1.03288	-0.00933528	0.111134	0	0.990179	1.13543	0.999959	0.0591564	0.328549	0	1.11217	1.12507	1.05046	0.132116	1.29976	0	0.975504	0.961533	0.971636	-0.0446011	1.72592	0	0.869283	0.890362	0.96282	-0.140049	1.06335	0	0.785444	0.942524	0.887708	-0.197779	0.917586	0	1.01363	1.19367	1.16058	0.166879	0.811954	0	0.829806	1.01228	1.02344	-0.0661615	0.27029
ADAS_HUMAN	Alkyldihydroxyacetonephosphate synthase, peroxisomal	AGPS	1.16943	1.14449	1.13676	0.201918	2.43076	0	1.09526	1.18275	1.27384	0.243606	1.20801	0	1.24365	1.18502	1.22561	0.284625	2.28216	0	1.08059	0.96424	0.981482	0.0125961	0.0693202	0	1.00169	1.04173	1.06556	0.051477	0.722753	0	0.948641	1.02556	1.03978	0.00671149	0.0432195	0	1.08368	1.06336	1.11583	0.121178	1.57132	0	1.16409	1.0787	1.15747	0.180681	1.43735
EH1L1_HUMAN	EH domain-binding protein 1-like protein 1	EHBP1L1	0.774261	0.766763	0.867105	-0.317051	1.51767	0	0.798586	0.847199	0.809887	-0.288845	2.10748	0	0.754032	0.950501	0.801066	-0.259807	0.933767	0	0.938144	0.916888	0.948588	-0.097672	1.67565	0	1.00024	0.979205	0.991629	-0.0139786	0.592383	0	1.07146	1.10315	1.09006	0.121974	2.00522	0	0.960302	0.975159	0.91294	-0.07481	0.92167	0	0.98037	1.06148	1.00838	0.0239526	0.250714
NSDHL_HUMAN	Sterol-4-alpha-carboxylate 3-dehydrogenase, decarboxylating	NSDHL	1.09894	1.08784	1.02558	0.0986721	1.05791	0	1.28499	1.0474	1.10554	0.19658	0.788613	0	1.25028	1.24469	1.18513	0.294782	2.15604	0	0.990515	0.989881	0.982744	-0.0178354	1.40606	0	1.15482	1.02189	1.04669	0.103624	0.697768	0	1.18921	0.975227	1.08003	0.113021	0.494493	0	1.17694	1.03824	1.08568	0.137877	0.906375	0	1.36668	1.25128	1.36347	0.408325	1.9825
HNRH3_HUMAN	Heterogeneous nuclear ribonucleoprotein H3	HNRNPH3	0.902386	0.854359	0.826568	-0.21574	1.55563	0	0.666716	0.626548	0.645962	-0.629481	2.77374	-1	0.781242	0.682689	0.638644	-0.512805	1.58174	0	1.36112	1.30304	1.3229	0.410364	2.69556	0	1.40467	1.28106	1.41467	0.450804	1.98457	0	0.955009	0.959387	1.03329	-0.025378	0.260446	0	1.00775	0.966232	1.01691	-0.00438771	0.0685678	0	1.08232	1.08712	1.09745	0.122953	2.63785
ACON_HUMAN	Aconitate hydratase, mitochondrial	ACO2	0.994692	1.01562	1.03727	0.0227045	0.486112	0	0.999677	0.986911	1.09578	0.0390779	0.289982	0	1.24736	1.14258	1.14458	0.236552	1.52133	0	0.975538	0.931704	0.942097	-0.0743351	1.18822	0	0.930582	0.968813	0.921766	-0.0886737	1.25138	0	0.989764	1.03529	1.00517	0.0144632	0.273168	0	0.909383	0.995981	0.926065	-0.0834322	0.770947	0	0.957237	1.17037	1.05153	0.0836727	0.350466
CCAR2_HUMAN	Cell cycle and apoptosis regulator protein 2	CCAR2	1.01449	1.01985	1.00729	0.0198795	1.20917	0	0.973488	0.993658	0.963645	-0.0336727	0.914349	0	1.08734	1.1216	1.04714	0.118172	1.26316	0	0.996388	0.941718	0.943787	-0.0579455	0.797553	0	0.963757	0.972192	0.980584	-0.0407079	1.52425	0	1.01984	1.06398	1.07344	0.073712	1.07272	0	0.930878	0.925198	0.910685	-0.116764	2.19063	0	1.04314	1.03955	1	0.0392272	0.734607
SERPH_HUMAN	Serpin H1	SERPINH1	1.17524	1.09778	1.1091	0.172962	1.52056	0	1.42935	1.32127	1.35817	0.453754	2.27261	0	1.48783	1.37609	1.3739	0.498359	2.23904	0	0.876088	0.885979	0.873526	-0.186834	2.95566	0	0.948786	0.98264	0.925526	-0.0704858	0.97688	0	1.08152	1.06758	1.04084	0.0885685	1.49278	0	1.09807	1.06881	1.02803	0.0908134	1.08572	0	1.37886	1.28445	1.16448	0.351552	1.41076
SNRPA_HUMAN	U1 small nuclear ribonucleoprotein A	SNRPA	1.18921	1.0781	1.23765	0.224435	1.1923	0	1.08944	1.09233	1.15477	0.153393	1.51375	0	1.01494	1.07471	1.03518	0.0588164	0.862421	0	1.11224	1.03032	1.10926	0.116289	1.06664	0	1.19583	1.22644	1.29355	0.308719	1.93701	0	1.04896	1.10374	1.20439	0.162246	0.955007	0	0.984362	1.03754	1.09557	0.0554143	0.456889	0	1.12853	1.20545	1.2677	0.263706	1.48571
TBA1B_HUMAN	Tubulin alpha-1B chain	TUBA1B	0.614807	0.710918	0.853024	-0.461463	1.13136	0	1.27562			0.351196		0	1.06318	1.0458	1.07929	0.0878123	1.6636	0	0.527585			-0.922524		0	1.00669	1.13062	1.47495	0.267938	0.574768	0	1.94483			0.959645		0	1.08004	1.07838	1.3462	0.224293	0.747416	0	1.78586	1.70455	1.90068	0.845614	2.53844
XRN2_HUMAN	5'-3' exoribonuclease 2	XRN2	0.999333	1.01373	1.00772	0.00996406	0.622027	0	0.9817	0.948626	1.03149	-0.0184793	0.196004	0	0.93521	1.02918	0.971632	-0.0311019	0.295516	0	0.998132	1.02523	1.00089	0.0116147	0.349365	0	1.07925	1.07998	1.0602	0.101843	2.13784	0	1.08769	1.12054	1.08272	0.13354	1.87659	0	0.921996	0.880887	0.93869	-0.129959	1.38638	0	0.945627	1.01381	1.01042	-0.0145654	0.163713
EGFR_HUMAN	Epidermal growth factor receptor	EGFR	0.912183	0.942169	0.937466	-0.103758	1.72291	0	0.94225	0.981403	0.977835	-0.0481697	0.909767	0	0.980823	0.958724	0.946854	-0.0556909	1.19181	0	0.918362	0.865189	0.922213	-0.148926	1.42769	0	0.904417	0.934351	0.914013	-0.124073	1.91414	0	0.948461	1.03794	0.95819	-0.0268943	0.24778	0	0.938793	0.952791	0.882042	-0.11319	1.10207	0	0.951085	1.00387	0.92566	-0.0585883	0.645457
TIM44_HUMAN	Mitochondrial import inner membrane translocase subunit TIM44	TIMM44	1.18022	1.17205	1.21825	0.251173	2.33294	0	1.30146	1.31192	1.26313	0.369795	2.6945	0	1.31958	1.33905	1.40466	0.43769	2.41411	0	0.939323	0.927102	0.924972	-0.103975	2.35711	0	1.07982	1.10438	1.11173	0.135727	2.0618	0	1.06506	1.19356	1.1335	0.177227	1.18052	0	1.01803	0.993737	1.01401	0.0123443	0.427645	0	1.1931	1.13734	1.10429	0.195234	1.57144
DNJA1_HUMAN	DnaJ homolog subfamily A member 1	DNAJA1	0.902935	0.913348	0.963063	-0.110217	1.21594	0	0.837351	0.85515	0.84715	-0.240332	2.87609	0	0.898911	0.842832	0.779361	-0.250907	1.29229	0	1.05226	1.0387	1.01739	0.0511875	1.16076	0	1.02259	0.913543	0.977503	-0.0421403	0.343872	0	0.968582	0.913826	0.92118	-0.0976885	1.18886	0	0.904838	0.881963	0.891033	-0.163896	2.37068	0	0.967769	0.865753	0.728336	-0.227772	0.73348
RAB2B_HUMAN	Ras-related protein Rab-2B	RAB2B	0.8978	0.98897	1.04153	-0.0348991	0.214704	0	1.0401	1.05932	0.864038	-0.0176844	0.0837669	0	1.23238	1.07354	0.819645	0.0591539	0.0744145	0	0.895764	1.03548	1.05083	-0.00864967	0.0544333	0	0.735967	1.06955	0.903986	-0.146935	0.393495	0	1.0224	1.0237	1.06865	0.0541546	0.906094	0	1.18787	1.20838	0.879002	0.126641	0.274435	0	1.03635	1.17002	0.737082	-0.0274539	0.0904504
DX39B_HUMAN	Spliceosome RNA helicase DDX39B	DDX39B	1.09204	1.0769	1.11661	0.131172	1.87886	0	1.05327	1.19256	1.11936	0.165726	1.06117	0	0.977744	1.06971	1.13084	0.0832901	0.498062	0	1.16311	1.03363	1.23493	0.19395	0.893065	0	1.25426	1.11684	1.20106	0.251838	1.44298	0	1.11601	1.1594	1.13986	0.187035	2.14399	0	1.14792	1.19746	1.08765	0.194521	1.39249	0	1.15485	1.24094	1.15091	0.241514	1.67794
K2C7_HUMAN	Keratin, type II cytoskeletal 7	KRT7	1.42297	1.5946	1.54136	0.603733	2.18861	1	1.89558	1.97703	1.70528	0.894756	2.29901	1	1.5583	1.63018	1.61594	0.6794	3.06618	1	0.897184	0.907626	0.942322	-0.127036	1.56817	0	1.01909	1.01698	0.896677	-0.0327111	0.206256	0	1.09857	1.09384	1.02107	0.0991784	0.989082	0	1.04986	1.03338	1.01335	0.0457181	1.04126	0	1.21448	1.02541	0.975346	0.099961	0.364906
CHP1_HUMAN	Calcineurin B homologous protein 1	CHP1	1.02793	1.06471	1.02003	0.0531935	0.964164	0	1.0046	1.00286	1.08288	0.0428006	0.43166	0	0.831204	0.871718	0.910545	-0.198998	1.46566	0	1.02404	0.967807	0.987249	-0.0100861	0.152809	0	1.11879	1.12599	1.07533	0.146266	1.70679	0	1.11785	1.06668	1.118	0.138608	1.59155	0	1.02061	0.969759	1.01572	0.00292784	0.0345047	0	0.931348	0.89239	0.917346	-0.130216	1.73036
DHB4_HUMAN	Peroxisomal multifunctional enzyme type 2	HSD17B4	1.19288	1.14604	1.1697	0.22594	2.26609	0	1.33848	1.23199	1.30557	0.36962	2.04057	0	1.31825	1.18771	1.18724	0.29991	1.56474	0	0.898533	0.95418	0.93811	-0.104272	1.25437	0	0.926698	1.02684	1.02135	-0.0121278	0.0956062	0	1.07298	1.03553	1.03738	0.0685048	1.26173	0	0.999561	1.00824	1.01031	0.00868133	0.681438	0	1.20711	1.05364	1.01783	0.128111	0.619569
NU153_HUMAN	Nuclear pore complex protein Nup153	NUP153	1.13114	1.00877	0.964059	0.0491549	0.242081	0	1.12612	1.0833	1.13197	0.155482	1.79027	0	1.2539	1.20301	1.19481	0.283614	2.233	0	1.05618	0.968491	0.970236	-0.00244908	0.027919	0	1.02635	0.93994	0.917631	-0.0569283	0.449806	0	1.0564	0.937176	1.03961	0.0158725	0.0852083	0	1.06443	1.10083	1.07145	0.109566	1.74671	0	1.10876	1.05774	1.02504	0.0892904	0.939817
PSMD2_HUMAN	26S proteasome non-ATPase regulatory subunit 2	PSMD2	1.0563	1.10176	1.095	0.116838	1.59467	0	1.0234	1.31996	1.07221	0.187163	0.593163	0	1.21228	1.25255	1.26419	0.313833	2.4679	0	0.919671	0.830009	0.912309	-0.172458	1.17299	0	0.855241	0.924099	0.909192	-0.158144	1.36791	0	0.884505	1.16266	1.03456	0.0387729	0.0868701	0	0.938511	1.05072	0.941475	-0.0337127	0.241483	0	0.97972	1.23615	0.954929	0.0798825	0.211261
NCLN_HUMAN	Nicalin	NCLN	1.00524	0.963572	1.02822	-0.00143099	0.0223698	0	1.06746	1.10551	1.12319	0.135824	1.60778	0	1.14699	1.09018	1.18917	0.191706	1.46261	0	1.01786	0.97575	1.02376	0.00832718	0.125333	0	0.898955	0.890082	0.954655	-0.128844	1.26306	0	0.931078	0.936338	0.938001	-0.0967472	2.95594	0	1.03748	1.07384	1.05095	0.0760007	1.46038	0	1.0452	0.946225	1.02211	0.0064904	0.038167
MCCB_HUMAN	Methylcrotonoyl-CoA carboxylase beta chain, mitochondrial	MCCC2	1.02347	1.05696	1.04773	0.0603486	1.30856	0	1.04023	1.0148	0.969143	0.011576	0.125342	0	1.18476	1.1975	1.12427	0.225082	1.81434	0	0.98202	0.962117	1.00206	-0.0261102	0.584021	0	0.941065	0.914531	0.947975	-0.0976969	1.60005	0	0.959336	0.897414	0.922773	-0.110125	1.2356	0	0.954019	0.925115	0.937398	-0.0910431	1.71409	0	1.05386	1.00623	0.967088	0.0130097	0.115026
SQOR_HUMAN	Sulfide:quinone oxidoreductase, mitochondrial	SQOR	1.04537	1.11065	1.11149	0.123228	1.2786	0	1.28381	1.427	1.37756	0.446562	2.00017	0	1.54977	1.65841	1.69277	0.708099	2.53051	1	0.864913	0.855559	0.857884	-0.218511	3.33245	0	0.788294	0.831768	0.84967	-0.280609	1.8916	0	0.968274	0.979599	1.03831	-0.00665859	0.0778878	0	1.11922	1.11127	1.12832	0.162984	2.82006	0	1.29616	1.30976	1.33906	0.395055	2.91103
CAND1_HUMAN	Cullin-associated NEDD8-dissociated protein 1	CAND1	1.18035	1.13127	1.18861	0.222487	2.00351	0	1.25637	1.28724	1.28659	0.352459	2.96923	0	1.14432	1.17196	1.14176	0.204989	2.46314	0	1.00629	0.942612	0.974492	-0.037319	0.524129	0	1.05149	0.990724	0.954165	-0.00174475	0.022387	0	1.04822	1.06911	0.997998	0.0544235	0.678047	0	1.10308	1.10816	1.02916	0.111205	1.06843	0	1.07159	1.06507	1.00637	0.0671907	0.832177
UD110_HUMAN	UDP-glucuronosyltransferase 1-10	UGT1A10	1.30446	1.4281	1.25661	0.411127	1.75759	0	1.1877	1.18869	1.25744	0.276527	2.01773	0	1.31622	1.25779	1.23287	0.343647	2.18327	0	1.08278	1.17062	1.03491	0.132383	0.891222	0	1.03017	0.909702	0.954789	-0.0515677	0.383464	0	0.869795	0.800169	0.848619	-0.25235	1.71431	0	0.881092	0.82329	0.971104	-0.165162	0.869445	0	0.878957	0.762054	0.928409	-0.22352	0.939907
CBPD_HUMAN	Carboxypeptidase D	CPD	1.16407	1.19224	1.12649	0.215283	1.92188	0	1.07494	1.17801	1.04335	0.135886	0.899194	0	1.06582	1.15454	1.04335	0.121547	0.94308	0	1.08071	1.06383	1.06696	0.098286	2.30116	0	1.05562	0.997165	1.04466	0.0461151	0.672999	0	0.944256	0.976833	0.981068	-0.0478369	0.956968	0	1.00536	1.00132	0.99949	0.00296193	0.446922	0	1.00676	0.972429	0.993862	-0.0130178	0.334821
SART3_HUMAN	Squamous cell carcinoma antigen recognized by T-cells 3	SART3	1.10353	1.1035	1.09397	0.137939	3.03786	0	1.05167	1.0692	1.14051	0.120518	1.10423	0	1.21994	1.15137	1.13148	0.22354	1.67724	0	1.03068	0.985925	0.94814	-0.0170552	0.181666	0	0.899158	0.947182	0.964749	-0.093833	1.04616	0	0.888169	0.954323	0.986011	-0.084924	0.716141	0	1.00916	0.965708	0.950894	-0.0361514	0.537116	0	1.01839	0.973682	0.96011	-0.0231807	0.343054
CNPY2_HUMAN	Protein canopy homolog 2	CNPY2	1.07967	1.02769	1.08891	0.0914279	1.13667	0	1.09701	1.024	1.11417	0.108882	0.990893	0	0.96853	0.898663	0.932216	-0.0998398	1.07435	0	1.09448	1.12268	1.06214	0.128429	1.50773	0	1.10892	1.20615	1.17407	0.217912	1.58387	0	0.996989	1.05621	1.11678	0.0795118	0.618395	0	1.08692	1.15415	1.1194	0.1637	1.64504	0	1.01026	1.03385	0.999628	0.0208813	0.545252
NONO_HUMAN	Non-POU domain-containing octamer-binding protein	NONO	0.854669	0.888415	0.857638	-0.20605	2.13058	0	0.678484	0.700629	0.686431	-0.53844	3.19943	0	0.650102	0.626799	0.574772	-0.696133	2.24801	-1	1.15164	1.17849	1.16967	0.22231	2.7133	0	1.46959	1.39297	1.46252	0.527764	2.66123	0	1.2155	1.25312	1.23868	0.305409	2.75523	0	0.896978	0.902151	0.882582	-0.161808	2.46774	0	1.01945	1.00518	1.01283	0.017899	1.03038
ACOX1_HUMAN	Peroxisomal acyl-coenzyme A oxidase 1	ACOX1	1.02834	1.05421	1.02843	0.0524012	1.31629	0	1.07322	1.16198	1.04635	0.129412	0.971449	0	1.15492	1.09097	1.18454	0.193428	1.49954	0	0.9427	0.854001	0.909392	-0.148751	1.15953	0	1.00782	0.982274	0.954192	-0.0270446	0.453242	0	1.01779	1.12862	0.961753	0.0511044	0.258236	0	1.03973	1.01767	1.03267	0.042673	1.36727	0	1.02315	0.996523	0.994289	0.00669743	0.174613
AL3A1_HUMAN	Aldehyde dehydrogenase, dimeric NADP-preferring	ALDH3A1	0.984426	0.902795	0.863786	-0.125003	0.827909	0	1.16507	1.21639	1.18286	0.248665	2.27301	0	1.01996	1.09425	1.0923	0.0960437	0.982877	0	0.746028	0.754873	0.713061	-0.438332	2.48882	0	0.73343	0.746097	0.755673	-0.424559	3.06374	0	1.02784	1.08319	0.986041	0.0459432	0.430583	0	0.945725	1.01713	0.937105	-0.048931	0.503491	0	0.92114	0.977306	1.0323	-0.0336935	0.271631
LAP2B_HUMAN	Lamina-associated polypeptide 2, isoforms beta/gamma	TMPO	0.911939	0.938278	0.906266	-0.122134	1.80922	0	0.839488	0.874324	0.775937	-0.268962	1.47957	0	0.875616	0.822218	0.834853	-0.244294	1.91211	0	1.01736	1.00494	1.04808	0.0334563	0.685883	0	0.828226	0.832838	0.915875	-0.219304	1.3707	0	0.911209	1.0189	0.900505	-0.083847	0.570859	0	0.981996	0.875519	0.908368	-0.117223	0.869008	0	0.913749	0.853367	0.868731	-0.186696	1.62021
NU133_HUMAN	Nuclear pore complex protein Nup133	NUP133	0.964392	1.0549	1.06438	0.0396885	0.311281	0	0.981183	1.01472	0.981753	-0.0107859	0.248371	0	1.09019	1.10109	1.11495	0.140227	2.35248	0	0.98098	1.00681	1.0807	0.0325665	0.274997	0	0.979817	1.02436	1.09095	0.0450398	0.362283	0	0.986818	1.03587	1.06654	0.0422838	0.479426	0	1.04557	0.986294	1.02162	0.025493	0.383735	0	1.05506	1.14232	1.14734	0.15692	1.23566
FUBP1_HUMAN	Far upstream element-binding protein 1	FUBP1	0.888981	0.938298	0.910046	-0.132196	1.55678	0	0.903573	0.871987	0.915931	-0.156557	1.75213	0	0.719427	0.76893	0.725392	-0.438471	2.32786	0	1.13771	1.1224	1.05961	0.146099	1.35917	0	1.3703	1.34852	1.27563	0.413034	2.24331	0	1.05182	1.19035	1.16393	0.183158	1.09197	0	1.11739	1.1314	1.11535	0.165275	2.81442	0	0.978213	1.03102	1.02823	0.0179017	0.258212
RBM39_HUMAN	RNA-binding protein 39	RBM39	1.14668	1.12145	1.16589	0.194934	2.1622	0	1.12382	0.952421	1.01919	0.0451755	0.216537	0	1.1536	1.07312	1.12799	0.161225	1.45659	0	1.02999	1.12941	1.13585	0.135426	1.00241	0	1.10964	1.10889	1.20624	0.191045	1.37457	0	1.05988	0.954147	0.995166	0.00441481	0.0218812	0	0.943398	0.973031	0.945053	-0.0682001	1.37654	0	0.952889	1.06286	1.00232	0.00866	0.0513249
MYH9_HUMAN	Myosin-9	MYH9	0.503343	0.541474	0.525063	-0.934308	2.97261	-1	0.689698	0.732043	0.819364	-0.420752	1.54923	0	0.837446	0.906397	0.815299	-0.229303	1.42812	0	0.830827	0.764996	0.743135	-0.359097	1.75958	0	0.656023	0.628112	0.740853	-0.567049	1.81685	0	0.808928	0.867033	0.924359	-0.206274	1.19173	0	1.02862	1.00485	1.09974	0.0626763	0.593527	0	1.10988	0.978326	1.15041	0.110414	0.568125
LIMA1_HUMAN	LIM domain and actin-binding protein 1	LIMA1	1.02692	1.05351	1.07182	0.0714223	1.23659	0	1.34437	1.48041	1.39948	0.493736	2.17808	0	1.09457	1.19105	1.09438	0.17206	1.28216	0	0.868841	0.842532	0.859968	-0.222442	2.46659	0	1.14839	1.1857	1.14015	0.21173	2.1756	0	1.23073	1.43469	1.33911	0.41667	1.63696	0	1.1287	1.19039	1.10835	0.192171	1.60077	0	1.34511	1.42712	1.3591	0.461643	2.48905
FUMH_HUMAN	Fumarate hydratase, mitochondrial	FH	0.995953	1.03868	0.982604	0.00826402	0.110495	0	1.36745	1.23324	1.31948	0.385953	1.89743	0	1.23504	1.39544	1.33657	0.403103	1.79249	0	0.789403	0.859017	0.790029	-0.298999	1.75241	0	1.13236	1.04732	1.04977	0.106323	0.981538	0	1.37223	1.23107	1.29033	0.376155	1.84382	0	1.15038	1.10942	1.13452	0.17816	2.13968	0	1.55649	1.53485	1.49734	0.613115	3.14883
TBA1C_HUMAN	Tubulin alpha-1C chain	TUBA1C	0.831007	0.903804	0.737486	-0.27911	1.10101	0	0.786456	0.840841	0.755583	-0.332256	1.75203	0	0.967165	1.16294	1.04808	0.0832402	0.384984	0	0.863946	0.974876	0.912658	-0.124755	0.890529	0	0.770414	0.709935	0.767268	-0.416567	2.07896	0	0.88179	0.761546	0.845382	-0.26956	1.30632	0	0.81982	0.846522	0.990784	-0.175097	0.778475	0	0.982656	0.996139	1.01492	-0.00302309	0.0770908
TXND5_HUMAN	Thioredoxin domain-containing protein 5	TXNDC5	1.02481	0.988074	0.98921	0.00100598	0.0144078	0	0.988393	0.976109	1.00138	-0.0165012	0.58554	0	1.33642	0.983865	1.18889	0.226172	0.625122	0	0.813112	0.807764	0.859189	-0.274585	1.98455	0	0.936799	0.934025	0.957044	-0.0852479	1.78516	0	1.00677	1.10954	1.05605	0.0805913	0.724258	0	0.941016	0.888856	0.921687	-0.124713	1.456	0	1.06664	0.927932	1.14621	0.0661605	0.245988
ATLA3_HUMAN	Atlastin-3	ATL3	1.05199	1.11699	1.06629	0.108919	1.27004	0	1.40544	1.27807	1.41395	0.449769	1.96221	0	1.3374	1.17253	1.38215	0.375579	1.44441	0	0.817193	0.922826	0.851303	-0.211274	1.26942	0	1.11893	1.09745	1.02207	0.11034	0.956217	0	1.33908	1.17529	1.16741	0.295444	1.34455	0	1.14694	1.09134	1.07929	0.145161	1.48096	0	1.38921	1.15145	1.35652	0.377465	1.3147
ESYT2_HUMAN	Extended synaptotagmin-2	ESYT2	1.04676	1.08596	1.08201	0.0997312	1.55984	0	1.14683	1.14797	1.11436	0.184455	2.23921	0	1.11227	1.08414	1.0642	0.120176	1.63971	0	0.834345	0.88187	0.877326	-0.21004	1.84316	0	0.935134	0.900196	0.937101	-0.113811	1.58156	0	1.04871	1.08458	1.05637	0.0884418	1.57281	0	0.951597	0.950237	0.946166	-0.0750132	2.96172	0	0.943811	0.898773	0.868432	-0.146129	1.28512
1433T_HUMAN	14-3-3 protein theta	YWHAQ	0.893681	0.969545	0.959592	-0.0878266	0.859332	0	1.27302	1.10072	1.2408	0.26885	1.26502	0	1.3356	1.17483	1.07311	0.25642	0.952158	0	0.860729	0.910199	0.796842	-0.224446	1.25711	0	0.921803	0.937685	0.929572	-0.105184	2.34282	0	1.04393	1.05886	1.19215	0.135294	0.794681	0	1.19048	1.00657	1.08904	0.13141	0.680589	0	1.44105	1.07354	1.03649	0.243295	0.567128
MCM4_HUMAN	DNA replication licensing factor MCM4	MCM4	1.00505	0.936059	0.964848	-0.0459513	0.588871	0	1.03556	0.997028	1.09783	0.0613896	0.561527	0	1.1487	1.04484	1.10894	0.138586	1.12559	0	0.998176	0.972917	0.904095	-0.0613061	0.550898	0	0.920252	0.915378	0.914333	-0.12555	3.28274	0	0.98068	0.888144	1.01156	-0.058703	0.403895	0	1.02727	1.01769	1.03203	0.0365552	1.59493	0	1.0879	1.00597	1.09496	0.0880623	0.803356
HNRL1_HUMAN	Heterogeneous nuclear ribonucleoprotein U-like protein 1	HNRNPUL1	1.0976	1.09995	1.1457	0.156287	1.78913	0	1.08323	1.10982	1.18911	0.172983	1.29378	0	1.16724	1.1469	1.24287	0.245703	1.69817	0	0.999778	0.998995	0.925388	-0.0369393	0.383454	0	1.06527	1.06731	1.04919	0.0848698	2.07666	0	1.13473	1.14925	1.11507	0.180171	2.31161	0	1.01214	0.976592	0.981654	-0.0143098	0.334376	0	1.11625	1.12838	1.25559	0.222487	1.25655
NUP93_HUMAN	Nuclear pore complex protein Nup93	NUP93	1.1323	1.10601	1.10495	0.156289	2.26669	0	1.1748	1.06591	1.14981	0.176543	1.26598	0	1.11689	1.15633	1.15142	0.190988	2.1703	0	0.921298	0.9914	0.900665	-0.092667	0.813271	0	0.997222	1.02419	0.968499	-0.00486008	0.0741621	0	1.05568	1.03439	1.02009	0.0520285	1.16216	0	0.960942	0.999485	0.923252	-0.0570517	0.653046	0	1.01442	1.10323	0.984821	0.0484567	0.355608
CY1_HUMAN	Cytochrome c1, heme protein, mitochondrial	CYC1	0.904127	0.868049	0.930584	-0.150529	1.45388	0	0.883357	0.866468	0.939218	-0.15787	1.34204	0	0.97632	0.950075	0.957038	-0.057175	1.40228	0	1.01209	1.08445	1.00231	0.0467729	0.483798	0	1.01858	0.985928	1.05474	0.0282159	0.367883	0	0.988975	0.93414	1.05508	-0.0105259	0.0804619	0	0.981515	0.99827	1.00705	-0.00634497	0.211533	0	1.09885	1.08446	1.0403	0.103714	1.30802
UBP7_HUMAN	Ubiquitin carboxyl-terminal hydrolase 7	USP7	1.15262	1.18687	1.11909	0.205216	1.85384	0	1.27816	1.15051	1.27789	0.305115	1.57415	0	1.22769	1.15432	1.16784	0.242793	1.90545	0	0.942005	1.03347	0.996596	-0.0134949	0.128181	0	1.11733	1.10089	1.02382	0.111941	0.98113	0	1.20426	1.0368	1.0432	0.130604	0.670606	0	1.06017	1.04513	1.05156	0.0735291	2.18473	0	1.2938	1.10865	1.1037	0.224924	1.00281
DLDH_HUMAN	Dihydrolipoyl dehydrogenase, mitochondrial	DLD	0.518769	0.503226	0.532032	-0.94895	3.22364	-1	0.580351	0.525774	0.553843	-0.853807	2.63667	-1	0.431281	0.493171	0.467066	-1.1083	2.59355	-1	0.946148	0.873964	0.973394	-0.102885	0.812414	0	1.04915	1.07369	1.1844	0.140663	0.911302	0	1.3682	1.22431	1.1212	0.307899	1.16981	0	0.888619	0.848415	0.888457	-0.192376	1.88487	0	0.93651	1.00235	1.01651	-0.0216213	0.221841
RN213_HUMAN	E3 ubiquitin-protein ligase RNF213	RNF213	0.902516	0.878824	0.94105	-0.140089	1.40601	0	0.837304	0.822303	0.85747	-0.253213	2.32498	0	1.00384	0.95668	0.932417	-0.052426	0.636473	0	1.02752	1.10414	1.11882	0.115691	1.02154	0	0.864731	0.875203	0.87343	-0.199054	3.13892	0	0.825385	0.81329	0.849955	-0.26961	2.32187	0	0.957792	0.980653	0.946005	-0.0566659	1.18815	0	0.895426	0.892017	0.883225	-0.167761	2.90879
NOMO3_HUMAN	Nodal modulator 3	NOMO3	0.900646	0.921939		-0.134014	1.09911	0	1.087	1.05309		0.097672	0.83366	0	1.08868	1.03024		0.0833327	0.544713	0	0.896223	0.912047		-0.14539	1.25868	0	1.07451	1.13784		0.145578	0.752717	0	1.32129	1.21247		0.341281	0.939865	0	1.05652	1.0785		0.0942503	1.00183	0	1.29874	1.33898		0.399294	1.45502
TCPD_HUMAN	T-complex protein 1 subunit delta	CCT4	0.920384	0.952387	0.896383	-0.115517	1.35185	0	0.881427	1.05031	1.00845	-0.0290561	0.15021	0	0.80917	0.963317	0.871307	-0.182353	0.902015	0	1.09359	1.05794	0.914149	0.0312431	0.11534	0	1.24654	1.16204	1.13956	0.2421	1.59211	0	1.05045	1.11138	1.15864	0.146425	1.14762	0	0.972905	1.07057	1.03681	0.0381017	0.338911	0	0.962498	1.11496	1.14755	0.10434	0.480816
PLAK_HUMAN	Junction plakoglobin	JUP	1.07665	1.07489	1.03726	0.0880493	1.42414	0	1.19104	1.06828	1.12354	0.173284	1.20003	0	1.07396	1.13436	1.1213	0.150395	1.60745	0	0.886067	0.942542	0.928996	-0.121546	1.34335	0	1.05025	1.04249	1.02369	0.0549318	1.42234	0	1.28032	1.01915	1.13705	0.195987	0.735145	0	0.958773	0.962567	0.962805	-0.056819	2.9246	0	1.0127	1.01143	0.980457	0.00220226	0.0429334
CPT1A_HUMAN	Carnitine O-palmitoyltransferase 1, liver isoform	CPT1A	1.08374	1.07865	1.12095	0.130201	1.75454	0	1.04823	1.07955	1.08355	0.0982102	1.63867	0	1.22817	1.20844	1.1675	0.264678	2.18169	0	1.01877	0.961896	1.01677	-0.00123159	0.0201063	0	0.830419	0.853868	0.860085	-0.237653	2.37824	0	0.857555	0.871257	0.866397	-0.209111	2.98985	0	1.0044	1.00285	0.999528	0.00325673	0.590704	0	0.941774	0.923833	0.882624	-0.126459	1.35082
DSG2_HUMAN	Desmoglein-2	DSG2	1.00147	1.01468	1.03429	0.0240563	0.660559	0	0.942847	1.02322	1.05422	0.00972252	0.0547959	0	0.930465	1.08633	1.00014	0.00811823	0.0255629	0	0.870014	0.954758	0.903901	-0.136763	1.14687	0	0.889717	0.875129	0.918537	-0.160909	1.80176	0	0.980173	0.897729	0.978872	-0.0705758	0.640007	0	0.859318	0.971474	0.879683	-0.146417	0.952408	0	0.81458	0.885842	0.87015	-0.222873	1.58536
HMOX1_HUMAN	Heme oxygenase 1	HMOX1	0.840735	0.793915	0.858069	-0.267242	1.81484	0	0.713987	0.741235	0.726816	-0.459287	2.93876	0	0.67505	0.64201	0.666496	-0.596873	2.87915	-1	1.0889	1.10026	1.14641	0.152972	1.67048	0	1.00808	1.04058	1.04546	0.0445669	0.939562	0	0.921136	0.950104	0.932919	-0.0973948	1.76396	0	0.975141	0.989057	0.925462	-0.0540627	0.695227	0	0.864514	0.794332	0.81561	-0.277851	1.78666
PHB_HUMAN	Prohibitin	PHB	0.860818	0.846402	0.884099	-0.211276	2.1306	0	0.987485	0.989858	0.992495	-0.0145784	1.69303	0	1.06799	1.20075	1.17932	0.200823	1.19902	0	1.03804	1.14481	1.18535	0.167016	0.988457	0	1.06218	1.12988	1.07632	0.123612	1.34487	0	0.952241	1.01332	0.928731	-0.0517525	0.531842	0	1.23544	1.30777	1.33985	0.372232	2.06496	0	1.33628	1.54864	1.42176	0.521618	1.85904
E41L1_HUMAN	Band 4.1-like protein 1	EPB41L1	0.927088	0.938878	0.905827	-0.114143	1.76713	0	0.929477	0.953253	0.973252	-0.0709759	1.18331	0	0.948564	0.933976	0.968012	-0.0737216	1.41338	0	1.01296	1.01745	1.03571	0.0314553	1.07005	0	1.10168	1.04931	1.07923	0.106672	1.45906	0	1.08718	1.03741	1.05278	0.0828712	1.26977	0	1.02689	0.955612	1.02721	0.00466455	0.035288	0	1.15359	1.01441	1.08806	0.11816	0.788878
TP53B_HUMAN	TP53-binding protein 1	TP53BP1	1.19976	1.12901	1.13038	0.205453	1.71267	0	1.12421	1.05601	1.05291	0.107971	1.13345	0	1.23162	1.28367	1.22021	0.316335	2.29901	0	1.1418	1.08645	1.08084	0.14147	1.51487	0	0.990412	1.03377	1.0677	0.0435222	0.514784	0	0.995813	0.926238	0.956756	-0.0594909	0.733001	0	0.987443	1.03161	0.964858	-0.00775717	0.0987631	0	1.07519	1.13256	1.03958	0.114291	1.05799
PSA3_HUMAN	Proteasome subunit alpha type-3	PSMA3	1.12867	1.11633	1.18995	0.195325	1.68476	0	1.22254	1.13658	1.19349	0.243917	1.80143	0	1.37662	1.13863	1.33896	0.361472	1.27687	0	0.889247	0.888031	0.937982	-0.143872	1.50958	0	1.02356	0.904845	0.996852	-0.0363999	0.258755	0	1.05168	1.03838	1.02102	0.0524534	1.28802	0	1.19967	0.965889	1.10526	0.12469	0.492449	0	1.44074	0.984191	1.09718	0.231477	0.490375
GTF2I_HUMAN	General transcription factor II-I	GTF2I	1.1336	1.17851	1.03214	0.156718	0.948022	0	1.00666	0.975625	0.846143	-0.0849643	0.434567	0	0.784799	0.804907	0.670934	-0.408231	1.42726	0	1.2017	1.26296	1.17386	0.27839	1.90927	0	1.34932	1.29518	1.2905	0.391401	2.55796	0	1.08598	0.987855	0.992882	0.0317309	0.248292	0	1.05871	0.972595	1.00992	0.0196875	0.188283	0	0.989367	0.919887	0.789103	-0.152881	0.620429
NSF_HUMAN	Vesicle-fusing ATPase	NSF	1.04447	1.07161	1.04674	0.0762528	1.63145	0	1.26792	1.22146	1.40971	0.378173	1.58259	0	1.18216	1.17146	1.17286	0.23327	3.50716	0	0.917228	0.892414	0.923913	-0.134184	1.89887	0	1.14898	1.11864	1.15416	0.189786	2.26264	0	1.31087	1.12306	1.28852	0.311293	1.312	0	1.13752	1.0656	1.11518	0.14548	1.45479	0	1.40273	1.19664	1.29818	0.377605	1.52532
HNRPR_HUMAN	Heterogeneous nuclear ribonucleoprotein R	HNRNPR	0.994713	0.962907	0.98386	-0.0284207	0.759784	0	1.12117	0.997768	1.10339	0.103139	0.711222	0	1.09419	0.995447	1.03652	0.0594278	0.556059	0	1.0085	1.10815	0.99092	0.0508252	0.366028	0	1.572	1.56265	1.52474	0.63518	3.34673	1	1.59711	1.38042	1.5603	0.59704	1.92651	1	1.22601	1.03058	1.10945	0.166087	0.810548	0	1.87027	1.53184	1.65763	0.754099	1.91141
PCKGM_HUMAN	Phosphoenolpyruvate carboxykinase [GTP], mitochondrial	PCK2	1.18038	1.18036	1.14626	0.225274	2.40879	0	1.1869	1.03154	1.0876	0.140144	0.839317	0	1.26854	1.19984	1.25927	0.313305	2.19221	0	1.01035	0.986545	1.06751	0.0306441	0.328775	0	1.05205	0.983151	1.07988	0.0543049	0.497396	0	1.04095	0.988824	1.00187	0.0151352	0.240836	0	0.962367	0.917166	0.95729	-0.0806861	1.17834	0	1.00163	0.956539	1.04843	0.00316713	0.0176718
TPD54_HUMAN	Tumor protein D54	TPD52L2	1.11084	0.988384	1.02831	0.0600656	0.444301	0	1.03542	1.06955	1.08371	0.0879966	1.3353	0	1.48093	1.19938	1.42014	0.450819	1.38721	0	1.00532	0.974134	0.972306	-0.0233853	0.567458	0	1.04925	0.981471	1.10647	0.0645125	0.473246	0	1.07271	1.06164	0.972833	0.0506449	0.414135	0	1.06055	1.05978	1.10721	0.105473	1.429	0	1.68816	1.32854	1.26645	0.513709	1.22538
TRAM1_HUMAN	Translocating chain-associated membrane protein 1	TRAM1	0.871018	0.903431	0.951459	-0.138226	1.19464	0	1.09412	1.18984	1.17021	0.203379	1.49756	0	1.45405	1.40106	1.48422	0.532507	2.6806	0	0.973034	0.925945	0.913503	-0.0931187	1.11132	0	0.898096	0.913182	0.904036	-0.143844	2.62884	0	0.977899	0.99732	0.996559	-0.0136357	0.556036	0	1.19591	1.16511	1.18818	0.242528	2.66323	0	1.30341	1.47922	1.42233	0.487128	1.91572
PCBP1_HUMAN	Poly(rC)-binding protein 1	PCBP1	0.967113	1.00748	0.983713	-0.0201891	0.449028	0	0.984848	0.939555	0.952227	-0.0605827	1.02322	0	1.00881	1.00323	0.983668	-0.00206204	0.0635321	0	0.935054	0.902715	0.946957	-0.107427	1.45789	0	1.02052	1.00294	0.997126	0.00986632	0.364023	0	0.981863	0.95202	0.943789	-0.0600604	1.13349	0	1.17336	0.94992	1.02204	0.0682425	0.255113	0	1.17856	0.933973	0.905747	0.00876521	0.00371963
CATB_HUMAN	Cathepsin B	CTSB	1.09037	1.23749	1.20221	0.234734	1.28383	0	1.15003	1.41787	1.2572	0.350533	1.23156	0	1.15967	1.27587	1.26411	0.302429	1.68676	0	1.03417	0.927906	0.957769	-0.0390726	0.323896	0	1.09803	1.15921	1.17123	0.1926	1.66006	0	1.18543	1.41468	1.30388	0.379986	1.44009	0	1.1208	1.11286	1.11287	0.157707	3.32852	0	1.27631	1.46405	1.3049	0.43127	1.70139
GNA13_HUMAN	Guanine nucleotide-binding protein subunit alpha-13	GNA13	1.13321	1.2132	1.01943	0.166003	0.806008	0	1.0861	1.25292	1.0108	0.159123	0.630356	0	1.06436	1.38684	1.22843	0.294599	0.913531	0	0.963237	0.949615	0.938641	-0.0732452	1.67822	0	0.964335	0.906785	0.904591	-0.112105	1.18831	0	0.959624	0.960534	0.956413	-0.0606128	3.01671	0	0.86638	0.929396	0.945889	-0.12991	1.11164	0	0.91701	0.903189	0.903829	-0.139221	2.58207
DDX42_HUMAN	ATP-dependent RNA helicase DDX42	DDX42	1.11892	1.12015	1.08824	0.149394	2.08357	0	0.972659	0.975505	0.950475	-0.0495875	1.27957	0	0.996005	0.908117	0.864328	-0.115884	0.728206	0	1.15943	1.18099	1.22165	0.247753	2.10376	0	1.13765	1.23367	1.18443	0.245188	1.7319	0	0.986204	1.03678	1.05375	0.0364368	0.470314	0	0.947245	0.887823	0.961837	-0.101131	0.98992	0	1.07798	0.956191	0.94123	-0.0118771	0.0779619
ANXA5_HUMAN	Annexin A5	ANXA5	1.00551	0.97301	0.905356	-0.0569528	0.492289	0	1.04544	0.907289	0.965034	-0.0401008	0.262021	0	1.06564	1.07009	1.1075	0.112468	1.62431	0	0.831747	0.837142	0.819879	-0.269531	2.96493	0	0.619865	0.568815	0.533464	-0.800757	2.21889	-1	0.717039	0.765492	0.729077	-0.439866	2.38672	0	0.854666	0.834153	0.850835	-0.24033	2.69908	0	0.666881	0.698612	0.614628	-0.599374	2.09866
NAMPT_HUMAN	Nicotinamide phosphoribosyltransferase	NAMPT	1.03175	0.966761	0.982714	-0.00905947	0.116017	0	1.5028	1.50952	1.45521	0.574517	3.07587	0	1.53533	1.44831	1.50709	0.581987	2.74042	0	0.755425	0.713506	0.765639	-0.424966	2.27354	0	0.776751	0.755232	0.732002	-0.406098	2.43434	0	1.02463	1.03096	1.03237	0.0416961	2.19697	0	1.22467	1.29969	1.13618	0.287094	1.43557	0	1.23968	1.20928	1.0922	0.239259	1.2895
PTMA_HUMAN	Prothymosin alpha	PTMA	0.858285	0.803628	0.801156	-0.284505	1.8974	0	1.08927	1.13897	1.07871	0.14054	1.5464	0	0.672977	0.696601	0.723003	-0.51968	2.48421	0	0.988163	0.95799	0.98164	-0.0351487	0.913438	0	0.883956	0.877459	0.956313	-0.142561	1.16312	0	0.931727	1.00992	0.93653	-0.059809	0.607138	0	1.20714	1.2682	1.28123	0.324453	2.17792	0	0.745594	1.00567	0.791821	-0.238384	0.704293
PSMD4_HUMAN	26S proteasome non-ATPase regulatory subunit 4	PSMD4	1.09739	0.998391	1.02959	0.0590645	0.543716	0	1.26698	1.40515	1.1755	0.359004	1.38253	0	1.1858	1.19438	1.30669	0.297438	1.64998	0	0.875019	0.85538	0.941091	-0.167318	1.25364	0	1.03619	0.943665	0.898614	-0.0596592	0.386495	0	1.0663	1.16004	1.06997	0.135889	1.11374	0	1.015	0.952076	1.0261	-0.00328468	0.0385838	0	1.38941	1.0614	1.18819	0.278578	0.85715
IF4A3_HUMAN	Eukaryotic initiation factor 4A-III	EIF4A3	1.06161	1.03779	1.04866	0.069503	1.74333	0	0.971053	1.1711	1.03147	0.0811652	0.359539	0	1.04447	1.08874	1.11421	0.114332	1.27636	0	1.06814	1.05832	1.02708	0.072008	1.28283	0	0.96944	0.931304	0.936392	-0.0805272	1.32886	0	0.891889	0.974965	0.85692	-0.139356	0.907223	0	1.10252	1.11861	0.975014	0.0913683	0.531797	0	0.935846	1.14811	0.989107	0.0347133	0.112808
ECHM_HUMAN	Enoyl-CoA hydratase, mitochondrial	ECHS1	1.03823	1.14257	1.12954	0.142019	1.07606	0	1.23585	1.23863	1.19106	0.289066	2.39826	0	1.29044	1.28729	1.30808	0.373256	3.43074	0	0.892477	0.859291	0.909026	-0.173106	1.734	0	1.04144	0.964273	1.09659	0.0483791	0.318538	0	1.24019	1.11774	1.20642	0.248676	1.50363	0	1.04262	1.02068	1.02208	0.0404808	1.25773	0	1.47973	1.31639	1.40075	0.484351	1.99812
IDH3G_HUMAN	Isocitrate dehydrogenase [NAD] subunit gamma, mitochondrial	IDH3G	0.98021	1.04105	1.0417	0.0299685	0.377727	0	1.06963	1.19691	1.11724	0.173674	1.16936	0	0.959918	1.13608	1.13259	0.105943	0.477069	0	0.984477	0.875354	0.936326	-0.101517	0.768586	0	1.07681	0.910358	1.03701	0.0115825	0.0342847	0	1.12222	1.0028	1.0419	0.0781225	0.603001	0	1.02774	0.9898	1.0459	0.0301873	0.479221	0	1.00026	1.04065	1.0882	0.0607884	0.638314
AL1B1_HUMAN	Aldehyde dehydrogenase X, mitochondrial	ALDH1B1	1.05037	1.04177	1.09759	0.088469	1.19544	0	1.12505	1.1165	1.34078	0.255936	0.996517	0	1.22304	1.28588	1.39943	0.381596	1.66485	0	0.914229	0.94475	0.872876	-0.135081	1.26281	0	1.04598	0.975179	0.98412	0.00253857	0.0181166	0	1.06815	1.14157	1.14256	0.160175	1.41577	0	1.02959	1.07407	1.0379	0.0665204	1.14705	0	1.1851	1.0364	1.29372	0.228651	0.85694
UD16_HUMAN	UDP-glucuronosyltransferase 1-6	UGT1A6	0.98846	1.08887	1.06735	0.0679492	0.589314	0	0.906457	0.949574	0.956462	-0.0931129	1.21296	0	1.03429	1.23791	1.12659	0.18006	0.84497	0	1.03489	1.04237	1.05651	0.0629396	1.72621	0	0.90222	0.930264	0.853689	-0.15941	1.32286	0	0.83561	0.805939	0.794278	-0.300551	2.28506	0	0.981674	0.962301	0.939521	-0.0571432	1.05318	0	0.921765	0.919987	0.879126	-0.14089	1.61815
PRS7_HUMAN	26S proteasome regulatory subunit 7	PSMC2	1.09954	1.02817	1.03734	0.0772649	0.893866	0	1.17163	1.15017	1.1842	0.224864	2.52646	0	1.17125	1.20262	1.21559	0.258802	2.42343	0	0.957975	0.951849	0.953877	-0.0670816	2.78462	0	1.02564	0.982063	1.06633	0.0351724	0.374656	0	1.00035	1.03061	1.14411	0.0818267	0.510073	0	1.03707	1.06787	0.998913	0.0490985	0.650574	0	1.10097	1.13389	1.17111	0.183105	1.71499
EFGM_HUMAN	Elongation factor G, mitochondrial	GFM1	1.01027	1.03286	1.04757	0.0429767	0.972446	0	1.17191	1.08344	1.11781	0.169133	1.44179	0	1.17985	1.13955	1.2008	0.230694	2.03837	0	0.866304	0.886949	0.85683	-0.200867	2.2752	0	1.05705	1.10676	1.06668	0.106786	1.46369	0	1.23176	1.06738	1.14759	0.200263	1.09596	0	1.05874	0.994451	1.03039	0.0396478	0.563714	0	1.49467	1.27013	1.33963	0.45222	1.64005
ODO1_HUMAN	2-oxoglutarate dehydrogenase, mitochondrial	OGDH	1.11144	1.1151	1.09894	0.148597	2.73555	0	1.12325	1.13278	1.21023	0.208417	1.5882	0	1.24826	1.2023	1.20877	0.286617	2.46058	0	0.978083	1.00274	0.965697	-0.0259481	0.614282	0	1.03955	1.01338	1.01001	0.0299572	0.820746	0	0.990131	0.976294	1.02521	-0.00402874	0.067864	0	1.01562	0.977633	0.957932	-0.0236692	0.363924	0	1.05616	1.02515	0.984747	0.0314235	0.39514
ADT1_HUMAN	ADP/ATP translocase 1	SLC25A4	1.11894	1.14837	1.22363	0.218654	1.52805	0	1.19495	1.24255	1.46461	0.379294	1.27272	0	1.30399	1.11276	1.65347	0.440141	0.897186	0	1.04089	1.00592	1.00137	0.0229855	0.48733	0	1.07707	1.01852	0.945805	0.0197701	0.110696	0	0.964769	1.11137	1	0.0361564	0.194486	0	1.24329	1.02154	1.05405	0.145734	0.599283	0	1.21379	1.11874	1.14571	0.213398	1.58586
AK1C3_HUMAN	Aldo-keto reductase family 1 member C3	AKR1C3	0.772653	0.780343	0.889196	-0.296786	1.35331	0	1.00622	1.00001	0.920672	-0.0355898	0.330213	0	0.984481	0.889821	0.904904	-0.11029	0.880511	0	0.755866	0.832036	0.868982	-0.288132	1.40459	0	0.655452	0.800613	0.734857	-0.453425	1.49882	0	0.849297	0.854922	0.912176	-0.197383	1.57768	0	0.975615	1.00369	0.834811	-0.0922809	0.441825	0	0.841521	0.85069	0.756977	-0.292659	1.49944
GNAI2_HUMAN	Guanine nucleotide-binding protein G(i) subunit alpha-2	GNAI2	1.24132	0.966518	0.957243	0.0772805	0.192546	0	1.10987	1.0844	1.07971	0.126083	2.02406	0	1.04635	0.953647	1.00807	0.00387429	0.0229114	0	1.00802	0.970525	0.928599	-0.0453606	0.509186	0	1.1071	1.17274	1.11796	0.179638	1.70056	0	1.09425	1.14732	1.13602	0.171031	1.83781	0	0.916332	1.0457	1.00332	-0.0167554	0.114334	0	0.973937	1.16911	1.08476	0.105591	0.501048
SEC13_HUMAN	Protein SEC13 homolog	SEC13	1.01545	1.04494	0.887132	-0.0254592	0.137691	0	1.06568	0.94654	0.984171	-0.00173533	0.0218834	0	1.03073	1.10093	1.06119	0.0898809	1.08044	0	1.02899	0.926844	1.03085	-0.00641499	0.0522057	0	1.12281	1.09163	1.04998	0.121862	1.30529	0	1.06215	0.943469	0.993474	-0.000435407	0.0134585	0	1.0453	1.03457	1.00815	0.0417198	0.935857	0	1.06614	1.01045	1.18441	0.120356	0.650166
ERO1A_HUMAN	ERO1-like protein alpha	ERO1A	1.20267	1.19487	1.31807	0.308637	1.66895	0	1.29198	1.28219	1.32593	0.378548	2.82529	0	1.31825	1.24313	1.18302	0.319773	1.70982	0	0.927264	1.0042	0.993434	-0.0365764	0.389887	0	1.13778	1.19303	1.21741	0.24213	1.85279	0	1.19293	1.1804	1.23097	0.264754	2.32907	0	0.991094	1.03044	1.00263	0.0115749	0.248038	0	1.15993	1.13921	1.0994	0.179953	1.8061
MGST1_HUMAN	Microsomal glutathione S-transferase 1	MGST1	1.14998	1.02912	1.06553	0.11309	0.846234	0	1.15461	1.15649	1.25252	0.248379	1.62547	0	1.43414	1.50745	1.35545	0.518383	2.13911	0	0.96716	0.951167	0.93268	-0.0734911	1.40088	0	0.930516	0.91107	0.888463	-0.136036	1.71135	0	0.95683	0.941317	0.881055	-0.110292	1.03401	0	1.04484	1.02	1.03032	0.0450535	1.33164	0	1.05457	0.992314	1.06703	0.0537678	0.612903
GUAA_HUMAN	GMP synthase [glutamine-hydrolyzing]	GMPS	1.06718	1.02529	1.04778	0.0659203	1.22995	0	1.27252	1.14372	1.094	0.226608	1.12806	0	1.21157	1.18023	1.08394	0.212359	1.30936	0	0.967175	0.918657	0.994881	-0.0585369	0.657366	0	0.916676	0.833705	0.924809	-0.165321	1.13435	0	0.941737	0.937506	0.973568	-0.0725787	1.28899	0	1.13402	1.05813	1.02853	0.102405	0.864128	0	1.11465	0.937112	1.08796	0.0656737	0.288824
SCRIB_HUMAN	Protein scribble homolog	SCRIB	1.01414	0.997834	1.09236	0.0493208	0.451795	0	0.88853	0.87356	0.937099	-0.152437	1.42593	0	0.901775	0.902804	0.901876	-0.148558	4.90549	0	1.12195	1.10789	1.1001	0.150534	2.51907	0	1.00807	1.04607	1.0719	0.0593739	0.825769	0	0.932576	0.950671	0.971124	-0.0717896	1.29409	0	0.910637	0.968191	0.921744	-0.0992411	1.17894	0	0.934313	0.921551	0.88355	-0.131095	1.49013
EF1D_HUMAN	Elongation factor 1-delta	EEF1D	0.950913	0.914208	0.894016	-0.120746	1.36533	0	1.03355	1.08202	1.11174	0.105368	1.11757	0	0.82173	0.891735	0.828299	-0.239133	1.62724	0	0.938741	0.910332	0.85833	-0.148053	1.22913	0	0.866894	0.955461	0.902181	-0.138952	1.12427	0	0.951242	1.07934	1.06459	0.0450568	0.270915	0	1.02167	1.09985	0.988654	0.0520356	0.418361	0	0.75981	0.890234	0.834112	-0.272207	1.27205
CMC2_HUMAN	Calcium-binding mitochondrial carrier protein Aralar2	SLC25A13	1.04653	1.04468	0.948753	0.0190932	0.12911	0	0.957663	0.877503	1.02487	-0.0689268	0.416503	0	1.29681	1.28112	1.14068	0.309802	1.45726	0	1.11322	1.09676	1.11358	0.147765	2.62045	0	1.16882	1.03179	1.12565	0.148938	0.958215	0	0.943075	0.914831	1.10514	-0.0178837	0.0906039	0	1.29115	1.19111	1.16333	0.281193	1.59374	0	1.44111	1.26803	1.27193	0.408195	1.66265
RBP56_HUMAN	TATA-binding protein-associated factor 2N	TAF15	1.07009	1.128	1.0922	0.133253	1.57471	0	0.736851	0.84782	0.837111	-0.308894	1.39378	0	0.799907	0.944309	0.980487	-0.138864	0.600989	0	1.32381	1.18856	1.13726	0.28279	1.30042	0	1.07413	1.09433	0.96007	0.0605229	0.368414	0	0.851683	0.942065	0.839815	-0.187947	1.16756	0	0.96983	0.907276	0.905082	-0.108742	1.10438	0	0.88872	0.853027	0.88924	-0.189358	1.96716
1433B_HUMAN	14-3-3 protein beta/alpha	YWHAB	0.927045	0.934094	1.00272	-0.0670012	0.698284	0	1.46295	1.29535	1.37662	0.4629	1.92587	0	1.20011	1.15365	1.11936	0.211269	1.73187	0	0.898673	0.885926	0.841086	-0.192268	1.65924	0	1.06007	1.03362	1.01468	0.0511932	0.965178	0	1.18686	1.22209	1.1927	0.263697	2.61237	0	1.33829	1.13284	1.16052	0.275663	1.16432	0	1.31881	1.19736	1.26735	0.334765	1.8423
CLPT1_HUMAN	Cleft lip and palate transmembrane protein 1	CLPTM1	0.937818	0.886094	0.914392	-0.13168	1.5134	0	0.987861	0.980548	0.921988	-0.0536953	0.644093	0	0.957692	0.987057	0.926882	-0.063092	0.866212	0	1.00376	0.981299	0.910269	-0.0512348	0.464206	0	1.04084	0.977969	1.04549	0.0305944	0.359235	0	1.09102	0.966618	1.02344	0.0384736	0.265624	0	0.949654	0.986454	0.992444	-0.0347747	0.65708	0	0.966273	1.04292	0.993856	0.00146332	0.00716948
SSRA_HUMAN	Translocon-associated protein subunit alpha	SSR1	0.940793	0.893616	0.98021	-0.0920229	0.861798	0	1.17575	1.16603	1.34918	0.299038	1.30677	0	1.14899	1.12499	1.16667	0.19772	2.23059	0	0.913247	0.893946	0.895928	-0.150337	2.37626	0	1.20642	1.11526	1.05386	0.170155	1.0125	0	1.34108	1.1104	1.23977	0.299148	1.18811	0	1.14206	1.14432	1.25172	0.238013	1.49033	0	1.44632	1.3421	1.34136	0.461103	2.21484
TBB3_HUMAN	Tubulin beta-3 chain	TUBB3	0.739683	0.70408	0.912912	-0.348209	1.04766	0	0.621149	0.460377	0.726086	-0.730878	1.22657	0	0.921978	0.545611	0.701488	-0.467881	0.826921	0	0.820081	1.09851	0.952219	-0.063505	0.21734	0	0.591886	0.855804	1.19085	-0.185224	0.308206	0	0.735634	0.791735	1.27651	-0.0975386	0.204043	0	0.819183	0.713734	0.749385	-0.394473	1.68109	0	0.947155	0.679672	0.931968	-0.229498	0.592401
SRC_HUMAN	Proto-oncogene tyrosine-protein kinase Src	SRC	0.988259	1.09369	1.07297	0.0726391	0.596651	0	1.05666	1.10208	1.06122	0.102082	1.46771	0	1.08444	1.02785	1.12045	0.107797	1.00674	0	1.07525	1.02555	1.0535	0.0723526	1.16955	0	1.05771	1.06231	1.18436	0.13942	0.908257	0	1.12878	1.10133	1.1581	0.175565	1.85488	0	0.980217	1.08244	0.977799	0.0193253	0.125322	0	1.06751	0.989456	1.10596	0.0762982	0.592923
U2AF2_HUMAN	Splicing factor U2AF 65 kDa subunit	U2AF2	1.2135	1.1304	1.15179	0.220615	1.72512	0	1.46849	1.45401	1.3009	0.493443	1.894	0	1.38262	1.27573	1.25875	0.384822	1.92317	0	0.937247	0.882884	0.956377	-0.111691	1.08042	0	1.20271	1.24483	1.27704	0.312111	2.19343	0	1.10872	1.36452	1.34569	0.348205	1.14584	0	1.01735	1.06593	1.04636	0.0610347	1.04637	0	1.45575	1.59014	1.51435	0.604147	2.43066
CTNA1_HUMAN	Catenin alpha-1	CTNNA1	0.935156	0.916994	0.967902	-0.0892404	1.22926	0	1.05021	0.925814	0.935965	-0.0429595	0.286158	0	0.924909	1.01136	0.965111	-0.0482253	0.498516	0	0.913458	0.961013	1.00075	-0.0612884	0.613326	0	1.26798	1.09981	1.12691	0.220203	1.12191	0	1.18887	1.15754	1.09661	0.198714	1.54188	0	0.970333	1.02059	0.971688	-0.0180935	0.283279	0	1.16416	1.20664	1.12965	0.222577	1.82438
SAE2_HUMAN	SUMO-activating enzyme subunit 2	UBA2	1.09832	1.09044	1.071	0.119803	2.09412	0	1.31849	1.3426	1.26019	0.386362	2.3078	0	1.22628	1.24876	1.18103	0.285333	2.16496	0	0.864593	0.891718	0.918485	-0.165534	1.6525	0	0.795998	0.777585	0.815412	-0.328558	2.4437	0	0.929313	0.850508	0.900381	-0.162621	1.31417	0	1.03624	1.12979	1.0786	0.113093	1.04812	0	0.959599	0.906367	0.924085	-0.104671	1.30921
PTN1_HUMAN	Tyrosine-protein phosphatase non-receptor type 1	PTPN1	0.953357	1.05874	1.05514	0.0319808	0.219198	0	1.10861	1.13073	1.06746	0.140473	1.53802	0	1.35338	1.40674	1.2892	0.432718	2.15257	0	0.907961	0.965208	0.963315	-0.0808592	0.972609	0	0.964095	0.991967	0.922	-0.0598648	0.726865	0	1.04804	1.01864	0.941703	0.00402361	0.0173535	0	1.04701	0.993777	0.978772	0.00937718	0.100271	0	1.05588	1.03818	1.0107	0.0495221	0.9381
STIM1_HUMAN	Stromal interaction molecule 1	STIM1	1.22204	1.35952	1.21072	0.338102	1.61004	0	1.2586	1.27297	1.12572	0.28581	1.42509	0	1.22947	1.26817	1.11709	0.268924	1.3972	0	1.03214	1.04791	1.0405	0.0568379	1.91518	0	0.990926	1.00874	0.974805	-0.0123282	0.324208	0	1.00701	0.967456	0.965148	-0.0293369	0.561301	0	1.03193	1.0236	1.02655	0.0389409	2.11611	0	0.975826	0.960769	1.01526	-0.0233403	0.374657
AL1A1_HUMAN	Retinal dehydrogenase 1	ALDH1A1	0.79397	0.806609	0.830165	-0.303564	2.41815	0	1.31613	1.27407	1.33029	0.386073	2.62924	0	1.27687	1.11381	1.1666	0.245812	1.28294	0	0.686358	0.746036	0.761649	-0.451371	1.99498	0	0.948001	0.964216	0.950777	-0.0674373	1.91028	0	1.27355	1.28213	1.35963	0.384166	2.21823	0	1.20589	1.1795	1.18214	0.249963	2.7842	0	1.53946	1.40395	1.43391	0.545087	2.26604
ACINU_HUMAN	Apoptotic chromatin condensation inducer in the nucleus	ACIN1	1.23412	1.285	1.16374	0.295861	1.71497	0	0.940388	1.03099	0.982928	-0.0221439	0.21684	0	1.20136	1.15622	1.22835	0.257385	2.01292	0	1.18121	1.21056	1.10783	0.222228	1.54578	0	1.09287	1.07041	1.04718	0.0978204	1.49955	0	0.912037	0.867048	0.944805	-0.139294	1.22233	0	0.957865	0.909296	0.932208	-0.0998608	1.35884	0	1.05929	1.03177	0.993565	0.0401315	0.55675
GT251_HUMAN	Procollagen galactosyltransferase 1	COLGALT1	1.27616	1.21459	1.29573	0.335895	2.15618	0	1.22523	1.22639	1.21111	0.287956	3.38956	0	1.25224	1.16143	1.23405	0.282032	1.86367	0	1.00725	1.04036	0.962764	0.0049787	0.0420609	0	1.05696	1.05269	1.02008	0.0610749	1.19367	0	0.969971	0.986225	1.05007	0.00301024	0.0194655	0	0.961374	0.940279	0.935374	-0.0805825	1.66066	0	0.990947	0.986747	1.03212	0.00471192	0.0702179
RL12_HUMAN	60S ribosomal protein L12	RPL12	0.874089	0.808362	0.869926	-0.233122	1.62951	0	0.830848	0.928629	0.887835	-0.180434	1.22304	0	1.08703	0.995471	1.12268	0.0954405	0.672059	0	1.01669	1.01941	0.944806	-0.00921025	0.0941699	0	0.880701	0.837771	0.821596	-0.240095	1.82312	0	0.861477	0.818025	0.890598	-0.223138	1.6119	0	1.17159	1.21355	1.19101	0.253447	2.47682	0	1.14148	1.15741	1.22999	0.234249	1.71007
AATM_HUMAN	Aspartate aminotransferase, mitochondrial	GOT2	1.03792	1.05069	1.02637	0.0542647	1.50997	0	1.17111	1.14118	1.16138	0.211495	2.5687	0	1.13712	1.12188	1.26387	0.231787	1.28659	0	0.924534	0.854599	0.875028	-0.176707	1.46786	0	1.00306	0.913146	0.953766	-0.0639266	0.622043	0	1.04318	0.985444	1.05282	0.0386452	0.480782	0	1.05244	0.939997	0.947566	-0.0291452	0.211861	0	1.16548	1.09468	1.15977	0.189008	1.63972
RUVB2_HUMAN	RuvB-like 2	RUVBL2	0.902803	0.927919	1.01006	-0.0786745	0.617775	0	1.00687	0.918805	1.01311	-0.0297426	0.248216	0	1.14007	0.916132	1.17271	0.106088	0.320951	0	0.924336	0.898458	0.964784	-0.10595	1.15276	0	0.951853	0.934248	0.976927	-0.0674208	1.16413	0	1.04049	1.0117	1.01673	0.0327683	0.920219	0	0.96097	0.943694	0.921934	-0.0858963	1.41857	0	1.01187	0.984847	1.06534	0.0295374	0.320536
SNUT1_HUMAN	U4/U6.U5 tri-snRNP-associated protein 1	SART1	1.05815	1.04405	1.0433	0.0683267	2.03176	0	0.988423	0.947743	0.940219	-0.0607058	0.950179	0	1.10691	1.10487	1.05587	0.123289	1.50465	0	1.11686	1.00339	1.1007	0.102523	0.763442	0	0.997489	0.965686	1.04776	0.00524814	0.0415727	0	0.933794	0.928635	0.94499	-0.095718	2.22414	0	0.992137	0.983394	0.969786	-0.0265395	0.963875	0	0.997248	1.01082	1.03336	0.0197889	0.495286
CAV1_HUMAN	Caveolin-1	CAV1	0.694816	0.698166	0.737948	-0.493479	2.49902	0	1.10734	1.0292	1.1604	0.136163	0.934002	0	1.03482	1.209	1.16046	0.182387	0.934278	0	0.668854	0.620523	0.627751	-0.646016	2.56979	-1	1.01523	0.916387	0.940206	-0.0629946	0.546484	0	1.52774	1.42384	1.42497	0.544832	2.41892	0	1.03536	1.06302	1.08462	0.0854231	1.31662	0	1.48464	1.53539	1.47734	0.584119	3.04871
U2AF1_HUMAN	Splicing factor U2AF 35 kDa subunit	U2AF1	1.19249	1.20204	1.18229	0.253715	3.13127	0	0.850182	0.829412	0.915882	-0.208963	1.40488	0	1.00082	1.02981	1.00428	0.0166899	0.481586	0	1.18334	1.19962	1.11724	0.222478	1.70963	0	1.02661	0.900585	0.931621	-0.0695446	0.478218	0	0.860741	0.812675	0.813219	-0.270767	1.99565	0	0.760419	0.843399	0.812145	-0.312364	1.72523	0	0.788535	0.838556	0.834822	-0.285183	2.00673
GCSH_HUMAN	Glycine cleavage system H protein, mitochondrial	GCSH	1.13441	1.04206	0.956142	0.0624021	0.30527	0	1.75136	1.73736	1.3422	0.687335	1.48142	1	1.2198	1.40713	1.25428	0.371545	1.55227	0	0.898453	0.971628	0.922724	-0.103248	1.05373	0	1.69854	1.7445	1.43469	0.701249	1.80348	1	1.89427	1.85577	1.52701	0.814769	1.83266	1	1.34664	1.60061	1.4209	0.542059	1.73961	0	1.75754	2.05357	1.88737	0.925615	2.30876
APMAP_HUMAN	Adipocyte plasma membrane-associated protein	APMAP	1.17754	1.19858	1.21738	0.260429	2.54894	0	1.31861	1.40021	1.24805	0.403036	1.85527	0	1.32004	1.31435	1.24619	0.371309	2.28837	0	0.925506	0.8792	0.860598	-0.170663	1.5023	0	1.00269	1.01895	0.983206	0.00232679	0.0470217	0	1.0772	1.10701	1.11258	0.136103	1.95227	0	1.08485	1.0541	0.97978	0.0559953	0.471391	0	1.12804	1.33434	1.08102	0.240167	0.894384
TALDO_HUMAN	Transaldolase	TALDO1	1.11995	1.06672	1.05698	0.112658	1.30618	0	1.8204	1.82937	1.76936	0.853098	3.50994	1	1.63633	1.64935	1.69323	0.730865	3.38118	1	0.733496	0.72707	0.727217	-0.455493	4.0739	0	0.728153	0.726922	0.735415	-0.453709	3.87722	0	1.01928	1.09694	1.05289	0.0791126	0.904176	0	1.2182	1.24583	1.23598	0.302567	3.00925	0	1.1479	1.23842	1.25027	0.277621	1.71439
HNRPC_HUMAN	Heterogeneous nuclear ribonucleoproteins C1/C2	HNRNPC	0.88116	0.919051	0.862335	-0.172156	1.6278	0	0.778238	0.841864	0.964316	-0.215123	0.871522	0	0.982434	1.08455	1.07537	0.0668835	0.540564	0	1.07395	1.05102	1.06362	0.0879546	1.98595	0	1.21319	1.08068	1.1175	0.185393	1.18224	0	1.0639	1.14556	1.06091	0.124488	1.11709	0	1.07373	0.977407	1.02749	0.0373271	0.344593	0	1.89108	1.28469	1.33863	0.589569	1.07036
MPPA_HUMAN	Mitochondrial-processing peptidase subunit alpha	PMPCA	1.14763	1.21501	1.09924	0.206594	1.40805	0	1.20369	1.09431	1.0493	0.158037	0.930779	0	1.22218	1.16973	1.14183	0.236235	1.83781	0	0.869327	0.979673	0.938086	-0.106205	0.781418	0	0.934944	1.01643	0.998427	-0.0243464	0.250442	0	1.04462	1.00966	1.00868	0.0299619	0.667732	0	0.91439	0.884536	0.942573	-0.129997	1.41129	0	0.995032	0.93974	0.996041	-0.0336613	0.464733
NU160_HUMAN	Nuclear pore complex protein Nup160	NUP160	1.06626	1.08479	1.05629	0.096419	1.87427	0	1.07042	1.0154	1.09211	0.0831284	0.923869	0	1.16096	1.13895	1.12275	0.190156	2.26961	0	1.02379	1.01493	0.952661	-0.00415116	0.048179	0	1.08326	1.05671	1.04594	0.0867473	1.54088	0	1.00959	1.01624	1.10295	0.0606371	0.545991	0	1.001	0.943832	0.951948	-0.050514	0.712773	0	1.1151	1.08999	1.05511	0.119996	1.45008
FAS_HUMAN	Fatty acid synthase	FASN	0.567283	0.581571	0.599563	-0.778914	3.05719	-1	0.64968	0.647411	0.680757	-0.601031	2.82249	-1	0.702408	0.713132	0.752607	-0.468499	2.38473	0	0.89038	0.845554	0.831538	-0.224614	1.77122	0	0.929981	0.862749	0.872069	-0.170935	1.43624	0	1.01298	1.00066	1.05714	0.033639	0.522141	0	1.01379	0.957948	0.948712	-0.038774	0.497984	0	1.14264	1.13025	1.10007	0.16905	2.03772
RAB10_HUMAN	Ras-related protein Rab-10	RAB10	1.01268	1.11025	0.963691	0.0410667	0.232649	0	1.1623	1.38932	1.24131	0.338352	1.32811	0	1.18719	1.21139	1.40531	0.342511	1.32095	0	0.932282	0.90684	0.88692	-0.138155	1.66028	0	1.15061	1.1819	1.13383	0.208451	2.1539	0	1.11231	1.37801	1.23995	0.314319	1.12914	0	1.12899	1.22246	1.13426	0.216491	1.54523	0	1.42021	1.42718	1.49491	0.5335	2.71049
RUVB1_HUMAN	RuvB-like 1	RUVBL1	0.979991	0.937195	0.884702	-0.0985631	0.840249	0	1.22833	1.17824	1.08275	0.217981	1.24949	0	1.21499	1.15126	1.12422	0.218455	1.64979	0	0.877816	0.909705	0.884448	-0.167059	2.06232	0	1.00407	1.06289	1.05129	0.0557731	0.799003	0	1.21931	1.15921	1.16058	0.238423	1.99838	0	1.10302	1.06317	1.10396	0.124394	1.69533	0	1.43185	1.31024	1.40154	0.465932	2.16643
LONM_HUMAN	Lon protease homolog, mitochondrial	LONP1	1.14694	1.16029	1.19062	0.221506	2.2886	0	1.20361	1.2667	1.25709	0.313205	2.27222	0	1.38012	1.43294	1.27485	0.446401	1.91132	0	0.949829	0.939127	0.970752	-0.069095	1.41283	0	1.10038	1.19414	1.21392	0.225869	1.44345	0	1.16231	1.22864	1.2135	0.264816	2.08	0	1.13855	1.18245	1.06726	0.175579	1.25009	0	1.43879	1.39234	1.34991	0.478901	2.51315
CAH12_HUMAN	Carbonic anhydrase 12	CA12	0.785723	0.769539	0.902315	-0.287726	1.25125	0	0.661957	0.719507	0.777256	-0.474786	1.72048	0	0.720046	0.777817	0.723461	-0.433542	2.167	0	0.978656	0.960283	0.99328	-0.0329698	0.843277	0	0.908524	0.9747	0.976291	-0.0691919	0.751108	0	0.981709	0.964167	1.05001	-0.00198043	0.024933	0	0.926507	0.892995	0.873541	-0.155725	1.61515	0	0.856541	0.937416	0.726187	-0.251456	0.860265
ANXA4_HUMAN	Annexin A4	ANXA4	0.924257	0.892598	0.826646	-0.182513	1.21647	0	1.05514	0.911671	0.940232	-0.0454128	0.275615	0	0.868226	0.90484	0.923533	-0.153822	1.55831	0	0.898357	0.894557	0.843617	-0.186321	1.62613	0	0.69813	0.700312	0.645343	-0.553719	2.31854	0	0.790534	0.83337	0.780353	-0.319371	2.0907	0	0.896296	0.954731	1.01431	-0.0662586	0.498723	0	0.723001	0.790579	0.761531	-0.399026	2.06455
DX39A_HUMAN	ATP-dependent RNA helicase DDX39A	DDX39A	1.07303	1.10539	1.12227	0.137807	1.73117	0	0.900923	1.03421	1.08083	0.00765652	0.0133232	0	0.883071	1.3383	1.10462	0.148824	0.27037	0	1.10591	1.02294	1.04423	0.0809207	0.852977	0	1.19728	1.02215	1.12491	0.15676	0.834289	0	0.972718	1.02111	1.04364	0.0179059	0.205666	0	0.922406	1.05691	1.04264	0.0105225	0.0403035	0	1.02583	1.32771	1.32299	0.293384	0.828859
SQSTM_HUMAN	Sequestosome-1	SQSTM1	0.505694	0.609804	0.606065	-0.801243	1.92633	-1	0.515553	0.631546	0.592243	-0.786422	1.9317	-1	0.556739	0.608767	0.599309	-0.765446	2.57243	-1	1.02617	1.04169	1.04065	0.0512659	1.74182	0	0.93919	0.99555	0.967622	-0.0477351	0.731007	0	0.87902	0.912036	0.965101	-0.122304	1.05632	0	0.876064	1.00973	0.888286	-0.112954	0.662774	0	0.975662	0.999497	0.909917	-0.0563527	0.533735
IF4A1_HUMAN	Eukaryotic initiation factor 4A-I	EIF4A1	0.871974	0.777903	0.790955	-0.29759	1.54992	0	0.952044	0.819106	0.866197	-0.185875	1.01506	0	0.851298	0.854717	0.81934	-0.248476	2.2182	0	0.932665	0.926663	0.954383	-0.092488	1.72415	0	0.851436	0.816438	0.810562	-0.275532	2.19574	0	0.956667	0.883829	0.948712	-0.105107	1.00127	0	0.974392	1.03849	1.02301	0.0171571	0.214814	0	0.923675	0.935251	0.772506	-0.189114	0.793953
CH10_HUMAN	10 kDa heat shock protein, mitochondrial	HSPE1	0.939479	0.938979	0.962722	-0.0784721	1.65527	0	1.61588	1.46446	1.47411	0.602317	2.2392	1	1.08073	1.27745	1.24444	0.264084	1.13186	0	0.772941	0.795632	0.822866	-0.327083	2.20166	0	1.32533	1.23976	1.19161	0.324504	1.72902	0	1.59835	1.53172	1.41493	0.599319	2.13344	1	1.47429	1.33183	1.34015	0.466851	1.98979	0	1.73038	1.75753	1.63287	0.771402	2.75668
CD109_HUMAN	CD109 antigen	CD109	0.892085	0.889698	0.945372	-0.137566	1.39573	0	0.915879	0.949855	0.888952	-0.123075	1.33207	0	0.896727	0.914547	0.865956	-0.164222	1.72072	0	0.950467	0.881917	0.947052	-0.110171	1.05862	0	0.985093	1.00107	0.956496	-0.0278423	0.550345	0	1.04349	1.02833	1.01419	0.0407762	1.1219	0	0.995726	0.919069	0.904889	-0.0894294	0.774864	0	0.973114	0.948154	0.8697	-0.104197	0.786964
AL3A2_HUMAN	Fatty aldehyde dehydrogenase	ALDH3A2	1.12696	1.10765	1.13197	0.16632	2.48304	0	1.19059	1.28248	1.38563	0.36315	1.53178	0	1.31032	1.25591	1.26506	0.352869	2.54401	0	0.919361	0.927438	0.884474	-0.135389	1.63494	0	1.05807	1.07316	1.07812	0.0973181	2.15846	0	1.01086	1.25241	1.22525	0.217657	0.783764	0	1.12888	1.14911	1.08586	0.165149	1.68256	0	1.43812	1.36509	1.27521	0.443048	1.89611
NU205_HUMAN	Nuclear pore complex protein Nup205	NUP205	1.09841	1.12864	1.09917	0.148916	2.12933	0	1.10744	1.21545	1.08945	0.185802	1.19045	0	1.12511	1.25004	1.25347	0.274458	1.4732	0	0.951582	0.967546	0.962899	-0.0578786	1.82899	0	1.04033	1.01878	1.00604	0.0309979	0.795547	0	1.06531	1.07061	1.11059	0.113931	1.57447	0	1.0009	0.978254	0.953363	-0.0328213	0.612352	0	1.16698	1.12855	1.06497	0.163711	1.28545
NSUN2_HUMAN	tRNA (cytosine(34)-C(5))-methyltransferase	NSUN2	1.18589	1.13869	1.14565	0.21007	2.12644	0	1.00534	1.00815	1.07534	0.042096	0.492331	0	1.22915	1.18026	1.24459	0.284515	2.18366	0	0.99284	1.0831	0.989583	0.0311699	0.25497	0	0.845569	0.84423	0.746992	-0.29998	1.44014	0	0.735231	0.77357	0.818964	-0.366018	1.83461	0	0.971348	0.984143	0.922057	-0.0601226	0.772443	0	0.850805	0.894157	0.835486	-0.217341	1.75555
EMD_HUMAN	Emerin	EMD	0.967623	0.931303	0.975814	-0.0615313	1.01599	0	1.02924	0.853423	0.938396	-0.0887279	0.448882	0	1.01201	0.926338	0.984707	-0.0374875	0.38185	0	1.00426	1.02249	0.992795	0.00937147	0.274005	0	0.959736	0.974047	0.978423	-0.04285	1.43992	0	0.951092	0.909835	1.00086	-0.0680437	0.649632	0	1.00169	0.972249	1.02252	-0.0017006	0.0301795	0	0.892396	0.879143	1.03679	-0.0952524	0.493216
SRSF1_HUMAN	Serine/arginine-rich splicing factor 1	SRSF1	1.10205	1.11925	1.09274	0.143629	2.30657	0	0.889245	0.881273	0.886066	-0.17539	3.33416	0	1.10022	1.06782	0.998283	0.0778443	0.686449	0	1.19389	1.184	1.16439	0.239713	2.70873	0	0.914875	0.928488	0.887085	-0.135825	1.70556	0	0.766659	0.754703	0.768854	-0.389478	3.3399	0	0.94469	0.939997	0.891554	-0.11183	1.28226	0	0.899802	0.864344	0.825017	-0.212477	1.55987
ODPA_HUMAN	Pyruvate dehydrogenase E1 component subunit alpha, somatic form, mitochondrial	PDHA1	0.992566	0.929637	0.927972	-0.0739122	0.840135	0	0.973691	0.800389	0.760008	-0.243496	0.833385	0	0.886677	0.820149	0.802184	-0.257844	1.56212	0	1.05589	1.02125	1.0078	0.0402825	0.736204	0	1.01338	0.98209	0.934092	-0.0342785	0.383954	0	1.06875	0.959472	0.963136	-0.00416433	0.037512	0	0.946779	0.908779	0.84374	-0.152378	1.06066	0	0.979836	0.891478	0.880775	-0.124435	0.913562
SCAM3_HUMAN	Secretory carrier-associated membrane protein 3	SCAMP3	1.09327	0.997663	1.02984	0.0569411	0.544369	0	0.932223	0.984263	1.03951	-0.0213199	0.176628	0	1.02028	1.02071	0.980871	0.0104763	0.190391	0	1.14787	1.10836	1.03166	0.132199	0.991213	0	0.9682	1.02768	1.01955	0.00739986	0.0851402	0	0.902925	0.948358	1.00048	-0.0731061	0.649775	0	0.940416	0.977483	1.02954	-0.0255026	0.254702	0	0.967961	0.981514	0.969201	-0.0396483	1.60115
3HIDH_HUMAN	3-hydroxyisobutyrate dehydrogenase, mitochondrial	HIBADH	1.23833	1.20734	1.0489	0.220156	0.99604	0	1.23647	1.37457	1.27525	0.373432	1.83746	0	1.36501	1.28678	1.37659	0.425234	2.28741	0	1.04085	0.992005	0.89074	-0.03722	0.217401	0	1.04138	1.12649	1.02482	0.0898131	0.768368	0	1.02526	1.1925	1.24348	0.206326	0.853681	0	1.01928	1.09049	0.992131	0.0481886	0.436717	0	1.12888	1.48771	1.37672	0.412622	1.11513
PRDX3_HUMAN	Thioredoxin-dependent peroxide reductase, mitochondrial	PRDX3	1.04473	1.05375	0.996777	0.0450942	0.667674	0	1.26078	1.27244	1.25991	0.338427	3.73321	0	1.35392	1.29782	1.32164	0.405402	2.72149	0	0.886692	0.825265	0.8206	-0.244368	1.68126	0	1.0825	1.08979	1.05846	0.106907	1.85699	0	1.13907	1.23814	1.26498	0.279845	1.57868	0	1.11242	1.10289	1.03009	0.113433	1.07089	0	1.45406	1.41773	1.38691	0.505453	2.81852
PABP1_HUMAN	Polyadenylate-binding protein 1	PABPC1	0.875199	0.939136	0.959739	-0.112956	0.9796	0	0.990594	1.1405	1.08695	0.101222	0.620386	0	1.00677	1.04931	0.970173	0.0125693	0.123772	0	0.928573	0.913333	0.996533	-0.0798648	0.767434	0	0.849287	1.0022	0.873476	-0.138728	0.714211	0	0.909735	0.982195	0.803563	-0.154413	0.699783	0	1.13454	1.07118	1.06861	0.126234	1.32846	0	0.938021	1.02073	0.91179	-0.0636379	0.503839
SNAA_HUMAN	Alpha-soluble NSF attachment protein	NAPA	0.946289	0.924131	0.916145	-0.106474	1.77699	0	1.07522	1.02023	1.03608	0.0619106	0.952909	0	0.981082	0.896334	0.92285	-0.0993985	0.919369	0	0.923326	1.03761	0.954119	-0.0414379	0.319033	0	1.13777	1.13043	1.10475	0.169052	2.23867	0	1.22178	1.15013	1.17355	0.241009	1.95222	0	1.05862	1.09067	1.04594	0.0909568	1.43179	0	1.19188	1.14954	1.12986	0.210507	1.93994
AOFB_HUMAN	Amine oxidase [flavin-containing] B	MAOB	1.07427	1.03111	1.03795	0.0673319	1.17232	0	1.23719	0.97796	0.974496	0.0884336	0.252732	0	1.11526	1.02705	0.968578	0.0523669	0.312974	0	0.985472	1.00357	1.02023	0.00445339	0.100399	0	1.10464	0.972797	1.02909	0.0503396	0.339119	0	1.1153	0.930666	1.06749	0.0535571	0.225818	0	1.10089	1.08889	1.02807	0.101137	1.08812	0	1.1711	1.02464	1.03233	0.105713	0.617328
FUS_HUMAN	RNA-binding protein FUS	FUS	0.976541	0.965436	1.01229	-0.0221607	0.409488	0	1.17878	1.04887	0.888835	0.0549594	0.131966	0	1.01173	0.897287	0.977736	-0.0555126	0.41844	0	0.997562	1.02071	1.06931	0.0415146	0.523555	0	1.26191	1.14832	1.11853	0.234197	1.31837	0	1.35705	1.25175	1.07502	0.296236	1.0048	0	1.1523	1.03241	0.971582	0.0732649	0.360949	0	1.30559	1.11658	1.14354	0.249225	1.13816
MCCA_HUMAN	Methylcrotonoyl-CoA carboxylase subunit alpha, mitochondrial	MCCC1	1.03269	1.10326	1.03094	0.0781057	0.859499	0	1.16502	1.23586	1.20191	0.264149	2.06622	0	1.27879	1.39421	1.34132	0.420194	2.13593	0	0.953935	0.97467	0.856662	-0.107147	0.703683	0	1.10999	1.0119	0.976569	0.0465895	0.297483	0	1.06171	1.0469	1.10317	0.0984146	1.3088	0	1.07706	1.0399	1.01744	0.0632295	0.922417	0	1.25003	1.35412	1.26279	0.366228	2.01263
E41L2_HUMAN	Band 4.1-like protein 2	EPB41L2	0.932451	0.979026	0.98412	-0.0511015	0.76157	0	1.00302	0.976936	1.00165	-0.00887275	0.26521	0	0.99307	0.985589	0.98225	-0.0189224	1.25339	0	0.986496	1.00892	0.924222	-0.0391751	0.397224	0	1.31273	1.22452	1.22309	0.325896	1.97478	0	1.30656	1.2151	1.27132	0.33837	2.09301	0	1.08664	1.0529	0.959235	0.0467335	0.3057	0	1.50795	1.42513	1.23777	0.475381	1.50984
GSLG1_HUMAN	Golgi apparatus protein 1	GLG1	1.01845	1.02831	1.0152	0.0294958	1.47108	0	1.06409	1.11243	1.09539	0.125171	1.65996	0	1.11251	1.1143	1.05273	0.12853	1.38117	0	0.904423	0.879742	0.839467	-0.193397	1.59927	0	0.976896	0.948104	0.934279	-0.0693114	1.1755	0	0.994796	1.10871	1.05718	0.0752752	0.612052	0	0.953425	0.979001	0.905069	-0.0803451	0.869547	0	1.0558	0.984966	0.960414	0.000566892	0.00451066
RB11B_HUMAN	Ras-related protein Rab-11B	RAB11B	1.04503	1.06804	1.04488	0.074029	1.70779	0	1.32218	1.15975	1.29169	0.330987	1.52293	0	1.27984	1.27522	1.38145	0.391952	2.03894	0	0.937176	0.903563	0.895232	-0.132909	1.6544	0	1.08605	0.933876	0.981898	0.000875259	0.00964059	0	1.12288	1.07577	1.11003	0.141296	1.7766	0	1.05113	0.973145	1.03088	0.0262861	0.280156	0	1.34236	1.25805	1.34243	0.394274	2.20569
IDH3B_HUMAN	Isocitrate dehydrogenase [NAD] subunit beta, mitochondrial	IDH3B	1.06067	1.0063	1.14353	0.0978366	0.667134	0	1.13854	1.28836	1.3821	0.344449	1.27345	0	1.1373	1.35921	1.33986	0.354781	1.2902	0	0.88906	0.862276	0.928494	-0.162821	1.46779	0	1.15139	1.06039	1.17766	0.176086	1.20148	0	1.1469	1.16585	1.26413	0.253741	1.54803	0	1.08947	1.20832	1.10425	0.181438	1.20959	0	1.36358	1.52867	1.3495	0.499696	1.88089
MPCP_HUMAN	Phosphate carrier protein, mitochondrial	SLC25A3	1.05751	0.998926	1.03473	0.0431884	0.665656	0	1.39941	1.2703	1.32621	0.413564	2.02421	0	1.75561	1.61502	1.5147	0.703492	2.11644	1	0.956198	0.948427	0.966097	-0.0635486	1.84268	0	0.834768	0.907315	0.843579	-0.214428	1.53102	0	0.957238	0.976038	0.974557	-0.0450182	1.42353	0	1.12264	1.12847	1.14724	0.179871	2.56241	0	1.22181	1.36552	1.32651	0.383622	1.81097
NU107_HUMAN	Nuclear pore complex protein Nup107	NUP107	1.00266	1.0147	1.05016	0.0321072	0.59727	0	0.996324	0.962965	1.07187	0.0149095	0.0992576	0	1.09472	1.0006	0.951854	0.0225082	0.115697	0	1.02003	1.00513	0.988127	0.0063792	0.165459	0	1.02955	1.01776	1.06606	0.0535164	0.928361	0	0.991249	1.0208	1.09854	0.0522216	0.434297	0	0.95624	0.995215	1.00422	-0.0214733	0.375718	0	1.00706	0.992502	1.02054	0.00963518	0.303314
EHD2_HUMAN	EH domain-containing protein 2	EHD2	1.0318	1.06504	1.04679	0.0674684	1.43817	0	1.43664	1.32811	1.45124	0.490909	2.17111	0	1.35567	1.34672	1.37089	0.441229	3.54051	0	0.834523	0.816886	0.896723	-0.235523	1.54808	0	0.779111	0.796593	0.902082	-0.275911	1.28921	0	1.03346	0.987035	0.991899	0.00594955	0.0896119	0	1.05523	1.1079	1.20079	0.165179	1.02039	0	0.94775	1.04743	1.13102	0.0594476	0.276172
HNRL2_HUMAN	Heterogeneous nuclear ribonucleoprotein U-like protein 2	HNRNPUL2	0.986192	0.958851	0.937072	-0.0578347	0.950073	0	0.920124	0.900988	0.927289	-0.12637	2.02339	0	0.972121	0.95868	1.0467	-0.0108612	0.102342	0	1.06065	1.02346	1.05605	0.0658768	1.25255	0	1.31377	1.2438	1.21335	0.329953	1.98153	0	1.14058	1.17915	1.18278	0.223424	2.25147	0	0.980062	0.982793	1.06547	0.0135571	0.106584	0	1.38506	1.19782	1.35386	0.392038	1.57129
MARCS_HUMAN	Myristoylated alanine-rich C-kinase substrate	MARCKS	0.908911	0.876241	0.921392	-0.148511	1.68834	0	1.93486	1.67587	1.94844	0.889907	2.19881	1	1.16268	1.2075	1.23446	0.264894	2.04659	0	0.89572	0.816276	0.84264	-0.231845	1.56337	0	1.91455	1.87942	1.89668	0.923632	4.15643	1	2.26284	2.15059	2.03457	1.10389	2.79304	1	1.84654	1.79709	1.7329	0.841715	3.00249	1	2.73005	2.44857	2.32565	1.32275	2.57528
ACLY_HUMAN	ATP-citrate synthase	ACLY	1.12185	1.06597	1.07329	0.1204	1.45462	0	1.23718	1.21481	1.13026	0.255902	1.62798	0	1.09953	1.15084	1.17053	0.189417	1.70427	0	0.949864	0.924208	0.959165	-0.0825117	1.44856	0	0.949338	0.867869	0.932761	-0.125548	1.06832	0	1.01036	0.909491	0.891713	-0.0935905	0.640277	0	0.953502	0.979353	0.943838	-0.0605512	1.20651	0	0.984044	0.894209	0.881495	-0.120426	0.873477
FXR1_HUMAN	Fragile X mental retardation syndrome-related protein 1	FXR1	1.18782	1.11145	1.07426	0.169297	1.2321	0	1.27227	1.27235	1.18198	0.312898	1.8984	0	1.13319	1.13413	1.03953	0.140498	1.10198	0	1.05093	1.08467	1.02508	0.0752725	1.06287	0	1.13172	1.03113	1.1339	0.136081	1.01451	0	1.21482	0.9623	0.973277	0.0705723	0.202221	0	1.2207	1.23342	1.11217	0.249459	1.45892	0	1.13175	1.18674	1.02964	0.158394	0.912282
STIP1_HUMAN	Stress-induced-phosphoprotein 1	STIP1	0.91464	0.862473	0.87094	-0.18003	1.68953	0	1.15691	1.15103	1.20836	0.229096	2.03003	0	0.980308	1.00539	0.969966	-0.0214795	0.531733	0	0.88409	0.868272	0.82949	-0.216556	1.80893	0	0.998555	0.957548	0.872839	-0.0846996	0.570731	0	1.11108	1.13462	1.08422	0.150522	1.80907	0	1.06567	1.1289	1.13	0.148203	1.46823	0	1.03184	1.07258	1.02967	0.0630812	1.08782
ACSL3_HUMAN	Long-chain-fatty-acid--CoA ligase 3	ACSL3	1.07126	1.13364	1.11237	0.145038	1.57772	0	1.0452	1.03913	1.13709	0.102737	0.863642	0	1.11617	1.05323	1.15155	0.146632	1.21464	0	1.12649	1.21046	1.1983	0.236851	1.73677	0	1.05653	1.02767	1.13486	0.101676	0.845443	0	0.924414	0.893201	0.974901	-0.103397	0.979582	0	1.17073	1.09431	1.14647	0.185449	1.63093	0	1.04251	1.03479	1.05552	0.062497	1.75916
S27A4_HUMAN	Long-chain fatty acid transport protein 4	SLC27A4	1.0612	1.15486	1.05159	0.123291	0.978229	0	1.14382	1.08348	1.07195	0.137174	1.37488	0	1.03004	1.22622	1.11997	0.170449	0.828274	0	0.971025	1.04478	1.03503	0.0242458	0.257719	0	0.944424	0.904218	0.95538	-0.0974651	1.25219	0	0.954116	0.893299	0.96246	-0.0944564	0.970233	0	0.933645	1.00329	1.03642	-0.0128691	0.1082	0	0.896751	0.909968	0.893835	-0.151707	2.56481
PRS8_HUMAN	26S proteasome regulatory subunit 8	PSMC5	1.09988	1.04978	1.0596	0.0972829	1.37598	0	1.21318	1.29327	1.21371	0.310404	2.01579	0	1.10805	1.22499	1.23807	0.251411	1.40574	0	0.931402	0.904361	0.914327	-0.125484	2.01712	0	1.01378	1.14688	1.0054	0.0777258	0.46085	0	1.12644	1.22063	1.0392	0.174733	0.904407	0	1.09131	1.16921	1.03146	0.133993	0.894704	0	1.16233	1.25664	1.14391	0.248079	1.55892
P3H1_HUMAN	Prolyl 3-hydroxylase 1	P3H1	1.09382	1.04421	1.05306	0.0890843	1.30251	0	0.953873	0.902149	0.913896	-0.115119	1.38174	0	0.949117	0.958874	0.942838	-0.0735809	2.04023	0	1.05755	0.989175	0.988868	0.0170157	0.178275	0	1.06858	1.10038	1.05514	0.103934	1.54325	0	1.02854	1.00236	1.04886	0.0378549	0.731588	0	0.938538	0.935646	0.862641	-0.13246	1.10455	0	0.943703	1.01761	0.975864	-0.0305335	0.370935
ALDOC_HUMAN	Fructose-bisphosphate aldolase C	ALDOC	0.714568	0.478306	0.746663	-0.62925	1.07186	0	0.770554	1.92426	1.04043	0.316239	0.190245	0	0.514258	1.64079	0.837818	-0.003435	0.117005	0	0.812854	0.59551	0.814792	-0.432354	1.01484	0	0.978055	0.5089	0.778957	-0.40487	0.618321	0	1.2264	0.868468	0.975824	0.0335998	0.0406549	0	0.86484	2.3806	1.12343	0.542297	0.342696	0	0.722082	1.78914	0.890208	0.181178	0.0551643
RL4_HUMAN	60S ribosomal protein L4	RPL4	0.841523	0.865159	0.806389	-0.255511	1.88526	0	0.894502	0.98508	0.838738	-0.142247	0.785838	0	1.33323	1.15136	1.10359	0.258292	1.03698	0	0.882866	0.969196	0.931454	-0.108054	0.968458	0	0.780484	0.783972	0.749858	-0.374378	2.52963	0	0.773446	0.8674	0.781351	-0.308646	1.55659	0	1.05547	1.13547	1.06848	0.11965	1.17006	0	1.14234	1.25259	1.12412	0.230224	1.37242
FINC_HUMAN	Fibronectin	FN1	1.23779	1.15735	1.14745	0.239843	1.69299	0	0.894557	0.923161	0.963793	-0.109094	1.14244	0	0.90929	0.907176	0.969816	-0.106621	1.11525	0	1.02265	1.10383	1.069	0.0910701	0.976373	0	0.913576	1.03191	1.01241	-0.0203904	0.142126	0	0.860456	0.873478	1.03075	-0.11785	0.554182	0	0.82818	0.896344	0.897	-0.194557	1.44218	0	0.753216	0.804475	0.786431	-0.355915	2.21807
PRS10_HUMAN	26S proteasome regulatory subunit 10B	PSMC6	1.00697	1.06184	1.13253	0.093715	0.696411	0	1.12373	1.03232	0.939094	0.0450422	0.195699	0	1.06995	1.11768	1.05113	0.110478	1.27776	0	0.909086	0.946645	0.928422	-0.107724	1.62781	0	0.842314	0.895049	0.903941	-0.183712	1.54435	0	0.917615	0.90601	0.850115	-0.166103	1.40567	0	0.908369	0.985659	0.938532	-0.082856	0.871411	0	0.948791	0.911516	0.899897	-0.120188	1.4623
LDHB_HUMAN	L-lactate dehydrogenase B chain	LDHB	0.833844	0.853638	0.836415	-0.249309	2.74269	0	1.3545	1.35811	1.13477	0.358914	1.2675	0	1.27698	1.2004	1.08835	0.249236	1.17392	0	0.758377	0.752726	0.728464	-0.421743	2.74949	0	0.958136	0.998446	0.924668	-0.0582678	0.684797	0	1.27032	1.24688	1.19117	0.305822	2.09381	0	1.15054	1.21545	1.09488	0.206169	1.37367	0	1.45534	1.21092	1.23033	0.37725	1.31649
DECR_HUMAN	2,4-dienoyl-CoA reductase, mitochondrial	DECR1	1.03993	1.00634	0.973383	0.00942286	0.109399	0	1.24893	0.924438	1.16846	0.155675	0.410981	0	1.05651	1.08941	1.16698	0.143132	1.10267	0	0.955948	1.00117	0.935973	-0.0523514	0.685397	0	1.03128	0.854804	0.952522	-0.0797779	0.401896	0	1.10421	0.907882	0.99768	0.0046928	0.000305544	0	1.11236	1.00348	1.04306	0.0744605	0.631742	0	1.1075	1.08335	1.15541	0.157589	1.54019
PUF60_HUMAN	Poly(U)-binding-splicing factor PUF60	PUF60	1.06662	1.05478	1.03574	0.073654	1.56768	0	1.14326	1.05837	1.38012	0.255703	0.789379	0	1.23307	1.07427	1.16541	0.211118	1.16332	0	1.01652	1.00903	1.01616	0.0199209	1.53578	0	1.27706	1.26897	1.22255	0.329057	2.45042	0	1.20462	1.26094	1.22731	0.299777	2.39173	0	1.16328	1.05185	1.13265	0.158246	1.1622	0	1.33582	1.30516	1.30607	0.395811	3.1124
PHB2_HUMAN	Prohibitin-2	PHB2	0.861651	0.8518	0.917601	-0.189323	1.5309	0	1.03759	1.15667	1.06433	0.119285	0.883739	0	1.37833	1.40602	1.22191	0.417294	1.64783	0	1.03188	0.994087	1.01185	0.0180751	0.433539	0	0.907654	0.88688	0.957956	-0.124225	1.20063	0	0.866856	0.914167	0.861852	-0.182854	1.67605	0	1.23735	1.32524	1.2038	0.328219	1.80892	0	1.49666	1.49491	1.3923	0.547242	2.40253
MTA2_HUMAN	Metastasis-associated protein MTA2	MTA2	1.24047	1.12905	1.1364	0.22483	1.44009	0	1.21511	1.08055	1.11037	0.183132	1.14728	0	1.11744	1.08024	1.07046	0.123509	1.64585	0	0.855933	0.868128	0.881586	-0.203321	2.43922	0	0.957319	0.944905	0.918394	-0.0889511	1.43015	0	1.1061	1.09104	1.10602	0.138884	2.65069	0	0.789912	0.854033	0.823306	-0.282058	1.887	0	0.892939	0.881127	0.90047	-0.165674	2.52072
TOM22_HUMAN	Mitochondrial import receptor subunit TOM22 homolog	TOMM22	1.17806	1.31996	1.23798	0.316535	1.65775	0	0.980529	1.07033	1.13787	0.0880203	0.516728	0	1.16791	1.15113	1.13865	0.204847	2.57342	0	1.19783	1.11253	1.1671	0.213073	1.67938	0	1.31865	1.34875	1.36643	0.427189	2.90935	0	1.10337	1.068	1.22683	0.179811	1.00392	0	0.98738	0.915866	1.00828	-0.043185	0.395532	0	1.25517	1.22355	1.26859	0.320893	2.6345
ODPB_HUMAN	Pyruvate dehydrogenase E1 component subunit beta, mitochondrial	PDHB	1.04987	1.06274	1.07969	0.0896333	1.77861	0	1.13281	1.19479	1.12318	0.201961	1.72932	0	1.24615	1.24194	1.23827	0.312807	4.14599	0	0.901818	0.879158	0.845172	-0.192014	1.71182	0	1.07639	1.0272	1.10645	0.0976284	1.04434	0	1.11216	1.12016	1.17648	0.1843	1.72847	0	1.01259	0.998848	1.04507	0.0269229	0.520382	0	1.20119	1.30441	1.27598	0.334025	1.95094
NCEH1_HUMAN	Neutral cholesterol ester hydrolase 1	NCEH1	1.18016	1.16629	1.18752	0.236329	2.98224	0	1.15719	1.38183	1.50579	0.431111	1.19747	0	1.28312	1.25913	1.43306	0.406106	1.69532	0	0.842072	0.838385	0.810927	-0.268015	2.39029	0	0.843919	0.896747	0.905692	-0.180955	1.53163	0	0.95629	1.05962	1.04819	0.0304979	0.221913	0	0.839642	0.932442	0.97271	-0.128264	0.760738	0	0.932135	0.980193	1.06497	-0.0109606	0.0776232
SNR40_HUMAN	U5 small nuclear ribonucleoprotein 40 kDa protein	SNRNP40	1.12734	1.11448	1.03013	0.125192	1.02854	0	0.947645	0.943986	1.01059	-0.0478067	0.57247	0	1.09271	1.14187	1.1107	0.157161	1.86465	0	1.10924	1.14251	0.933676	0.0865234	0.330816	0	1.00165	1.02188	1.07935	0.0486461	0.5603	0	0.924358	0.937288	1.02823	-0.053953	0.433869	0	0.877089	0.959262	0.949745	-0.106717	0.925839	0	0.953289	1.04795	1.08775	0.0421723	0.256763
OPA1_HUMAN	Dynamin-like 120 kDa protein, mitochondrial	OPA1	1.07527	1.11154	1.02373	0.0978493	0.972555	0	1.08358	1.0644	1.16366	0.142586	1.1599	0	1.1904	1.19812	1.17344	0.247709	2.89243	0	0.950805	1.00667	0.955277	-0.042581	0.611911	0	0.984767	1.03876	1.011	0.0165113	0.265449	0	1.00964	0.97788	1.02376	0.00541841	0.0877326	0	1.01281	0.996905	1.00457	0.00685583	0.387876	0	1.20053	1.08219	1.05012	0.151789	0.902448
MIC60_HUMAN	MICOS complex subunit MIC60	IMMT	0.932589	0.936339	0.942262	-0.0937818	2.6723	0	1.00391	0.963606	0.848444	-0.0913378	0.490398	0	1.16564	1.00455	0.972666	0.067115	0.285694	0	1.13354	1.14571	1.20891	0.217504	1.76708	0	1.15791	1.12126	1.13116	0.184952	2.25442	0	0.994823	1.06046	0.971742	0.0129375	0.107292	0	1.2695	1.106	1.11589	0.218838	1.10613	0	1.45476	1.26151	1.14453	0.363938	1.14915
RAP1B_HUMAN	Ras-related protein Rap-1b	RAP1B	1.07588	1.26083	1.158	0.220208	1.08866	0	2.00746	1.50735	1.54668	0.754598	1.51973	1	1.75133	1.51431	1.39681	0.636127	1.65324	1	0.702991	0.919279	0.787627	-0.315992	0.993823	0	1.25154	1.46429	1.24432	0.400589	1.44787	0	1.66007	1.41941	1.63871	0.653271	1.91389	1	1.22274	1.12331	1.16595	0.227331	1.6273	0	1.6915	1.68121	1.28795	0.635571	1.39238
MSH2_HUMAN	DNA mismatch repair protein Msh2	MSH2	1.05301	1.0377	1.06617	0.0735355	1.64203	0	1.09361	0.990968	1.0858	0.0796939	0.639337	0	1.12414	1.04729	1.13935	0.142208	1.19071	0	1.01146	0.970054	1.02345	0.00238369	0.027018	0	0.945132	0.930387	0.907002	-0.10857	1.61264	0	0.894969	0.823092	1.01483	-0.134534	0.598503	0	1.12982	1.10366	1.12154	0.16136	2.41948	0	1.1122	0.961389	1.09014	0.0766605	0.421313
RINI_HUMAN	Ribonuclease inhibitor	RNH1	0.961895	1.05851	0.97347	-0.00294761	0.0311911	0	0.944164	0.86	1.0026	-0.0960567	0.577885	0	0.90392	0.970248	1.00866	-0.0574787	0.480309	0	0.930124	1.04445	0.956968	-0.0333027	0.253407	0	0.728597	0.765708	0.764363	-0.409491	2.48603	0	0.826733	0.684637	0.789775	-0.382611	1.37689	0	0.87455	0.872007	0.953698	-0.151867	1.16245	0	0.66926	0.724968	0.756088	-0.480414	1.94837
TBA4A_HUMAN	Tubulin alpha-4A chain	TUBA4A	0.85841	0.7755	0.826402	-0.286121	1.66924	0	0.893805	1	1.10799	0.00086333	0.0163308	0	0.861321	0.854798	0.824458	-0.239806	2.18637	0	0.782595	0.712839	0.869729	-0.343023	1.28076	0	0.820275	0.733099	0.918503	-0.279356	1.0301	0	1.0046	1.03144	1.1621	0.0922694	0.521355	0	0.864906	0.88418	0.815126	-0.226447	1.63943	0	0.85413	0.849721	0.752377	-0.288518	1.40085
DDX1_HUMAN	ATP-dependent RNA helicase DDX1	DDX1	1.09779	1.06842	1.13431	0.137731	1.50181	0	1.13673	1.15564	1.31768	0.267054	1.22534	0	1.16392	1.16517	1.19818	0.233589	2.46531	0	0.925274	0.988382	0.93477	-0.0747978	0.901177	0	0.910184	0.971139	0.916684	-0.100563	1.11908	0	0.96488	0.96354	1.0054	-0.0321839	0.605536	0	0.946922	1.04833	1.02033	0.0074738	0.0450739	0	0.930573	1.13859	0.910507	-0.00980836	0.0545931
ADA10_HUMAN	Disintegrin and metalloproteinase domain-containing protein 10	ADAM10	1.09595	1.04616	1.08172	0.103813	1.45279	0	1.08162	1.02537	1.14191	0.114991	0.896899	0	1.06301	0.99741	1.06206	0.0577303	0.696065	0	1.05391	1.07016	0.982243	0.0502388	0.487833	0	1.01532	1.05596	0.993031	0.0306032	0.437852	0	1.00291	1.0036	0.989733	-0.00180911	0.0943296	0	1.02708	1.01769	1.03977	0.0400945	1.33069	0	1.02707	0.866676	0.949576	-0.0773832	0.429806
PSA6_HUMAN	Proteasome subunit alpha type-6	PSMA6	1.13673	1.19188	1.06124	0.176256	1.1578	0	1.02093	1.07153	0.973221	0.0312431	0.275237	0	1.23471	1.19391	1.14976	0.254344	1.87191	0	0.868348	0.924957	0.930059	-0.139573	1.32166	0	0.862431	0.841812	0.824795	-0.246373	2.24846	0	0.879497	0.851631	0.9229	-0.176779	1.46643	0	0.876899	0.885066	0.895966	-0.174659	2.57915	0	1.10094	0.861248	0.880097	-0.0779094	0.281844
POP1_HUMAN	Ribonucleases P/MRP protein subunit POP1	POP1	1.10676	1.01544	1.04252	0.0771166	0.759516	0	1.03427	0.988352	1.02762	0.0239613	0.435493	0	1.09022	1.00214	1.00445	0.0458164	0.42052	0	1.05749	0.9776	1.08376	0.0560506	0.459442	0	1.03993	1.07688	1.09529	0.0985522	1.32972	0	1.0403	1.04511	0.999285	0.0401647	0.717216	0	1.03329	0.942648	1.00664	-0.0084043	0.0796747	0	1.181	1.03625	1.06141	0.128145	0.789774
MRP2_HUMAN	Canalicular multispecific organic anion transporter 1	ABCC2	0.958106	0.996981	1.00583	-0.0189204	0.331208	0	1.02344	0.95332	0.951546	-0.0348982	0.38713	0	1.03716	0.967783	1.00295	0.00379033	0.0355364	0	0.960055	1.01962	0.959553	-0.0295257	0.388172	0	1.08844	1.05444	0.993965	0.0643504	0.618525	0	0.976314	1.00217	0.938337	-0.0405652	0.560694	0	0.997266	0.875825	0.894167	-0.116505	0.751013	0	1.03587	0.912125	0.898851	-0.0755979	0.455634
PLXD1_HUMAN	Plexin-D1	PLXND1	0.828958	0.959294	0.838238	-0.191826	0.989989	0	0.687123	0.746842	0.868748	-0.381628	1.22721	0	0.748615	0.716673	0.79657	-0.407454	1.93892	0	1.12513	1.14399	1.05646	0.148642	1.28662	0	1.07123	1.10937	1.11707	0.136483	1.73646	0	0.916415	1.03939	0.992147	-0.0252494	0.180979	0	1.00488	0.868527	0.986841	-0.0688222	0.407408	0	1.03755	0.851652	0.982864	-0.0628741	0.293636
B3A2_HUMAN	Anion exchange protein 2	SLC4A2	0.915133	0.997391	0.948866	-0.0682463	0.710602	0	0.921193	0.815965	0.964105	-0.151329	0.785596	0	0.872299	0.855457	0.835168	-0.227172	2.20004	0	1.06385	1.08687	1.03863	0.0883029	1.36465	0	0.999347	1.0325	1.01164	0.0207634	0.565597	0	1.03211	0.983165	1.02717	0.0202709	0.331769	0	1.03141	0.921816	1.00615	-0.0196724	0.150797	0	1.01921	0.921822	0.98621	-0.0354221	0.318389
CSTF2_HUMAN	Cleavage stimulation factor subunit 2	CSTF2	0.867528	0.837794	0.890325	-0.208868	1.8408	0	0.819551	0.827554	0.774982	-0.308712	2.04686	0	0.707736	0.662942	0.609997	-0.59897	1.98014	-1	1.1324	1.11671	1.12804	0.170846	2.90952	0	1.19043	1.25778	1.43721	0.373109	1.34933	0	1.06997	1.13085	1.1821	0.173308	1.26975	0	0.962034	0.989288	1.02577	-0.0110577	0.149801	0	0.871045	0.93716	0.920961	-0.136503	1.30249
ODP2_HUMAN	Dihydrolipoyllysine-residue acetyltransferase component of pyruvate dehydrogenase complex, mitochondrial	DLAT	1.09842	0.906796	0.98472	-0.00484664	0.0371155	0	1.08555	0.939282	0.910432	-0.0314708	0.159771	0	0.879535	0.901561	0.87553	-0.175367	2.25556	0	0.967532	0.925124	0.962448	-0.071419	1.14082	0	1.13676	0.930168	0.974244	0.0196651	0.052904	0	1.10282	1.03206	0.990877	0.0592404	0.484832	0	0.949217	1.00225	0.868228	-0.0894255	0.57315	0	0.928603	1.11284	0.855923	-0.0502196	0.186706
PSA5_HUMAN	Proteasome subunit alpha type-5	PSMA5	1.15999	1.09014	1.03833	0.132449	0.977146	0	1.38774	1.32587	1.38408	0.449846	2.64913	0	1.1071	1.12591	1.22548	0.205183	1.33592	0	0.915804	1.001	0.983001	-0.049008	0.482389	0	1.15062	1.15591	1.00551	0.142754	0.774203	0	1.2933	1.25164	1.18035	0.312391	1.82395	0	1.07833	1.13659	1.21795	0.194453	1.19946	0	1.20122	1.24767	1.33784	0.335987	1.74455
VDAC2_HUMAN	Voltage-dependent anion-selective channel protein 2	VDAC2	1.0611	1.12425	1.04209	0.105429	1.06172	0	1.32482	1.27451	1.34864	0.396148	2.43413	0	1.34288	1.50091	1.46711	0.523029	2.06044	0	1.13526	1.14772	1.09825	0.172588	1.91801	0	1.61041	1.76209	1.67969	0.751945	2.60447	1	1.56228	1.41979	1.5611	0.598737	2.23426	1	1.41935	1.43006	1.36188	0.489299	2.6986	0	2.56333	2.48696	2.25296	1.28358	2.71681
PGRC1_HUMAN	Membrane-associated progesterone receptor component 1	PGRMC1	1.00469	1.06099	1.03209	0.0462705	0.743323	0	1.29038	1.22039	1.30618	0.347457	2.12593	0	1.22711	1.29986	1.03109	0.246128	0.853448	0	0.856721	0.846892	0.867221	-0.222725	2.70755	0	1.03084	0.996274	0.984624	0.00563196	0.0902075	0	1.10721	1.20969	1.21475	0.235375	1.48149	0	1.1204	1.1152	1.05191	0.132031	1.3353	0	1.17502	1.02784	1.14356	0.157658	0.924962
LAMC1_HUMAN	Laminin subunit gamma-1	LAMC1	0.858294	0.831501	0.838847	-0.2466	2.51695	0	0.741585	0.683607	0.733823	-0.474589	2.22466	0	0.733395	0.725295	0.764357	-0.432424	2.55	0	1.08483	1.0996	1.10238	0.131725	2.52768	0	1.05216	1.07178	0.954206	0.0370976	0.245752	0	0.960674	0.929807	0.993749	-0.0567765	0.758355	0	0.977004	0.972527	0.960037	-0.0441576	1.55165	0	0.896634	0.948499	0.848183	-0.155579	1.10939
ILF2_HUMAN	Interleukin enhancer-binding factor 2	ILF2	1.09339	1.07237	1.11296	0.128169	1.84441	0	1.14393	1.03936	1.13795	0.146762	1.0779	0	1.22025	1.16966	1.22423	0.268692	2.20936	0	0.976397	0.990401	0.966193	-0.0325896	1.05866	0	1.02967	1.01877	1.06957	0.0556621	0.914641	0	0.937278	0.946771	1.07384	-0.0203944	0.125787	0	0.974197	0.930692	0.938663	-0.0772685	1.20886	0	1.09785	1.07097	1.10349	0.125344	1.95321
QCR6_HUMAN	Cytochrome b-c1 complex subunit 6, mitochondrial	UQCRH	0.750954	0.792928	0.8394	-0.332013	1.72602	0	0.934644	0.855292	0.984148	-0.112951	0.720539	0	0.792051	0.639407	0.72111	-0.478904	1.48941	0	0.995684	1.00425	0.878	-0.059929	0.373764	0	1.23917	1.41507	1.12995	0.335021	1.13554	0	1.32583	1.1661	1.34208	0.353892	1.48821	0	1.28479	1.20432	1.11431	0.264403	1.32132	0	1.18992	1.01918	1.20956	0.18847	0.841346
PLOD1_HUMAN	Procollagen-lysine,2-oxoglutarate 5-dioxygenase 1	PLOD1	1.05536	1.06439	1.07396	0.0902678	2.19118	0	0.972806	0.987319	0.876797	-0.0806361	0.576902	0	0.991718	0.983122	1.01622	-0.00430548	0.10503	0	1.00427	1.07963	1.08177	0.0775494	0.791037	0	0.959556	1.07436	1.03568	0.0330859	0.237125	0	0.935487	0.936812	0.912304	-0.107491	1.88379	0	0.928758	0.973896	0.919806	-0.0880097	1.13169	0	0.86849	0.911071	0.893961	-0.166221	1.84678
SC61G_HUMAN	Protein transport protein Sec61 subunit gamma	SEC61G	0.864281	1.07914	0.872244	-0.0914862	0.353609	0	0.785844	0.809563	0.865018	-0.286055	1.70533	0	0.967168	1.01853	1.05281	0.0183982	0.172985	0	0.883063	1.12048	0.925124	-0.034717	0.139666	0	0.643292	0.751432	0.789659	-0.457737	1.45515	0	0.742501	0.708766	0.871253	-0.369272	1.27361	0	0.792204	0.897668	0.907813	-0.207736	1.10192	0	0.738483	0.756394	0.97074	-0.283014	0.839202
PO210_HUMAN	Nuclear pore membrane glycoprotein 210	NUP210	1.03369	1.01087	0.981655	0.0125519	0.202049	0	1.1218	1.07827	1.07833	0.128028	1.66873	0	1.25261	1.19622	1.29418	0.319235	1.97766	0	0.992996	1.02084	0.974583	-0.00558201	0.101289	0	1.04243	0.967371	0.957395	-0.0158608	0.152014	0	0.99322	0.978246	0.899851	-0.0632497	0.549773	0	1.08996	1.03207	1.06921	0.0891563	1.21258	0	1.19958	1.14449	1.26906	0.268283	1.6009
RU2A_HUMAN	U2 small nuclear ribonucleoprotein A'	SNRPA1	1.03882	1.07739	1.07286	0.0881687	1.47046	0	1.03673	0.94573	0.966364	-0.0248233	0.23413	0	0.996142	1.03327	1.0328	0.0296113	0.62934	0	0.955718	0.949337	0.994034	-0.0493628	0.858345	0	0.835884	1.074	1.03462	-0.0269391	0.106566	0	0.909441	1.06583	1.02239	-0.00112716	0.0198932	0	0.860242	0.943304	0.937832	-0.130061	1.03364	0	0.947038	0.896914	1.02775	-0.0630584	0.430645
1433G_HUMAN	14-3-3 protein gamma	YWHAG	0.859492	0.953601	0.915283	-0.13692	1.06195	0	1.21876	1.32291	1.17479	0.308969	1.58309	0	0.907576	1.13336	1.09929	0.065903	0.210776	0	0.771324	0.732052	0.839553	-0.356649	1.60569	0	1.07127	0.948234	1.02194	0.0197898	0.119639	0	1.39013	1.33315	1.1989	0.386697	1.57978	0	1.19255	1.23681	1.16013	0.258818	1.97694	0	1.03532	1.29466	1.49915	0.352055	0.787242
RACK1_HUMAN	Receptor of activated protein C kinase 1	RACK1	0.711712	0.682021	0.721691	-0.504015	2.62753	0	0.936455	0.977846	0.965958	-0.0587641	1.06343	0	0.808103	0.792686	0.779689	-0.333711	2.70081	0	0.877097	0.900727	0.906694	-0.160299	2.08539	0	0.948088	1.07165	1.04898	0.0326769	0.200241	0	1.12046	1.09487	1.14927	0.165472	1.83484	0	1.17253	1.16023	1.25247	0.257107	1.75255	0	1.09602	1.06313	1.27557	0.195232	0.842564
LRC59_HUMAN	Leucine-rich repeat-containing protein 59	LRRC59	0.991997	0.973603	0.929324	-0.0514374	0.689414	0	1.38529	1.32153	1.20897	0.384341	1.6581	0	1.47088	1.48189	1.37277	0.527919	2.35536	0	0.781575	0.821822	0.808422	-0.314841	2.3423	0	0.900644	0.852816	0.927369	-0.162283	1.35588	0	1.07191	0.963051	1.15447	0.088333	0.417785	0	1.21719	1.126	1.1792	0.231596	1.71255	0	1.36227	1.36508	1.50268	0.495706	2.0551
SYTM_HUMAN	Threonine--tRNA ligase, mitochondrial	TARS2	0.959207	0.813724	0.929393	-0.150762	0.775399	0	0.812229	0.828684	0.827066	-0.281633	2.97164	0	0.825492	0.808821	0.854458	-0.269529	2.13957	0	1.0996	0.925776	1.00361	0.0138694	0.0462709	0	0.948511	0.865184	0.960257	-0.11302	0.86279	0	0.967496	0.933102	0.957598	-0.0698577	1.33852	0	0.83353	0.880668	0.90509	-0.195788	1.52063	0	0.847296	0.895946	0.879089	-0.194113	1.8399
IDH3A_HUMAN	Isocitrate dehydrogenase [NAD] subunit alpha, mitochondrial	IDH3A	1.1837	1.12679	1.11106	0.189687	1.6824	0	1.39397	1.25201	1.08956	0.316353	1.02109	0	1.40375	1.30417	1.37049	0.443042	2.30493	0	0.847409	0.911914	0.920986	-0.162563	1.3037	0	0.991359	1.05333	0.947795	-0.00361706	0.035922	0	1.17809	1.21571	1.06199	0.204049	1.12038	0	1.00844	1.03699	0.977654	0.0110567	0.15057	0	1.33655	1.39553	1.08067	0.345868	1.00932
SFXN1_HUMAN	Sideroflexin-1	SFXN1	0.941184	0.999575	0.915647	-0.0707608	0.710339	0	0.946587	1.02952	1.03783	0.00668537	0.0411386	0	1.15632	1.13509	1.13948	0.193623	2.75317	0	0.987998	0.996928	0.965765	-0.0239098	0.657702	0	0.87733	0.912583	0.918513	-0.147508	1.72083	0	0.929176	0.90461	0.960573	-0.102445	1.26383	0	1.05593	1.08569	1.03447	0.0822925	1.25444	0	1.06175	1.07172	1.09291	0.104954	1.87051
SPT5H_HUMAN	Transcription elongation factor SPT5	SUPT5H	1.00656	0.959731	0.963384	-0.0342237	0.589111	0	0.971911	0.894861	0.879438	-0.12752	0.994184	0	0.933579	0.951025	0.924308	-0.094951	1.80473	0	1.07924	1.01217	1.06654	0.0740227	0.91061	0	1.02371	0.850642	0.992788	-0.06535	0.313075	0	0.913848	0.883956	0.896255	-0.155181	2.10056	0	0.942151	0.984257	1.04355	-0.0145205	0.12659	0	0.920309	0.99262	1.05542	-0.0153032	0.103649
DBLOH_HUMAN	Diablo homolog, mitochondrial	DIABLO	0.906851	0.899886	0.888379	-0.154616	2.5058	0	0.990088	0.942939	0.973738	-0.0455482	0.804933	0	0.839381	0.807807	0.843956	-0.268154	2.26461	0	0.85683	0.92155	0.86633	-0.181853	1.51443	0	1.00154	0.990223	0.862774	-0.0717046	0.407129	0	1.10108	1.06088	0.990574	0.0715489	0.590191	0	0.947936	0.978281	0.927866	-0.0719353	1.08306	0	0.916063	0.933426	0.897551	-0.127084	1.7942
DDX3X_HUMAN	ATP-dependent RNA helicase DDX3X	DDX3X	0.733125	0.769935	0.812101	-0.37385	1.89737	0	0.831645	0.820175	0.82398	-0.277068	3.34524	0	0.911074	0.842408	0.94747	-0.151494	1.03832	0	0.941147	0.89701	0.999193	-0.0804179	0.676208	0	0.991933	0.918412	0.899808	-0.0943139	0.809147	0	0.98086	0.878474	0.943912	-0.0978642	0.778047	0	1.05492	1.0248	0.972298	0.0248018	0.253183	0	1.01542	1.02717	0.961149	0.00179805	0.0125915
ERP29_HUMAN	Endoplasmic reticulum resident protein 29	ERP29	1.02825	0.971229	1.05752	0.0271552	0.265239	0	1.34884	1.20756	1.30825	0.365374	1.77763	0	1.13474	1.13447	1.16933	0.196833	2.26852	0	1.031	0.966116	0.993787	-0.00438135	0.0586965	0	1.27903	1.19459	1.24614	0.310242	2.07131	0	1.25808	1.31206	1.30034	0.36755	2.60067	0	1.25407	1.31668	1.2336	0.342687	2.17138	0	1.43051	1.54883	1.63462	0.621042	2.09386
LMNB1_HUMAN	Lamin-B1	LMNB1	1.22872	1.1859	1.13125	0.241175	1.69834	0	0.909306	0.893886	0.888383	-0.156512	2.38832	0	0.683347	0.694745	0.672063	-0.549229	3.19888	0	1.40891	1.16435	1.34404	0.384897	1.3545	0	1.92555	1.68281	1.76889	0.841908	2.34331	1	1.41031	1.45956	1.45121	0.526429	3.07275	0	0.939823	0.985816	1.03682	-0.0181655	0.165457	0	0.956873	1.05056	1.00067	0.00389272	0.0230018
ABD12_HUMAN	Monoacylglycerol lipase ABHD12	ABHD12	0.947706	0.929754	1.03249	-0.0439661	0.365375	0	0.875472	0.876844	1.13083	-0.0573196	0.19722	0	0.981026	0.99288	1.15662	0.0614439	0.274404	0	0.912435	0.948901	0.978836	-0.0789843	0.946256	0	0.897585	0.89142	0.970691	-0.120453	1.04076	0	0.889496	0.997325	0.951737	-0.0798043	0.63546	0	1.00394	0.95983	1.01958	-0.00802493	0.110168	0	0.998078	0.956304	0.930237	-0.0565817	0.715537
MRP_HUMAN	MARCKS-related protein	MARCKSL1	0.859989	0.772105	0.924837	-0.230549	1.04477	0	1.3906	1.05499	1.58615	0.426441	0.842024	0	0.69113	0.717356	0.660625	-0.535951	2.39003	0	0.955463	0.913299	0.918487	-0.106121	1.45474	0	1.7644	1.83183	1.86106	0.863221	3.15584	1	1.81102	1.5888	2.17845	0.894853	1.66418	1	1.46172	1.57072	1.41967	0.569529	2.23892	0	1.5342	1.72929	1.38427	0.631572	1.6718
AT2A3_HUMAN	Sarcoplasmic/endoplasmic reticulum calcium ATPase 3	ATP2A3	0.85953		0.675993	-0.38127	0.576479	0	0.869799	1.37273		0.165128	0.116878	0	0.818487	1.14383	0.953043	-0.0412872	0.135267	0	1.02931			0.0416822		0	0.971986		0.603806	-0.343922	0.33331	0	0.962483	1.56065		0.335219	0.256053	0	1.02771	1.63927	1.09112	0.325038	0.521847	0	0.949503	2.16345	0.867004	0.40779	0.239345
AP2B1_HUMAN	AP-2 complex subunit beta	AP2B1	1.05336	1.07356	1.00143	0.0604358	0.735642	0	1.1376	1.18133	1.10976	0.192694	1.74244	0	1.15186	1.11627	0.952827	0.102529	0.433999	0	0.937077	0.901829	1.00207	-0.0785754	0.670007	0	1.0039	1.07767	0.936619	0.00872278	0.0346644	0	1.01431	1.18934	0.929955	0.0628643	0.188531	0	1.07967	1.11169	1.01421	0.0956143	0.86492	0	1.12789	1.25421	1.07802	0.205862	1.05333
MSH6_HUMAN	DNA mismatch repair protein Msh6	MSH6	0.984987	1.01644	0.985723	-0.00619452	0.147421	0	1.28685	1.21926	1.15291	0.286492	1.60496	0	1.07169	1.12034	1.15838	0.159375	1.40326	0	0.926228	0.966921	0.952496	-0.0762068	1.28269	0	0.923487	0.894543	0.859049	-0.164302	1.49594	0	1.05981	0.906077	0.949612	-0.0412195	0.239588	0	1.18589	1.15439	1.11205	0.202609	1.76329	0	1.08835	0.950535	0.991493	0.0145334	0.0695337
CDC5L_HUMAN	Cell division cycle 5-like protein	CDC5L	1.01377	1.08532	1.14923	0.114729	0.786039	0	1.09752	0.940351	0.998399	0.0173385	0.0731484	0	0.961411	0.930688	0.988608	-0.0585392	0.84215	0	1.01045	1.19764	1.10141	0.14165	0.720871	0	1.15434	1.18356	1.14403	0.214926	2.33456	0	1.09918	0.969096	0.995236	0.0302261	0.179144	0	1.0671	1.06183	1.013	0.0666922	0.961623	0	1.13667	1.04297	1.01098	0.0888786	0.643803
LDHA_HUMAN	L-lactate dehydrogenase A chain	LDHA	0.869131	0.855969	0.838168	-0.226978	2.35343	0	1.19798	1.20315	0.927994	0.15018	0.424812	0	1.09198	0.986291	0.956443	0.0165989	0.081937	0	0.765955	0.778245	0.812488	-0.348202	2.27806	0	0.888726	0.845746	0.951632	-0.159447	1.08447	0	1.176	1.2766	1.15247	0.265064	1.5518	0	1.10607	1.05635	0.973751	0.0640405	0.434655	0	1.24858	1.1331	1.02301	0.182561	0.781357
XRCC5_HUMAN	X-ray repair cross-complementing protein 5	XRCC5	1.18435	1.15319	1.15905	0.220983	2.54695	0	1.59817	1.44855	1.42849	0.576991	2.11027	0	1.3697	1.3185	1.29618	0.409394	2.48248	0	0.84465	0.94336	0.938457	-0.13793	0.94005	0	1.09699	1.20259	1.13517	0.195245	1.42632	0	1.17593	1.29262	1.16434	0.276156	1.53311	0	1.19813	1.12442	1.15342	0.212456	1.81236	0	1.37595	1.43823	1.41337	0.494858	2.85153
RT09_HUMAN	28S ribosomal protein S9, mitochondrial	MRPS9	0.881915	0.957087	0.984318	-0.0875702	0.695336	0	0.94496	0.958358	0.959683	-0.0674347	1.95972	0	1.01393	1.02886	1.00183	0.0212983	0.707077	0	0.890853	0.928601	1.02405	-0.0772918	0.505069	0	0.849601	0.904808	0.93161	-0.159493	1.261	0	0.951093	0.907899	0.845876	-0.149405	1.038	0	0.900922	0.912838	0.95422	-0.116129	1.3633	0	0.910473	0.907819	0.879394	-0.15324	1.96805
DDB1_HUMAN	DNA damage-binding protein 1	DDB1	1.06908	1.15333	1.09342	0.14441	1.32413	0	1.01853	1.11099	1.0639	0.0901412	0.877688	0	1.00092	1.08213	1.0336	0.0550359	0.622847	0	0.96247	0.934021	0.981162	-0.0600696	1.00014	0	0.848408	0.96738	0.971496	-0.106103	0.635146	0	0.834436	1.00583	0.941386	-0.10902	0.541363	0	0.896819	0.964377	0.930676	-0.103729	1.12657	0	0.816042	0.885186	0.878475	-0.217757	1.55221
CAV2_HUMAN	Caveolin-2	CAV2	0.83176	0.814116	0.837936	-0.272407	2.68	0	1.0543	1.03562	1.10492	0.0907813	1.0779	0	1.56784	1.04713	1.40774	0.423205	0.833505	0	0.710108	0.804095	0.743207	-0.410294	1.80228	0	0.714896	0.765616	0.712733	-0.451896	2.25955	0	0.992169	1.06074	0.953142	0.00290836	0.0103446	0	0.930517	0.946003	0.925339	-0.098578	2.03273	0	1.33564	1.28029	1.38967	0.417056	2.17626
SF3A3_HUMAN	Splicing factor 3A subunit 3	SF3A3	1.1236	1.04718	1.07263	0.11255	1.1922	0	1.1109	1.23383	1.20234	0.241669	1.46709	0	1.13416	1.01026	1.1755	0.146183	0.790368	0	0.966337	0.944776	1.00844	-0.0392178	0.543193	0	1.28156	1.22846	1.26108	0.330024	2.5381	0	1.34391	1.36432	1.21603	0.387455	1.75044	0	1.00713	1.0461	1.04634	0.0471078	0.904211	0	1.36332	1.19323	1.39952	0.399104	1.50981
DJC13_HUMAN	DnaJ homolog subfamily C member 13	DNAJC13	1.07196	1.07954	1.02116	0.0807298	1.06512	0	0.971092	0.95501	1.0208	-0.0257652	0.339314	0	1.03174	1.07057	1.05758	0.0749088	1.38408	0	1.05947	1	1.01566	0.0356875	0.533891	0	1.02851	1.02288	0.970689	0.0105811	0.130245	0	0.987251	0.929239	0.936796	-0.0723381	0.9319	0	0.928501	0.910701	0.914185	-0.123755	2.32567	0	0.950874	0.956375	1.0792	-0.00653212	0.0489226
HS105_HUMAN	Heat shock protein 105 kDa	HSPH1	0.94353	0.982346	0.996869	-0.0376384	0.601965	0	0.923364	0.983441	1.03721	-0.0271797	0.2128	0	1.11024	1.05664	1.0665	0.108082	1.40975	0	0.996936	1.05469	0.976266	0.0133523	0.12971	0	0.90642	0.944315	0.961392	-0.0933004	1.18714	0	1.03129	0.95935	0.983377	-0.0125507	0.149789	0	1.01292	1.06532	0.973015	0.0244369	0.222873	0	1.07684	1.14272	0.928699	0.0695921	0.26318
CAPG_HUMAN	Macrophage-capping protein	CAPG	0.854978	0.940184	0.915607	-0.14626	1.16177	0	1.08585	0.929314	1.04792	0.0300231	0.136233	0	1.30775	1.23548	1.24958	0.338307	2.2631	0	0.772775	0.824099	0.765329	-0.34483	2.03329	0	0.691899	0.600549	0.62235	-0.64777	2.05657	-1	0.869763	0.768877	0.816471	-0.289174	1.5264	0	0.930608	0.809124	0.863655	-0.204573	1.14857	0	1.00199	0.733257	0.84401	-0.218006	0.658096
SC22B_HUMAN	Vesicle-trafficking protein SEC22b	SEC22B	0.984179	1.04154	1.10769	0.0627687	0.467731	0	1.08434	1.14082	1.17674	0.181378	1.46327	0	1.09307	1.22014	1.14972	0.207032	1.33429	0	0.996596	0.889813	0.965681	-0.0729432	0.575875	0	0.922388	0.91637	1.01853	-0.0703144	0.550154	0	1.01917	1.0104	1.08915	0.0559903	0.6054	0	1.06047	1.09767	1.06333	0.102757	1.63094	0	1.03796	1.17656	1.1011	0.144311	0.949669
LTOR1_HUMAN	Ragulator complex protein LAMTOR1	LAMTOR1	1.02151	1.041	1.01325	0.0359775	1.04661	0	1.00028	0.931969	0.959748	-0.0528942	0.672764	0	1.01179	0.918429	0.988012	-0.0398692	0.365184	0	0.985751	1.1295	1.00367	0.0560845	0.321313	0	0.917449	1.106	1.11195	0.0636873	0.229452	0	1.02102	0.953631	1.03278	0.0035685	0.0235289	0	0.911683	0.894251	1.04132	-0.0753908	0.429132	0	1.00621	0.885685	0.961777	-0.0721434	0.519055
UD11_HUMAN	UDP-glucuronosyltransferase 1-1	UGT1A1	0.990997	1.06477	1.06172	0.0554223	0.60556	0	1.16212	0.952533	0.852475	-0.0158971	0.0701407	0	1.27082	1.09208	1.04766	0.185044	0.776317	0	1.09224	1.12423	1.14356	0.163513	1.86223	0	0.976405	1.09801	1.10796	0.0851428	0.53151	0	0.907579	1.05304	0.863404	-0.0872131	0.403255	0	1.16354	1.22571	1.1111	0.22254	1.48818	0	1.18093	1.14033	1.15482	0.2125	2.31914
SF3A1_HUMAN	Splicing factor 3A subunit 1	SF3A1	1.07147	1.09889	1.10263	0.125648	1.97366	0	1.0331	1.11105	1.05002	0.0904821	0.975034	0	1.0889	1.16255	1.11689	0.167075	1.58222	0	1.02807	1.02934	1.08209	0.0655721	0.93647	0	1.28859	1.18003	1.21283	0.295312	1.79974	0	1.19282	1.18096	1.11507	0.217793	1.72317	0	1.0441	1.07833	1.00931	0.0619983	0.808688	0	1.32445	1.3836	1.26361	0.404779	2.06326
AOFA_HUMAN	Amine oxidase [flavin-containing] A	MAOA	1.02363	1.10019	1.00642	0.0613107	0.575183	0	1.12894	0.971285	1.02328	0.0582028	0.32256	0	1.16016	1.02142	1.15982	0.155487	0.887274	0	0.969797	1.0068	1.1374	0.0538071	0.265062	0	1.25122	1.26376	1.18104	0.301008	1.99498	0	1.2536	1.06566	1.11272	0.194079	0.948035	0	1.14403	1.11731	1.12813	0.176103	2.5021	0	1.46495	1.29244	1.28084	0.428762	1.6804
TCPZ_HUMAN	T-complex protein 1 subunit zeta	CCT6A	0.87776	0.818358	0.850706	-0.236264	1.82684	0	1.07921	0.999711	0.937506	0.00787755	0.0296252	0	0.944004	0.909254	0.936937	-0.104597	1.61998	0	1.00512	0.919943	0.964911	-0.0539055	0.559611	0	1.08958	1.0586	1.09995	0.114646	1.68934	0	1.13348	1.17657	1.16339	0.211402	2.24813	0	1.09618	0.999746	1.07171	0.0784447	0.715165	0	1.27866	1.1734	1.19452	0.281581	1.75366
BCAT2_HUMAN	Branched-chain-amino-acid aminotransferase, mitochondrial	BCAT2	1.08759	1.11306	1.00452	0.0954395	0.767591	0	0.984986	0.944481	0.903855	-0.0824679	0.837686	0	1.11299	0.982215	0.986527	0.0387809	0.220917	0	0.987772	0.954027	0.97709	-0.0395431	0.93714	0	0.984177	0.958406	0.99316	-0.031237	0.74815	0	0.983196	0.978061	0.985118	-0.026022	1.85823	0	0.829616	0.838418	0.905675	-0.221114	1.51229	0	0.958628	0.857019	0.910582	-0.138056	1.01705
DHX15_HUMAN	Pre-mRNA-splicing factor ATP-dependent RNA helicase DHX15	DHX15	1.20834	1.10396	1.1351	0.20055	1.45166	0	0.963363	1.07482	1.05887	0.0459368	0.332363	0	1.12503	1.06971	1.06018	0.11766	1.31802	0	1.05111	1.05785	1.04315	0.0713564	2.1789	0	1.05701	1.11523	1.09186	0.121721	1.48579	0	0.885368	0.976839	1.00159	-0.0670351	0.479687	0	0.960875	1.07364	0.984327	0.00903471	0.0490304	0	1.01864	1.0986	1.01201	0.0608529	0.591699
AP2A1_HUMAN	AP-2 complex subunit alpha-1	AP2A1	0.971706	1.03189	1.09001	0.0443272	0.331511	0	1.02887	0.959181	0.991254	-0.00998537	0.123729	0	0.980836	0.972967	0.977775	-0.0332852	1.99294	0	0.996332	1.03721	1.02467	0.0277257	0.601618	0	0.961434	0.964154	0.982531	-0.0448763	1.35012	0	0.879869	0.94118	0.883836	-0.149396	1.38706	0	1.02252	0.947554	0.974719	-0.026798	0.317668	0	0.917904	0.902252	0.873057	-0.155634	1.74509
CATC_HUMAN	Dipeptidyl peptidase 1	CTSC	1.47247	1.22893	1.18132	0.372107	1.18828	0	1.32573	1.18057	1.255	0.326269	1.66872	0	1.3192	1.34979	1.27989	0.396479	2.50443	0	0.935302	0.963777	0.925949	-0.0866973	1.42451	0	1.06454	1.00094	1.05273	0.055754	0.742872	0	1.2316	1.16811	1.20372	0.264405	2.15881	0	0.920424	0.942596	1.00301	-0.065909	0.67343	0	1.1018	1.13274	1.13189	0.166258	2.20787
K22E_HUMAN	Keratin, type II cytoskeletal 2 epidermal	KRT2	1.01356	1.01429	1.12978	0.0738816	0.521864	0	0.796342	0.776962	0.991238	-0.226261	0.76979	0	0.841181	0.968314	0.749536	-0.229365	0.805589	0	1.08888	1.112	1.19703	0.179685	1.30222	0	1.17694	1.13711	1.37536	0.29843	1.1322	0	1.03499	1.00545	1.11933	0.074857	0.596066	0	0.911218	0.915186	0.898689	-0.138657	2.48962	0	1.00265	1.04065	1.12653	0.0794406	0.589495
TIM50_HUMAN	Mitochondrial import inner membrane translocase subunit TIM50	TIMM50	1.19147	1.25762	1.27931	0.313594	2.01646	0	1.12513	1.05138	1.2312	0.183838	0.953356	0	1.2159	1.10049	1.1382	0.203551	1.38758	0	0.996838	1.09427	0.992388	0.0396036	0.306232	0	1.02201	1.0834	1.04118	0.0688248	0.957218	0	1.02135	1.01945	1.09504	0.0638899	0.689669	0	1.03302	0.9375	0.988524	-0.0198333	0.183111	0	0.960079	0.907659	0.972853	-0.0787714	0.912214
SYSM_HUMAN	Serine--tRNA ligase, mitochondrial	SARS2	1.0897	1.08921	1.03066	0.0974156	1.16668	0	0.90176	0.993546	1.02185	-0.0404023	0.285271	0	0.951469	0.976312	1.04152	-0.0148375	0.141509	0	1.14334	1.04895	1.04452	0.109608	0.901347	0	1.15129	1.1314	1.07116	0.160859	1.44079	0	0.9912	1.06882	1.07955	0.0656011	0.622174	0	1.02498	1.00195	0.999129	0.0124756	0.398184	0	1.01637	0.988199	1.02202	0.0127317	0.309105
RAB8B_HUMAN	Ras-related protein Rab-8B	RAB8B	1.08872	1.07993	1.18097	0.159035	1.20846	0	1.14262	1.11581	1.07347	0.151384	1.53854	0	1.15408	0.998662	0.992413	0.0681684	0.337701	0	0.951696	0.976461	1.07595	0.00197286	0.000349872	0	0.974821	1.05502	1.09868	0.0605191	0.436555	0	1.01201	1.04911	1.06425	0.0590635	0.947631	0	0.93141	0.954422	0.977259	-0.0673892	1.11099	0	0.934685	1.02153	0.9461	-0.0477591	0.459251
SAE1_HUMAN	SUMO-activating enzyme subunit 1	SAE1	1.10845	1.04734	1.06249	0.101324	1.26407	0	1.24225	1.47936	1.49531	0.491226	1.5176	0	1.2708	1.23149	1.2361	0.317455	2.69375	0	0.983677	0.862906	0.865673	-0.145469	0.853191	0	0.917299	0.947337	0.875292	-0.130825	1.23704	0	0.928454	0.967537	0.878904	-0.11253	0.977029	0	1.10707	1.18628	1.09883	0.177249	1.42567	0	1.0527	1.13856	1.0715	0.121131	1.14052
DJB11_HUMAN	DnaJ homolog subfamily B member 11	DNAJB11	1.1212	1.07627	1.1203	0.145252	1.75505	0	1.10776	1.17522	1.12614	0.184437	1.7316	0	1.14692	1.19497	1.18716	0.234318	2.21481	0	1.00306	0.971664	0.994352	-0.0149499	0.414091	0	1.02134	1.10449	1.08599	0.0984315	0.980918	0	0.98034	1.05275	1.09564	0.0606123	0.475078	0	0.952352	1.07775	1.02229	0.0249766	0.155912	0	1.02049	1.31875	1.19248	0.23541	0.772526
PCYOX_HUMAN	Prenylcysteine oxidase 1	PCYOX1	1.35252	1.40602	1.21423	0.405185	1.62244	0	1.45226	1.4118	1.38207	0.501185	2.76865	0	1.32403	1.33908	1.32046	0.4091	3.64077	0	0.981495	1.06164	0.915776	-0.0198967	0.125172	0	1.16699	1.21222	1.16023	0.238557	2.16404	0	1.14417	1.09931	1.32141	0.248899	1.0278	0	1.06054	1.09349	1.03393	0.0876726	1.18896	0	1.26554	1.22226	1.17826	0.289266	1.98024
PRP4_HUMAN	U4/U6 small nuclear ribonucleoprotein Prp4	PRPF4	1.17533	1.18372	1.14365	0.223504	2.34049	0	1.18721	1.1915	1.21448	0.260302	2.8172	0	1.22923	1.17243	1.30738	0.306082	1.66572	0	0.968518	0.885606	0.910763	-0.117742	1.04828	0	1.02815	1.0255	0.934564	-0.00568047	0.0506015	0	1.0693	0.970452	1.0309	0.0335817	0.292415	0	0.992951	0.934584	0.975998	-0.0471531	0.680885	0	1.24351	0.938657	1.23403	0.187429	0.496158
FAM3C_HUMAN	Protein FAM3C	FAM3C	1.07397	1.07985	1.01003	0.0767153	0.876082	0	1.20173	1.21912	1.15965	0.255198	2.15444	0	1.14417	1.14194	1.10445	0.17656	2.06145	0	0.889712	0.894164	0.901758	-0.1597	2.90151	0	1.16	0.994722	1.10636	0.120389	0.667215	0	1.30485	1.23466	1.21026	0.321838	1.99685	0	1.09331	1.00522	1.07757	0.0822943	0.791278	0	1.38415	1.15996	1.19001	0.315805	1.22549
RPOM_HUMAN	DNA-directed RNA polymerase, mitochondrial	POLRMT	1.11388	1.13115	1.11517	0.163584	2.72139	0	1.02977	0.959887	1.03251	0.0106206	0.0954342	0	1.0283	1.04187	1.1025	0.0807325	0.914258	0	1.08883	1.09189	1.10829	0.132693	2.4492	0	0.918149	0.928148	0.904624	-0.125048	2.13785	0	0.873541	0.878597	0.891588	-0.18239	2.63665	0	0.981348	0.983448	0.973653	-0.0299078	1.68057	0	0.942726	0.850809	0.881534	-0.165386	1.21057
1A02_HUMAN	HLA class I histocompatibility antigen, A-2 alpha chain	HLA-A	0.944932	0.900262	0.833075	-0.163662	1.05162	0	0.830384	0.833122	0.868651	-0.244595	2.1416	0	0.897	0.88266	0.83601	-0.197782	1.63541	0	1.01586	0.93751	0.9023	-0.0711347	0.545346	0	0.979407	0.91545	0.963884	-0.0695824	0.854996	0	0.967159	1.00368	1.04268	0.00648761	0.060498	0	0.902734	0.91232	0.874046	-0.157839	1.86772	0	0.982591	0.898384	0.886471	-0.116407	0.895561
PSD11_HUMAN	26S proteasome non-ATPase regulatory subunit 11	PSMD11	1.07317	1.08468	1.11576	0.125915	1.76213	0	1.21634	1.29555	1.1981	0.306451	1.90169	0	1.41183	1.38592	1.32401	0.458296	2.44387	0	0.834839	0.920709	0.882557	-0.18546	1.34846	0	1.00543	1.05669	1.00345	0.0311904	0.475708	0	1.10702	1.14661	1.15503	0.184244	1.98328	0	1.04484	1.14662	1.01767	0.0972208	0.678993	0	1.40013	1.48253	1.32195	0.487009	2.02066
PSD12_HUMAN	26S proteasome non-ATPase regulatory subunit 12	PSMD12	1.23618	1.18429	1.15949	0.254983	1.95019	0	1.26997	1.54923	1.38905	0.488255	1.55018	0	1.36613	1.29345	1.35429	0.42003	2.47071	0	0.901878	0.867604	0.951169	-0.141011	1.17972	0	1.05185	1.00265	1.0598	0.0539407	0.779576	0	1.14465	1.16607	1.13508	0.199877	2.48344	0	1.0985	1.06729	1.10523	0.124779	1.81823	0	1.38826	1.35885	1.42106	0.47445	2.81168
RAB6A_HUMAN	Ras-related protein Rab-6A	RAB6A	0.99766	1.16274	1.22234	0.17323	0.705408	0	1.19278	1.23972	1.50023	0.39057	1.19088	0	1.15283	1.04799	1.27107	0.210761	0.906032	0	0.986109	0.954757	0.934535	-0.0611994	0.951217	0	1.15365	1.19781	1.23596	0.257984	1.91232	0	1.21453	1.17364	1.44232	0.352567	1.19514	0	1.14625	1.09825	1.16359	0.184001	1.74436	0	1.14318	1.1491	1.32243	0.268915	1.21399
CAD17_HUMAN	Cadherin-17	CDH17	0.841324	0.809572	0.83079	-0.273642	2.45095	0	1.07646	0.920629	0.9566	-0.0224446	0.1298	0	0.942836	0.797673	0.914235	-0.17639	0.867525	0	0.979226	0.96589	0.906509	-0.0731784	0.786143	0	1.32152	1.2151	1.21712	0.323365	1.82256	0	1.33442	1.25341	1.32962	0.384956	2.23979	0	1.28932	1.15792	1.22141	0.290283	1.63484	0	1.40414	1.27747	1.55998	0.499643	1.56614
PCNA_HUMAN	Proliferating cell nuclear antigen	PCNA	0.757191	0.795104	0.820235	-0.338536	2.01539	0	1.00614	0.986757	1.1139	0.0504683	0.331491	0	0.865186	0.807662	0.869385	-0.238867	1.70152	0	0.844588	0.874208	0.827114	-0.236781	2.02191	0	0.914086	0.926624	0.952754	-0.102907	1.55467	0	1.15265	1.14039	1.24135	0.236501	1.59037	0	1.07436	1.05544	1.16953	0.13721	1.01286	0	0.982207	1.00721	1.06851	0.0275925	0.270992
PNPT1_HUMAN	Polyribonucleotide nucleotidyltransferase 1, mitochondrial	PNPT1	1.06729	1.05444	1.047	0.0789424	1.98549	0	1.35584	1.34442	1.17696	0.370057	1.50962	0	1.37442	1.30632	1.33834	0.421905	2.59997	0	0.87352	0.896858	0.921497	-0.156351	1.70763	0	1.06481	1.12562	0.963672	0.0722684	0.39656	0	1.21422	1.17273	1.07828	0.207985	1.25365	0	1.10113	1.08365	1.0612	0.113692	1.7454	0	1.39911	1.28359	1.26834	0.397268	1.90476
TGO1_HUMAN	Transport and Golgi organization protein 1 homolog	MIA3	0.946992	0.967148	0.928009	-0.0779802	1.34514	0	0.996642	1.10044	1.02383	0.0570043	0.492801	0	1.06231	1.01035	1.03743	0.0519885	0.87983	0	1.01438	1.04676	1.00369	0.0308482	0.62981	0	1.06632	1.1115	1.14143	0.145897	1.43707	0	1.05598	1.1459	1.0905	0.13417	1.22029	0	1.01585	1.04733	1.09629	0.0747182	0.834254	0	1.22164	1.16416	1.20012	0.25738	2.20914
CATL1_HUMAN	Cathepsin L1	CTSL	0.948441	0.945102	0.866132	-0.120464	0.979903	0	0.843819	0.856519	0.899289	-0.206658	1.75827	0	0.940293	0.875062	1.00163	-0.090809	0.61913	0	0.953066	0.965214	0.937734	-0.0709589	1.55888	0	0.880263	0.875491	0.85489	-0.200557	2.38262	0	0.931019	0.924662	0.936165	-0.103743	2.6085	0	0.820259	0.887919	0.914297	-0.194034	1.27793	0	0.793617	0.845137	0.976386	-0.198074	0.829281
CATA_HUMAN	Catalase	CAT	1.11299	1.05028	1.1687	0.151409	1.10796	0	1.3007	1.16901	1.19436	0.288489	1.58789	0	1.07825	0.983329	0.979916	0.0198172	0.140625	0	0.961857	0.923233	0.951713	-0.0806965	1.34911	0	1.13366	1.11805	1.15324	0.182676	2.30294	0	1.21986	1.09345	1.18207	0.220483	1.36691	0	0.938161	0.995943	1.0297	-0.0175111	0.165613	0	0.902238	0.981591	0.956056	-0.0791305	0.807595
HEM6_HUMAN	Oxygen-dependent coproporphyrinogen-III oxidase, mitochondrial	CPOX	1.00687	0.98168	1.00326	-0.00394483	0.120571	0	0.902439	1.05903	1.12691	0.041889	0.128124	0	0.98032	1.08704	1.16818	0.109045	0.540944	0	0.905273	0.872746	0.826146	-0.204142	1.47881	0	0.986189	0.951861	0.969437	-0.0451897	1.03805	0	1.06618	1.09336	1.04178	0.0937046	1.3622	0	0.908557	0.932412	0.968861	-0.0944794	1.14368	0	0.980057	0.990189	1.2555	0.104669	0.299988
SSRP1_HUMAN	FACT complex subunit SSRP1	SSRP1	1.26473	1.14765	1.16716	0.254808	1.55473	0	1.15576	1.06226	1.02798	0.113699	0.806211	0	1.56914	1.37444	1.41447	0.538719	1.93885	0	1.19722	1.06707	1.09273	0.162221	1.06169	0	0.721654	0.739253	0.693093	-0.477945	2.49467	0	0.604635	0.660304	0.711967	-0.601718	1.90498	-1	1.01074	0.980597	0.992182	-0.0079495	0.22853	0	0.759509	0.822408	0.757535	-0.358792	1.9398
6PGD_HUMAN	6-phosphogluconate dehydrogenase, decarboxylating	PGD	0.876287	0.83109	0.825311	-0.244293	1.91337	0	1.34619	1.19727	1.19032	0.315673	1.48926	0	1.10238	1.18306	1.15175	0.196269	1.65224	0	0.777932	0.788571	0.846306	-0.314249	1.85441	0	0.731298	0.778566	0.767307	-0.39772	2.33099	0	1.01582	0.957095	0.982444	-0.0216283	0.329208	0	1.12679	1.05624	1.16853	0.159869	1.18563	0	1.13494	1.10197	1.21124	0.200862	1.41594
CSKP_HUMAN	Peripheral plasma membrane protein CASK	CASK	1.06826	1.06433	1.08702	0.101921	2.07681	0	1.05175	1.08001	1.08634	0.101246	1.70781	0	1.03072	1.06486	1.04516	0.0661408	1.39765	0	1.0054	0.999271	0.951877	-0.0210506	0.318524	0	1.11965	1.13605	1.0638	0.146002	1.43265	0	1.07312	1.00711	1.19941	0.128578	0.633763	0	0.987615	1.03545	0.977863	0.000447399	5.53465e-05	0	1.07593	1.15967	1.0678	0.138987	1.16629
K1C9_HUMAN	Keratin, type I cytoskeletal 9	KRT9	1.17572	1.43508	1.38448	0.413332	1.35681	0	1.3019	1.19626	1.21721	0.308543	1.84349	0	0.713674	0.680086	0.695575	-0.521919	2.83063	0	0.851786	0.826349	0.873894	-0.233317	2.00807	0	1.06874	0.968967	1.04437	0.0389396	0.327555	0	1.20919	1.19246	1.18893	0.259258	3.07589	0	0.758084	0.735352	0.763286	-0.410733	2.79189	0	0.659115	0.496711	0.51937	-0.840633	1.66957
IMPA3_HUMAN	Inositol monophosphatase 3	IMPAD1	0.965158	0.933557	0.980772	-0.0591509	0.978497	0	1.13385	0.816077	0.954664	-0.0466267	0.15131	0	1.04112	0.930982	0.986329	-0.0201291	0.162418	0	0.923356	0.947239	0.894423	-0.117674	1.41179	0	1.0482	1.0538	1.2014	0.138991	0.772679	0	1.10697	1.042	1.1029	0.116308	1.26202	0	1.00674	0.88402	1.0268	-0.0402002	0.230663	0	1.20107	0.991832	1.17574	0.167203	0.688518
PR40A_HUMAN	Pre-mRNA-processing factor 40 homolog A	PRPF40A	1.07102	1.08605	1.08034	0.109877	2.54798	0	1.09893	1.02661	1.12462	0.115547	0.994706	0	1.07944	1.19406	1.11151	0.174201	1.24228	0	0.967653	1.14097	1.06764	0.0823686	0.431066	0	1.12158	1.14087	1.20558	0.209155	1.65751	0	1.17582	1.06428	1.13272	0.168994	1.24279	0	1.02208	1.03809	1.14278	0.0944416	0.683765	0	1.25107	1.24984	1.18916	0.298685	2.18674
PCBP2_HUMAN	Poly(rC)-binding protein 2	PCBP2	0.78618	0.914892	0.807363	-0.258175	1.21764	0	1.22754	0.954247	1.00127	0.0854498	0.250071	0	0.922175	0.844788	0.777475	-0.237615	1.11337	0	1.01426	0.980121	1.02374	0.0086926	0.153809	0	1.09858	1.0401	1.06732	0.0958122	1.27924	0	1.13008	1.11923	1.11156	0.163871	2.75037	0	1.22528	1.05975	1.12667	0.185531	1.02382	0	1.32561	1.26418	1.04269	0.275995	0.897037
DPP4_HUMAN	Dipeptidyl peptidase 4	DPP4	1.12343	1.12181	1.12438	0.167625	4.47985	0	1.35655	1.26747	1.21748	0.356709	1.79499	0	1.23827	1.0988	1.18954	0.23332	1.34998	0	0.971664	0.954707	0.980817	-0.0453378	1.23898	0	1.02683	0.989382	0.99809	0.00686254	0.142848	0	0.966363	1.04716	0.995308	0.00424207	0.0323775	0	1.14823	1.04942	1.07555	0.125741	1.07332	0	1.12238	0.922952	1.06724	0.0531416	0.203442
MVP_HUMAN	Major vault protein	MVP	0.864615	0.862298	0.840402	-0.224703	2.47383	0	1.06284	0.90481	1.02507	-0.00350335	0.0310792	0	0.955163	0.91446	0.92787	-0.100828	1.49758	0	0.963048	1.06879	0.991759	0.0113027	0.0729758	0	1.12933	1.18921	1.12297	0.198078	1.76275	0	1.18448	1.04575	1.19078	0.18946	1.03325	0	1.10343	1.14091	1.06092	0.139801	1.35367	0	1.21456	1.1218	1.26133	0.26211	1.45917
LMNB2_HUMAN	Lamin-B2	LMNB2	1.37911	1.36424	1.24887	0.412226	1.92247	0	1.03706	1.05812	0.961073	0.0268021	0.21707	0	0.889635	0.860635	0.797254	-0.235867	1.43421	0	1.38642	1.42777	1.48258	0.518288	2.53579	0	1.6334	1.71791	1.63467	0.732914	2.96729	1	1.11868	1.15254	1.09384	0.165673	1.76938	0	1.00175	1.07202	1.00689	0.0382771	0.450427	0	0.931008	1.0177	0.930843	-0.0591177	0.531482
GNAI3_HUMAN	Guanine nucleotide-binding protein G(k) subunit alpha	GNAI3	0.919229	0.99889	0.985549	-0.0470857	0.487702	0	0.801137	0.839816	0.868244	-0.257737	1.78147	0	0.853709	0.821871	0.922917	-0.207285	1.29003	0	1.01212	1.09116	1.05477	0.0740739	0.841083	0	0.994707	1.01757	1.13254	0.0680156	0.428138	0	1.08126	0.973371	1.0264	0.0384508	0.313588	0	0.862647	0.939969	0.935908	-0.131564	1.09091	0	0.907656	0.954395	1.03255	-0.0515974	0.370428
PSB5_HUMAN	Proteasome subunit beta type-5	PSMB5	1.06418	1.09653	1.0283	0.0881457	1.08616	0	1.17145	0.965786	1.02616	0.0765121	0.323504	0	1.26983	1.28233	1.06105	0.26832	1.01022	0	0.865163	0.875021	0.844395	-0.215033	2.30735	0	0.86925	0.87972	0.882823	-0.188917	2.89295	0	0.943213	0.914349	1.02916	-0.0555297	0.42229	0	1.07914	0.911474	0.8688	-0.0692412	0.293161	0	0.919807	0.931867	1.06631	-0.0399908	0.228735
SCFD1_HUMAN	Sec1 family domain-containing protein 1	SCFD1	0.960084	0.95961	1.07199	-0.00400408	0.035922	0	1.11372	1.22461	1.29415	0.275995	1.30418	0	1.22884	1.2133	1.12439	0.249558	1.6026	0	0.977387	1.009	0.939781	-0.0359505	0.464912	0	1.09815	1.09805	1.1912	0.175216	1.32818	0	1.0484	1.20393	1.21907	0.210557	1.01329	0	1.05288	1.1672	1.10988	0.150543	1.13252	0	1.50341	1.32593	1.65306	0.57931	1.6046
THOC4_HUMAN	THO complex subunit 4	ALYREF	0.972411	1.00451	1.07219	0.0234291	0.190258	0	0.887288	1.124	0.895944	-0.0453161	0.170571	0	1.06594	1.08034	0.925017	0.0338877	0.147105	0	1.11751	1.0608	1.15583	0.152353	1.28296	0	1.01005	1.18367	1.10102	0.135202	0.735791	0	0.846993	1.15399	0.883825	-0.0564865	0.177627	0	1.06337	1.01992	0.934698	0.00862568	0.0382442	0	1.08427	1.08186	0.887813	0.0257096	0.0669704
MISP_HUMAN	Mitotic interactor and substrate of PLK1	MISP	1.145	1.28092	1.2925	0.309729	1.49701	0	1.06607	1.1539	1.02674	0.114015	0.81797	0	1.13104	1.0685	1.00917	0.0970297	0.73977	0	1.0813	1.07338	1.08677	0.111675	2.66642	0	1.06855	1.0913	1.00403	0.0767339	0.768436	0	0.993791	0.996336	0.97656	-0.0161095	0.663045	0	0.949239	0.961475	0.876312	-0.106236	0.905991	0	0.972704	0.937898	0.835818	-0.12741	0.728993
YBOX1_HUMAN	Nuclease-sensitive element-binding protein 1	YBX1	0.938717	0.918617	0.914834	-0.113948	1.99704	0	1.00978	1.02781	0.933075	-0.0141759	0.123032	0	0.969021	1.01552	0.93558	-0.0389368	0.436852	0	1.02603	1.05506	0.970313	0.024511	0.240991	0	1.08856	0.963286	1.14811	0.0930904	0.448566	0	1.11687	0.931632	1.11339	0.0758216	0.301706	0	1.12309	1.18442	1.16527	0.211129	1.94341	0	1.08976	1.12076	1.13288	0.156357	1.94959
RNZ2_HUMAN	Zinc phosphodiesterase ELAC protein 2	ELAC2	0.947239	0.995203	0.973054	-0.0412214	0.741313	0	0.86628	0.812831	0.964875	-0.182248	0.908268	0	0.931449	0.88839	0.927924	-0.126705	1.54558	0	1.11731	1.13005	1.07874	0.14887	1.74589	0	0.951015	0.938392	0.922399	-0.0934656	1.74272	0	0.820622	0.798746	0.870254	-0.269035	1.74942	0	1.02913	0.979543	0.981899	-0.00454186	0.0696891	0	0.905212	0.862081	0.860117	-0.191321	1.81343
ITAV_HUMAN	Integrin alpha-V	ITGAV	1.0139	1.06903	1.03966	0.0577784	0.916267	0	1.09055	1.18431	1.18504	0.205765	1.4459	0	0.970283	1.08824	1.03319	0.0434434	0.32426	0	1.00284	0.955911	0.98503	-0.0272921	0.51571	0	1.13108	1.09622	1.1365	0.165129	2.01515	0	1.11888	1.09568	1.2797	0.220026	1.04148	0	1.03212	1.04364	1.03087	0.0503861	1.90781	0	1.08771	1.08926	1.09569	0.125503	3.18011
HCFC1_HUMAN	Host cell factor 1	HCFC1	0.97663	1.1954	0.994486	0.0779323	0.282794	0	1.2111	1.1504	1.04788	0.184548	1.01447	0	1.13298	1.09525	1.09658	0.148309	1.94048	0	0.896684	0.982741	0.989661	-0.0643708	0.541112	0	0.918799	0.961669	0.936602	-0.0907674	1.38503	0	0.931429	0.950653	1.03182	-0.0420122	0.359232	0	0.958656	0.856785	0.966547	-0.108847	0.729424	0	0.902194	0.906266	0.995143	-0.0976808	0.783952
ATPG_HUMAN	ATP synthase subunit gamma, mitochondrial	ATP5C1	1.10587	1.13951	1.12384	0.167453	2.25767	0	1.28235	1.29397	1.41007	0.410118	1.95035	0	1.34345	1.35023	1.37509	0.439628	3.26883	0	0.954753	0.906774	0.966738	-0.085045	1.02691	0	1.18121	1.13854	1.24666	0.249509	1.6459	0	1.16275	1.28494	1.29355	0.318556	1.62405	0	1.14726	1.19814	1.19952	0.240794	2.11656	0	1.49278	1.69284	1.50857	0.645915	2.09382
RAB5A_HUMAN	Ras-related protein Rab-5A	RAB5A	0.975719	1.04438	1.20115	0.102657	0.413799	0	0.945069	0.831488	0.75354	-0.24577	0.932803	0	1.02641	0.963116	0.986911	-0.0113777	0.154611	0	1.15101	1.07413	1.14827	0.169244	1.44826	0	1.1771	0.989094	1.22453	0.176631	0.671058	0	0.999248	0.945524	0.908548	-0.0723211	0.68533	0	0.924892	0.863888	0.831038	-0.195496	1.31243	0	0.9318	0.87801	0.708177	-0.252692	0.79383
PSMD3_HUMAN	26S proteasome non-ATPase regulatory subunit 3	PSMD3	1.08932	1.12342	1.09253	0.139805	1.99395	0	1.17011	1.11398	1.13603	0.189086	1.93137	0	1.24638	1.34463	1.19032	0.333933	1.63799	0	0.952237	0.954502	0.946049	-0.0725899	2.55592	0	1.10831	1.08449	1.08627	0.128323	2.21358	0	1.16988	1.21897	1.06808	0.204534	1.15797	0	1.02656	1.04681	1.00553	0.0374505	0.806066	0	1.24489	1.33333	1.08452	0.28796	1.07516
SAP_HUMAN	Prosaposin	PSAP	1.05135	0.955997	0.958856	-0.0163433	0.135909	0	1.33488	1.29345	1.29629	0.387589	2.84496	0	1.19506	1.12938	1.08902	0.186277	1.38102	0	0.892936	0.889054	0.889987	-0.167055	3.8911	0	1.29303	1.29162	1.22758	0.345675	2.29351	0	1.39391	1.37786	1.37432	0.466791	3.74244	0	1.19496	1.25918	1.2335	0.297733	2.26673	0	1.49224	1.51574	1.39405	0.553205	2.34928
CPSF6_HUMAN	Cleavage and polyadenylation specificity factor subunit 6	CPSF6	1.12732	1.18289	1.19337	0.223869	1.8926	0	1.1579	1.24997	1.26066	0.29024	1.75176	0	1.39832	1.26104	1.2329	0.375644	1.66372	0	1.17978	1.03729	1.13625	0.160625	0.988675	0	1.30242	1.28238	1.24513	0.352356	2.53625	0	1.13206	1.1382	1.17321	0.198902	2.19088	0	1.08307	1.08954	1.07586	0.114798	2.67839	0	1.59961	1.18904	1.18977	0.407237	0.95748
THTR_HUMAN	Thiosulfate sulfurtransferase	TST	1.04506	1.01198	1.07026	0.0599533	0.900105	0	1.07532	1.04094	0.93191	0.0229817	0.110076	0	1.10709	1.06194	0.960045	0.0607747	0.355716	0	0.805945	0.896122	0.980773	-0.161202	0.744694	0	0.906646	0.988692	0.890865	-0.106662	0.837667	0	1.02647	1.09129	1.0402	0.0740312	0.953296	0	0.844441	0.864936	0.794286	-0.260922	1.72161	0	1.03831	1.02191	1.00871	0.0327706	0.944589
KAP2_HUMAN	cAMP-dependent protein kinase type II-alpha regulatory subunit	PRKAR2A	1.04171	1.09292	1.10978	0.112994	1.26017	0	1.03701	0.98946	1.12652	0.0717544	0.480363	0	0.991958	0.983234	0.995839	-0.0139986	0.909444	0	0.907876	1.02706	0.940271	-0.0612974	0.450228	0	0.956164	1.03091	1.02486	0.0057288	0.0451502	0	1.00534	1.05175	1.148	0.0954035	0.621437	0	0.876577	0.982455	0.978635	-0.0802576	0.573962	0	0.864242	0.995812	0.892815	-0.124027	0.752144
IDHP_HUMAN	Isocitrate dehydrogenase [NADP], mitochondrial	IDH2	1.12978	1.12584	1.14094	0.179111	2.98726	0	1.49175	1.32802	1.22766	0.432042	1.46077	0	1.57561	1.4984	1.34941	0.560201	1.86379	0	0.793595	0.875395	0.882645	-0.23354	1.38505	0	0.985186	0.998656	0.979104	-0.01793	0.778836	0	1.18452	1.25522	1.13375	0.252368	1.56065	0	1.1308	1.0446	1.00265	0.0831753	0.59991	0	1.57562	1.52245	1.30761	0.5544	1.66021
INF2_HUMAN	Inverted formin-2	INF2	0.901631	0.814334	0.835423	-0.233679	1.4751	0	0.933983	0.992944	0.877286	-0.0973664	0.711477	0	0.816527	0.775271	0.826125	-0.311195	2.09339	0	0.846984	0.810018	0.811304	-0.281442	2.25525	0	0.772064	0.780134	0.865238	-0.311485	1.57021	0	0.998121	1.01744	0.91538	-0.0335975	0.273884	0	0.907526	0.886948	0.88307	-0.164052	2.25993	0	0.772547	0.783522	0.77598	-0.363364	3.56344
ANM1_HUMAN	Protein arginine N-methyltransferase 1	PRMT1	0.906663	1.09251	1.04397	0.0205984	0.0651882	0	1.16863	1.26503	1.32916	0.326853	1.57481	0	1.13258	1.10222	1.10868	0.156384	2.23955	0	0.912378	0.958057	0.89454	-0.117696	1.24702	0	1.0338	1.13556	1.16127	0.150831	0.994911	0	1.09892	1.06853	1.16197	0.150308	1.28238	0	1.06422	0.983547	1.04444	0.0436727	0.471274	0	1.17646	1.19992	1.18807	0.248718	2.96183
NNTM_HUMAN	NAD(P) transhydrogenase, mitochondrial	NNT	1.03778	0.987197	1.01933	0.0211527	0.369527	0	1.15998	1.14638	1.15602	0.206803	3.22408	0	1.34846	1.28801	1.38323	0.422125	2.29555	0	0.951156	0.955521	0.981415	-0.054846	1.22311	0	1.07987	1.06571	1.11641	0.120794	1.5797	0	1.09454	1.10055	1.12978	0.148337	2.04866	0	1.13836	1.15109	1.11542	0.182636	2.27838	0	1.51778	1.53053	1.4911	0.597543	3.46211
SYYM_HUMAN	Tyrosine--tRNA ligase, mitochondrial	YARS2	1.28082	1.21406	1.29182	0.335979	2.16066	0	1.29314	1.29105	1.2376	0.349288	2.45454	0	1.35993	1.59915	1.34203	0.519747	1.61945	0	0.997351	0.948407	1.06581	0.00555452	0.0252604	0	0.957252	1.00059	0.931313	-0.0543174	0.677836	0	0.933049	1.03664	0.971088	-0.0287673	0.246939	0	0.965617	1.04091	0.950696	-0.0207202	0.192143	0	0.994955	1.05032	0.966673	0.00573383	0.0446931
UBP14_HUMAN	Ubiquitin carboxyl-terminal hydrolase 14	USP14	1.08912	1.04131	1.0441	0.0815802	1.21749	0	1.07712	1.15141	1.01596	0.11303	0.777785	0	1.27057	1.27916	1.21154	0.326259	2.24583	0	0.945412	0.899468	0.938469	-0.108141	1.39714	0	1.03641	1.05023	0.907294	-0.00291907	0.0282685	0	0.9416	1.01438	1.00449	-0.0191358	0.211568	0	1.00802	1.00425	1.03714	0.0235691	0.599129	0	1.03506	1.05014	1.05437	0.0656015	1.82626
DESP_HUMAN	Desmoplakin	DSP	0.998925	1.06467	0.99519	0.0279985	0.320031	0	0.991706	1.02036	1.03318	0.0215961	0.460923	0	1.10553	1.02468	1.0767	0.0962207	1.01364	0	1.14386	1.16535	1.08845	0.17958	1.58627	0	1.00369	1.03378	1.01486	0.0249479	0.735784	0	0.796831	0.865082	0.868225	-0.245746	1.58876	0	1.12553	1.10059	1.18195	0.183993	1.57891	0	1.00065	0.944473	1.01776	-0.0179641	0.204466
GOGA2_HUMAN	Golgin subfamily A member 2	GOLGA2	1.00509	0.933523	0.970733	-0.0442655	0.549935	0	0.990094	0.952532	0.945512	-0.0548223	0.935593	0	0.884435	0.864327	0.890658	-0.184742	2.30399	0	0.998287	1.00722	1.06373	0.0329157	0.424937	0	0.946998	1.10051	0.995583	0.0205741	0.0932051	0	0.977916	0.944003	0.952401	-0.0617415	1.25205	0	0.977048	0.999182	1.04522	0.0102761	0.115365	0	0.905673	0.902307	0.855089	-0.171873	1.63241
PPIA_HUMAN	Peptidyl-prolyl cis-trans isomerase A	PPIA	0.620045	0.6341	0.622805	-0.676572	3.67081	-1	0.74197	0.821683	0.806926	-0.339723	1.76406	0	0.722507	0.744908	0.738739	-0.443429	3.0567	0	0.838118	0.801876	0.759965	-0.321953	1.80698	0	0.833593	0.926712	0.808019	-0.224136	1.19942	0	1.01055	1.12552	1.07745	0.0991918	0.788746	0	0.980883	1.01548	0.963588	-0.0193898	0.329597	0	0.956629	0.977132	0.929987	-0.0670583	1.08287
OST48_HUMAN	Dolichyl-diphosphooligosaccharide--protein glycosyltransferase 48 kDa subunit	DDOST	1.02738	1.05236	0.988963	0.0326642	0.465149	0	1.21003	1.43814	1.0043	0.283909	0.66854	0	1.16576	1.18008	1.08198	0.192324	1.40447	0	1.02178	0.954398	1.04431	0.00982131	0.0739273	0	1.03122	0.980174	1.00666	0.00865447	0.135908	0	1.05607	1.0489	0.88673	-0.00400117	0.0332616	0	1.08952	1.16995	1.08046	0.154862	1.28659	0	1.09521	1.07737	1.00102	0.0811578	0.738702
XPO1_HUMAN	Exportin-1	XPO1	0.883623	0.986439	0.927615	-0.100733	0.806538	0	0.947592	0.982799	0.903073	-0.0823953	0.845758	0	0.965404	1.00488	0.968556	-0.0297157	0.606394	0	0.966776	1.01758	0.968519	-0.0228443	0.358416	0	1.16401	1.19665	1.15151	0.227403	2.28042	0	1.17456	1.11086	1.07016	0.161601	1.26509	0	0.96675	1.08829	0.954183	0.00443074	0.00964052	0	1.11849	1.31377	1.06145	0.219795	0.832009
SDHB_HUMAN	Succinate dehydrogenase [ubiquinone] iron-sulfur subunit, mitochondrial	SDHB	0.956372	0.990254	1.01936	-0.0164488	0.229551	0	0.967556	0.924485	0.959929	-0.0730034	1.16317	0	1.12184	1.10756	1.13278	0.164432	2.48698	0	0.900877	0.935686	0.951697	-0.105597	1.3423	0	0.933271	0.872613	0.971512	-0.11123	0.885349	0	1.0076	0.967544	1.04541	0.00984925	0.0948917	0	0.885435	0.926571	0.892404	-0.149649	1.75195	0	1.04466	1.0308	1.15015	0.104608	0.757521
EWS_HUMAN	RNA-binding protein EWS	EWSR1	0.864316	0.772539	0.873698	-0.256957	1.34903	0	0.980666	0.955874	0.946471	-0.0573858	1.1962	0	0.912735	0.861926	0.810885	-0.214494	1.31654	0	1.01136	1.0207	1.02461	0.026998	1.39684	0	1.05871	1.07258	0.978547	0.0518777	0.462274	0	0.918854	0.895543	1.12926	-0.0273538	0.113186	0	1.13791	1.0792	1.07677	0.134827	1.44903	0	1.05169	1.12699	0.974929	0.072039	0.433347
CP4FB_HUMAN	Phylloquinone omega-hydroxylase CYP4F11	CYP4F11	1.02155	0.924965	0.984427	-0.0335988	0.307412	0	0.941003	0.878737	0.927778	-0.126834	1.28815	0	0.959156	0.960998	0.867862	-0.105723	0.802209	0	0.923282	0.999427	0.898839	-0.0884756	0.722732	0	0.937743	0.969543	1.0244	-0.0332331	0.342194	0	1.06351	1.00252	1.02263	0.0420189	0.622476	0	0.911828	0.865604	0.801279	-0.218313	1.25608	0	0.898409	0.897873	0.93596	-0.134878	1.68047
PRS6A_HUMAN	26S proteasome regulatory subunit 6A	PSMC3	1.03216	1.09046	1.12192	0.113049	1.06341	0	1.29112	1.26135	1.15246	0.304486	1.58194	0	1.35714	1.21317	1.20277	0.330782	1.55361	0	0.860469	0.892485	0.949134	-0.150888	1.17758	0	0.934466	0.952589	0.971905	-0.0694717	1.29254	0	1.06996	1.05679	1.05217	0.0835745	2.1288	0	1.01515	1.04299	0.960209	0.00879751	0.0746846	0	1.26879	1.18463	1.10909	0.247932	1.31657
RAP1A_HUMAN	Ras-related protein Rap-1A	RAP1A	1.33879	1.28202	1.22065	0.356694	1.93873	0	1.75526	1.10911	1.44874	0.523767	0.914326	0	1.6333	1.09239	1.3188	0.430997	0.874509	0	0.81189	1.01159	0.988648	-0.0932991	0.371927	0	1.2004	1.32217	1.29629	0.348182	1.8331	0	1.50699	1.1791	1.58057	0.508147	1.20033	0	0.629835	1.01542	1.15325	-0.100308	0.195934	0	0.840591	1.24397	1.53132	0.269383	0.331314
LETM1_HUMAN	Mitochondrial proton/calcium exchanger protein	LETM1	1.00417	1.00032	1.03623	0.0194478	0.450523	0	1.15172	1.1839	1.24552	0.255455	1.78368	0	1.08633	1.22906	1.22357	0.238362	1.25209	0	0.910337	0.837558	0.873831	-0.194446	1.52056	0	1.15315	1.09918	1.20349	0.204067	1.48275	0	1.14733	1.17724	1.42331	0.321116	1.07015	0	1.07176	1.07643	1.08079	0.106116	2.9656	0	1.24025	1.34172	1.4799	0.437183	1.55695
GNAS2_HUMAN	Guanine nucleotide-binding protein G(s) subunit alpha isoforms short	GNAS	1.1038	1.09739	1.14207	0.156295	1.88674	0	1.14047	1.18527	1.19739	0.231898	2.07406	0	1.08308	1.09343	1.21698	0.177808	1.08306	0	0.975874	0.992107	0.907582	-0.0611178	0.592246	0	1.18991	1.12412	1.0842	0.179824	1.35081	0	1.2007	1.12846	1.18428	0.227923	1.85553	0	1.03657	1.03703	0.960487	0.0162989	0.144768	0	1.11832	1.06489	1.07527	0.119236	1.50269
LEG4_HUMAN	Galectin-4	LGALS4	0.979921	1.11563	1.05296	0.0697096	0.471632	0	1.17687	1.26382	1.08316	0.232191	1.1523	0	1.44165	1.34505	1.23461	0.422701	1.63961	0	0.869614	0.936346	0.877859	-0.160675	1.39259	0	1.13969	1.11404	1.16334	0.187794	2.03981	0	1.31101	1.28948	1.25035	0.360208	2.51125	0	0.922318	1.02188	1.00906	-0.0226551	0.183261	0	1.57613	1.45953	1.47103	0.587106	2.44478
ACSL4_HUMAN	Long-chain-fatty-acid--CoA ligase 4	ACSL4	0.933651	1.0018	0.961137	-0.0506061	0.648501	0	1.30117	1.21756	1.20204	0.31064	1.89172	0	1.03152	1.09475	1.1056	0.107405	1.11873	0	0.896499	1.04189	1.01235	-0.0238837	0.139793	0	1.03079	1.17566	1.14043	0.157855	0.946119	0	1.20525	1.14531	1.22362	0.25265	1.89075	0	1.18956	1.24508	1.1611	0.261324	1.89997	0	1.36337	1.38546	1.3065	0.434855	2.47319
CLIC1_HUMAN	Chloride intracellular channel protein 1	CLIC1	0.832748	0.670413	0.696752	-0.447516	1.37467	0	1.39652	1.15853	1.38426	0.392982	1.32201	0	1.08405	1.09199	1.02292	0.09264	1.04133	0	0.640052	0.622547	0.636457	-0.65968	3.46568	-1	0.811475	0.740974	0.82344	-0.336495	1.71509	0	1.17265	1.14321	1.19714	0.227743	2.15044	0	1.09132	1.07703	1.10437	0.125525	2.16353	0	1.10549	1.04863	1.14619	0.137639	1.17429
RBMX_HUMAN	RNA-binding motif protein, X chromosome	RBMX	0.918	0.92702	0.95134	-0.101412	1.65568	0	0.624336	0.654311	1.08199	-0.345784	0.58157	0	0.846689	0.860579	1.07561	-0.108385	0.394603	0	1.19842	1.24154	1.01383	0.203217	0.796993	0	1.27345	1.24662	1.43403	0.398385	1.61388	0	0.953516	0.959842	1.36852	0.129561	0.226409	0	0.924898	0.930741	1.11516	-0.0141128	0.0731891	0	1.0547	1.15314	1.68263	0.374985	0.624561
EF2_HUMAN	Elongation factor 2	EEF2	0.595784	0.579536	0.622915	-0.738381	2.77454	-1	0.853544	0.971787	0.785796	-0.200291	0.831618	0	0.893527	0.958879	0.904453	-0.121937	1.2228	0	0.70707	0.718222	0.748217	-0.464937	2.56513	0	0.813566	0.782855	0.784948	-0.333171	2.54221	0	1.19233	1.09717	1.05617	0.157331	1.0226	0	1.10981	1.10796	1.00969	0.105435	0.831765	0	1.27493	1.32756	1.07871	0.295215	1.05895
I2BP2_HUMAN	Interferon regulatory factor 2-binding protein 2	IRF2BP2	0.845763	0.948018	0.911495	-0.149187	1.0502	0	0.717761	0.843714	0.842836	-0.319339	1.2765	0	0.755449	0.779055	0.775634	-0.376984	2.87029	0	1.01002	1.18398	1.04614	0.111097	0.582563	0	0.945898	0.950278	1.01397	-0.0438728	0.519883	0	0.839939	0.882196	0.962671	-0.160145	0.975146	0	0.926232	0.936089	1.00264	-0.066445	0.696618	0	0.851916	0.785987	0.885537	-0.249571	1.41648
DUT_HUMAN	Deoxyuridine 5'-triphosphate nucleotidohydrolase, mitochondrial	DUT	0.939292	0.98523	0.910023	-0.0818453	0.882055	0	0.89596	0.982998	0.919697	-0.100229	0.900028	0	1.1341	0.999773	0.936597	0.0334957	0.121836	0	0.943046	0.912564	0.9983	-0.0720224	0.713454	0	0.762544	0.882049	0.839295	-0.272363	1.33014	0	0.798742	0.835503	0.833675	-0.281667	2.2542	0	0.886087	0.94194	0.979919	-0.0954479	0.825968	0	0.803004	0.885267	0.790956	-0.275072	1.49209
MYADM_HUMAN	Myeloid-associated differentiation marker	MYADM	1.11876	1.24213	1.16148	0.231588	1.45774	0	1.12707	1.47543	1.3	0.379438	1.0931	0	1.22422	1.25234	1.15781	0.276744	1.83757	0	0.767367	0.8999	0.818438	-0.271307	1.26444	0	0.835822	0.838133	0.871823	-0.236856	2.16769	0	1.01779	0.984158	0.907515	-0.0442075	0.347851	0	0.903748	0.901005	0.933985	-0.131451	1.80849	0	0.879774	0.921848	0.870203	-0.167136	1.65001
SPTC1_HUMAN	Serine palmitoyltransferase 1	SPTLC1	0.98743	0.93672	0.911295	-0.0813873	0.864511	0	0.954264	0.962739	0.975363	-0.0527123	1.53979	0	0.955354	0.939909	1.03979	-0.0315772	0.266881	0	0.80433	0.902027	0.92573	-0.188755	1.03795	0	0.914004	0.90511	0.928667	-0.126695	2.14375	0	0.989918	0.993435	0.988445	-0.0136267	1.61823	0	0.847041	0.988331	0.919911	-0.122761	0.721338	0	0.884306	0.89279	0.939272	-0.143284	1.47507
ERLN2_HUMAN	Erlin-2	ERLIN2	0.936645	0.854732	0.928402	-0.141474	1.11382	0	1.38854	1.12806	1.13507	0.283596	0.971861	0	1.25133	1.11908	1.18993	0.247056	1.46628	0	0.935397	0.939061	0.956399	-0.0837237	1.86642	0	1.16773	1.08748	1.16908	0.190841	1.5023	0	1.34644	1.14609	1.19368	0.297175	1.28345	0	1.27643	1.20746	1.237	0.310687	2.25627	0	1.68722	1.51151	1.38079	0.610235	1.73182
RAB35_HUMAN	Ras-related protein Rab-35	RAB35	1.04654	1.15863	1.04338	0.114834	0.822398	0	1.6494	1.45357	1.29601	0.552207	1.49062	0	1.50667	1.26283	1.34771	0.456703	1.58627	0	0.916976	0.909322	0.932489	-0.120929	2.11431	0	1.29465	1.3649	1.13879	0.340407	1.30703	0	1.49238	1.3481	1.25928	0.450581	1.61205	0	1.37378	1.23806	1.06899	0.29507	0.952811	0	1.81423	1.62665	1.52719	0.727722	2.00439
RAB5B_HUMAN	Ras-related protein Rab-5B	RAB5B	1.09871	1.13074	1.15551	0.17418	1.84298	0	1.50877	1.2157	0.992954	0.309339	0.620042	0	1.23998	1.14633	1.23918	0.273214	1.7315	0	0.918507	0.860213	1.07319	-0.0730352	0.309676	0	1.39082	1.12801	1.16132	0.294805	1.03326	0	1.39824	1.32257	1.15501	0.369539	1.32958	0	1.06476	1.17123	1.18867	0.190997	1.20282	0	1.61737	1.44868	1.50592	0.607857	2.23362
BAP31_HUMAN	B-cell receptor-associated protein 31	BCAP31	0.967669	1.03376	0.986743	-0.00569937	0.0729254	0	1.60796	1.50151	1.53515	0.630601	2.67192	1	1.53245	1.45691	1.36833	0.538599	2.1159	0	0.839913	0.855169	0.887806	-0.215977	1.9335	0	1.2119	1.25785	1.23282	0.303566	2.58428	0	1.42049	1.47183	1.49099	0.547058	2.83655	0	1.48597	1.39749	1.46332	0.534983	2.60739	0	2.00075	1.90956	1.82559	0.935059	2.77868
UD13_HUMAN	UDP-glucuronosyltransferase 1-3	UGT1A3	1.192	1.12145	1.03189	0.157186	0.905514	0	1.01675	0.909446	0.765094	-0.156664	0.52595	0	1.13095	1.03528	1.01238	0.0834347	0.627692	0	1.10318	1.0836	0.986079	0.0808225	0.591889	0	0.786797	0.737413	0.739326	-0.406384	2.25237	0	0.708159	0.729218	0.745921	-0.458453	2.65194	0	0.907528	0.825114	0.790203	-0.249911	1.29632	0	0.800234	0.73222	0.679893	-0.439385	1.6425
K1C10_HUMAN	Keratin, type I cytoskeletal 10	KRT10	1.04884	0.984915	0.992503	0.0125725	0.145525	0	0.732703	0.784814	0.742042	-0.408921	2.26091	0	0.859757	0.902691	0.923197	-0.159694	1.46927	0	1.19793	1.08803	1.09428	0.172164	1.20153	0	0.915896	0.917664	0.871454	-0.149326	1.59289	0	0.767688	0.912515	0.790918	-0.279797	1.179	0	0.851358	0.833505	0.913579	-0.207315	1.45697	0	0.78173	0.87268	0.771507	-0.306432	1.49811
CYB5B_HUMAN	Cytochrome b5 type B	CYB5B	0.963652	1.08732	1.00619	0.0272315	0.17565	0	1.0399	0.850163	0.91531	-0.0967716	0.451947	0	0.982659	0.876336	1.00729	-0.0657817	0.415439	0	0.949099	1.23474	1.14454	0.149859	0.472109	0	1.18927	1.2161	1.11766	0.231852	1.61981	0	1.14048	0.990942	1.13471	0.122618	0.670701	0	1.03738	0.973419	1.0034	0.00681248	0.0790148	0	1.21193	1.01288	1.20108	0.191515	0.804378
HDGF_HUMAN	Hepatoma-derived growth factor	HDGF	1.06511	1.06256	1.12632	0.117252	1.29112	0	1.81194	1.74173	1.84876	0.848647	3.0523	1	1.46262	1.31623	1.40804	0.480915	2.07077	0	0.968877	0.883737	0.861659	-0.144397	0.980719	0	1.0311	0.967029	0.979932	-0.0105903	0.136124	0	1.05995	1.07222	1.05969	0.0894381	2.40966	0	1.56735	1.42023	1.44819	0.564219	2.2282	0	1.32375	1.20408	1.25462	0.334357	1.85984
NUCB1_HUMAN	Nucleobindin-1	NUCB1	0.949675	0.966696	0.951577	-0.0649433	1.81822	0	1.09245	1.18197	1.10348	0.171164	1.38442	0	0.741593	0.733857	0.701139	-0.462894	2.54328	0	1.0314	1.03752	1.03223	0.0478377	2.50803	0	1.19501	1.3265	1.23828	0.325687	1.74294	0	1.20698	1.2356	1.21916	0.287568	2.93606	0	1.13438	1.28213	1.16983	0.257551	1.39268	0	0.958803	1.01805	0.842505	-0.0895963	0.439567
LA_HUMAN	Lupus La protein	SSB	1.1161	1.11288	1.10337	0.151578	2.96933	0	1.44506	1.3496	1.52423	0.525698	2.03277	0	1.40298	1.4534	1.40579	0.506625	2.97373	0	0.869523	0.932505	0.880747	-0.161236	1.45869	0	0.914037	0.975772	1.03138	-0.0384081	0.29347	0	0.996509	1.1297	1.09256	0.10155	0.68357	0	1.173	1.18915	1.19402	0.24536	3.00166	0	1.1973	1.3433	1.25444	0.339152	1.70353
IMA3_HUMAN	Importin subunit alpha-3	KPNA4	1.62933	1.49435	1.61106	0.658322	2.45217	1	0.990432	1.05433	1.30031	0.157077	0.467069	0	1.0601	1.09306	1.2163	0.167553	0.954647	0	1.53429	1.18025	1.30957	0.423707	1.19659	0	1.5712	1.41479	1.69881	0.643026	1.85332	1	0.914466	1.14563	1.29151	0.159892	0.372404	0	0.808188	0.912112	0.993452	-0.144673	0.647824	0	0.902688	0.872959	1.03225	-0.0954725	0.507156
EF1A1_HUMAN	Elongation factor 1-alpha 1	EEF1A1	0.692087	0.637625	0.667106	-0.58726	2.47315	-1	1.41804	1.1747	1.29717	0.374776	1.37656	0	1.33641	1.24976	1.29282	0.370718	2.24864	0	0.666656	0.658229	0.662891	-0.593807	4.09739	-1	0.764467	0.677431	0.650077	-0.520097	1.75714	0	1.26836	1.06135	1.07056	0.180685	0.768118	0	1.29451	1.23594	1.28618	0.347337	2.44337	0	1.58538	1.44328	1.57626	0.618213	2.30002
ERG7_HUMAN	Lanosterol synthase	LSS	1.07771	1.12316	1.09343	0.135009	1.78612	0	1.02809	0.986505	1.00043	0.00720968	0.137993	0	1.00436	1.04032	1.01394	0.0279182	0.680876	0	1.10032	1.03597	1.05606	0.0896576	1.13298	0	1.18444	1.14161	1.09096	0.18777	1.49415	0	1.0839	1.00283	1.05984	0.0688165	0.749772	0	0.91237	0.965878	0.884291	-0.118968	1.07308	0	1.03283	1.04827	0.922678	0.00181583	0.00262652
ACAD9_HUMAN	Acyl-CoA dehydrogenase family member 9, mitochondrial	ACAD9	1.20692	1.19912	1.15157	0.245948	2.13323	0	1.2085	1.20643	1.25141	0.289379	2.45332	0	1.30804	1.34612	1.30171	0.399035	2.84444	0	0.972334	1.0056	0.913553	-0.0531512	0.504829	0	1.09553	1.12606	1.0916	0.143253	2.01546	0	1.10903	1.1213	1.12985	0.16358	2.64576	0	1.05535	1.09192	1.08644	0.10823	1.70984	0	1.34625	1.42198	1.18732	0.398918	1.44364
ELAV1_HUMAN	ELAV-like protein 1	ELAVL1	0.89281	0.909105	0.910718	-0.145268	2.40405	0	0.732541	0.777574	0.840403	-0.351984	1.59797	0	0.799476	0.836955	0.87916	-0.254065	1.63404	0	1.10148	1.07971	1.12231	0.139033	1.87902	0	1.27036	1.24369	1.31207	0.35092	2.38986	0	1.10322	1.10497	1.11049	0.145648	3.41577	0	0.993793	0.960502	1.00995	-0.0172972	0.304424	0	1.17353	1.29186	1.10676	0.25183	1.20764
FA49B_HUMAN	Protein FAM49B	FAM49B	0.896673	0.884191	0.90343	-0.16042	2.49478	0	0.938932	0.943901	1.06408	-0.0257561	0.167753	0	1.06133	1.11363	1.08295	0.118986	1.55996	0	0.891129	0.870121	0.927191	-0.158193	1.56514	0	0.766703	0.694853	0.740819	-0.445902	2.06825	0	0.868492	0.850041	0.894337	-0.199327	1.9535	0	0.931335	0.886632	1.06718	-0.0563163	0.278619	0	0.997108	0.857338	0.893291	-0.126719	0.734364
PP2AB_HUMAN	Serine/threonine-protein phosphatase 2A catalytic subunit beta isoform	PPP2CB	0.858008	0.852449	0.910438	-0.194903	1.63745	0	0.876065	0.86871	0.822537	-0.224704	1.8057	0	0.933502	0.839818	0.880233	-0.177038	1.25096	0	0.926318	1.00852	0.959953	-0.0515054	0.554991	0	0.80288	0.929389	0.934893	-0.169657	0.861873	0	0.807459	0.959087	0.956286	-0.139855	0.65664	0	1.01002	0.989461	0.856062	-0.071196	0.373798	0	0.962674	0.951601	0.829824	-0.12863	0.709175
VMA21_HUMAN	Vacuolar ATPase assembly integral membrane protein VMA21	VMA21	0.955031	0.986235	0.881565	-0.0878201	0.689764	0	0.88769	0.928152	0.915946	-0.135117	1.71518	0	1.01526	1.13652	1.05339	0.095439	0.722878	0	0.957191	0.90289	1.00208	-0.0678599	0.597097	0	0.866378	0.748566	0.782379	-0.323539	1.45933	0	0.943657	0.861829	0.847399	-0.1774	1.18414	0	0.902006	0.83345	0.93443	-0.168184	1.13364	0	0.921967	0.911239	0.973878	-0.0958904	1.08404
SRS11_HUMAN	Serine/arginine-rich splicing factor 11	SRSF11	1.19536	1.23503	1.26725	0.301643	2.18808	0	1.04774	0.998786	0.929489	-0.011582	0.0885234	0	1.0131	1.02546	0.940693	-0.0100123	0.0952547	0	1.18389	1.10148	1.18446	0.2099	1.57466	0	1.32072	1.31252	1.43287	0.43869	2.06685	0	1.10097	1.09967	1.16612	0.166393	1.56514	0	1.12338	1.06448	0.986732	0.081607	0.552436	0	1.09036	1.13599	1.12165	0.158338	1.92063
RBBP7_HUMAN	Histone-binding protein RBBP7	RBBP7	1.0619	0.99535	0.981426	0.0184783	0.177423	0	0.903087	0.833608	1.01943	-0.122321	0.56782	0	0.877219	0.879204	0.932903	-0.157718	1.49347	0	1.00928	0.997052	0.940374	-0.0258609	0.311603	0	1.01643	0.980858	0.939448	-0.0307509	0.35772	0	1.0088	0.954674	1.01446	-0.0106493	0.138	0	0.789736	0.81696	0.915424	-0.250325	1.22862	0	0.836151	0.828437	0.917416	-0.216471	1.36199
RBM10_HUMAN	RNA-binding protein 10	RBM10	1.0576	1.1495	1.10403	0.14236	1.25798	0	1.00143	1.0075	0.977912	-0.00634303	0.173157	0	1.19936	1.18137	1.10457	0.216318	1.55996	0	1.12426	1.0514	1.07655	0.116458	1.26131	0	1.09404	1.05911	1.03481	0.0876721	1.19132	0	0.933493	0.923751	0.899463	-0.122016	1.77971	0	0.967954	0.985888	0.921023	-0.0614686	0.773178	0	1.02812	1.08423	1.02357	0.0639228	0.85201
MTP_HUMAN	Microsomal triglyceride transfer protein large subunit	MTTP	1.1138	1.09465	1.10735	0.144398	2.58761	0	1.13564	1.04382	1.09427	0.12597	1.14975	0	1.13989	1.08241	1.25524	0.213106	1.10601	0	1.08668	1.02816	1.02645	0.0663919	0.869465	0	1.23511	1.10743	1.02121	0.16511	0.743368	0	1.14003	1.01555	1.10766	0.121346	0.854649	0	1.01633	0.985408	0.963931	-0.0166038	0.280498	0	1.22932	1.25811	1.11846	0.265393	1.43545
NDUV1_HUMAN	NADH dehydrogenase [ubiquinone] flavoprotein 1, mitochondrial	NDUFV1	0.890917	0.911572	0.988823	-0.104019	0.832595	0	0.872225	0.963411	0.897081	-0.134626	1.06478	0	0.905489	0.980481	0.99853	-0.0566411	0.504528	0	1.03158	1.03404	1.04917	0.0541718	1.71569	0	1.23566	1.28927	1.14106	0.28924	1.51151	0	1.25724	1.09875	1.04975	0.183007	0.825708	0	1.08065	1.12337	1.00714	0.0981287	0.76686	0	1.17949	1.32698	1.11667	0.272277	1.17163
NNRE_HUMAN	NAD(P)H-hydrate epimerase	NAXE	0.988695	1.07274	0.98405	0.0217089	0.179535	0	1.11846	1.04106	0.961916	0.0572482	0.3215	0	1.00498	1.07399	1.06344	0.066909	0.805597	0	0.994905	0.933294	0.990099	-0.0398351	0.51461	0	1.14718	1.0323	0.989338	0.078982	0.452119	0	1.13618	0.96282	0.969743	0.0326865	0.124643	0	1.12931	0.896799	1.0691	0.0450762	0.130892	0	1.11354	0.914027	1.01685	0.0212041	0.0657695
NB5R3_HUMAN	NADH-cytochrome b5 reductase 3	CYB5R3	1.03893	1.10735	1.00245	0.0698027	0.612505	0	1.06132	0.926859	1.02715	0.00735439	0.0267217	0	0.970342	0.953118	0.997226	-0.0386555	0.75242	0	1.09038	1.04009	0.975433	0.0500462	0.390759	0	1.07618	0.985976	1.0576	0.0564694	0.541529	0	1.09195	0.932864	1.1081	0.0625469	0.267655	0	1.02326	0.88452	1.0263	-0.0320553	0.176495	0	1.01208	0.87417	1.03146	-0.0401258	0.208554
GPAT3_HUMAN	Glycerol-3-phosphate acyltransferase 3	GPAT3	1.05062	1.03418	0.977325	0.0295716	0.339028	0	1.20034	1.13436	0.932612	0.123143	0.3904	0	1.26112	1.22635	1.14626	0.276492	1.67051	0	0.916453	0.98213	0.924384	-0.0877504	0.972925	0	0.916072	0.880286	0.928932	-0.138553	1.57047	0	1.00724	0.978436	0.921963	-0.0451167	0.462637	0	1.03368	1.07307	0.983086	0.0425676	0.428032	0	1.04494	1.1429	1.01194	0.0930124	0.647636
LC7L2_HUMAN	Putative RNA-binding protein Luc7-like 2	LUC7L2	1.19557	1.15396	1.31392	0.288239	1.44226	0	0.948969	1.1377	1.11511	0.0939102	0.404543	0	1.04619	1.308	1.24177	0.261416	0.920534	0	1.1047	1.03726	1.06064	0.0942818	1.14334	0	1.03928	0.989875	0.921008	-0.0241663	0.180827	0	0.890463	0.865985	0.837709	-0.209697	1.84254	0	0.969085	0.935282	0.922805	-0.0856028	1.25835	0	0.861473	1.01257	0.970765	-0.0766284	0.43103
GOLI4_HUMAN	Golgi integral membrane protein 4	GOLIM4	0.993027	0.991365	0.958592	-0.0276831	0.629236	0	0.845253	0.853235	0.884696	-0.215813	2.07025	0	0.858687	0.815054	0.797339	-0.27982	1.90172	0	1.05829	1.11388	1.04979	0.102976	1.20777	0	1.08882	1.12315	1.10691	0.145731	2.10794	0	1.02687	0.970308	1.02927	0.012662	0.151539	0	0.970222	0.983593	0.98963	-0.0274565	1.08212	0	0.9768	0.953574	0.919142	-0.0742452	1.0017
TRM61_HUMAN	tRNA (adenine(58)-N(1))-methyltransferase catalytic subunit TRMT61A	TRMT61A	1.09509	1.0305	1.11891	0.113034	1.0579	0	0.813575	0.980303	0.980601	-0.112745	0.497059	0	0.930749	1.04598	1.03494	0.00560031	0.0211726	0	1.03035	1.07601	1.17463	0.129169	0.824502	0	0.905733	0.881339	1.05358	-0.0787399	0.389629	0	0.888917	0.830419	0.890113	-0.201217	1.58889	0	0.92511	0.963017	1.02824	-0.0407891	0.353724	0	0.713916	0.817884	0.834617	-0.342258	1.40411
TCEA1_HUMAN	Transcription elongation factor A protein 1	TCEA1	1.02477	1.05393	1.24567	0.14812	0.608933	0	1.07889	0.960859	1.11112	0.0707871	0.398707	0	0.951019	1.00005	1.00766	-0.0199891	0.28702	0	0.99471	1.0327	1.07622	0.0489948	0.554002	0	0.783164	0.708601	0.7601	-0.413842	1.98072	0	0.763303	0.677561	0.745581	-0.456375	1.88922	0	0.974245	0.981533	0.975852	-0.0332592	2.02352	0	0.641314	0.738146	0.676868	-0.544892	1.94096
1A24_HUMAN	HLA class I histocompatibility antigen, A-24 alpha chain	HLA-A	0.864827	0.984812	0.793634	-0.182638	0.762191	0	0.614635	0.776296	0.685778	-0.530663	1.50477	0	0.742228	0.946545	0.856227	-0.237296	0.859081	0	1.0609	1.02635	0.911263	-0.000711754	0.017613	0	0.938781	0.766864	1.02579	-0.135303	0.442109	0	0.836783	0.868029	0.80322	-0.258407	1.81775	0	0.91022	0.893493	0.82076	-0.192935	1.28748	0	0.779682	1.04831	0.777675	-0.203311	0.573497
GSHR_HUMAN	Glutathione reductase, mitochondrial	GSR	0.835894	0.916076	0.88348	-0.186913	1.40504	0	0.842032	0.820118	0.810412	-0.278956	2.46867	0	1.26668	1.14234	1.18139	0.259186	1.55626	0	0.698662	0.656492	0.707034	-0.540787	2.42805	0	0.541013	0.501839	0.599593	-0.869117	2.14336	-1	0.827515	0.757615	0.882433	-0.281876	1.33068	0	0.623128	0.628471	0.774476	-0.566275	1.51559	0	0.857388	0.706703	0.897332	-0.28547	0.962338
SPCS2_HUMAN	Signal peptidase complex subunit 2	SPCS2	0.987142	1.00215	1.05938	0.0232147	0.265665	0	1.18938	1.04381	1.02646	0.119751	0.648179	0	1.24621	1.08824	1.12157	0.204149	1.11583	0	0.860042	0.989724	1.03042	-0.0588001	0.293632	0	0.975988	0.847001	0.914127	-0.132306	0.823299	0	0.928637	0.800749	0.838976	-0.224114	1.15866	0	1.02831	0.967787	1.0232	0.00925018	0.104808	0	0.992356	0.833388	0.948882	-0.112669	0.580538
UD19_HUMAN	UDP-glucuronosyltransferase 1-9	UGT1A9	1.35466		1.38598	0.454515	1.63669	0	0.994082		1.09811	0.0650156	0.267346	0	1.4031		1.35351	0.462895	1.44759	0	0.922153		1.07645	-0.00101048	0.0133804	0	0.657962		0.924668	-0.337677	0.417652	0	0.829		0.794517	-0.300877	1.19008	0	1.02132		0.98443	0.00414379	0.0423364	0	0.915691		1.16295	0.0556377	0.077669
MAVS_HUMAN	Mitochondrial antiviral-signaling protein	MAVS	1.06595	0.981559	1.02258	0.0333142	0.352642	0	0.914447	0.912993	0.959239	-0.106416	1.34905	0	0.970378	0.97177	0.996206	-0.0299544	0.871251	0	1.21572	1.31727	1.17766	0.306713	1.62061	0	1.31521	1.13691	1.28051	0.315228	1.39578	0	1.06801	0.970456	0.996184	0.016567	0.127853	0	1.01514	0.996653	1.12579	0.0646922	0.430576	0	1.08508	1.12844	1.2127	0.191654	1.25196
AT2C1_HUMAN	Calcium-transporting ATPase type 2C member 1	ATP2C1	1.02399	1.06724	1.01361	0.0495569	0.787705	0	1.0219	1.016	0.948911	-0.00635473	0.0685439	0	1.06385	1.01216	1.04842	0.0586322	0.951809	0	1.00133	1.08219	1.08611	0.0793548	0.751948	0	1.02516	1.0539	1.00351	0.0391707	0.703755	0	0.993068	1.00819	0.9188	-0.0389663	0.361186	0	1.03977	1.00705	1.02561	0.0344184	0.906135	0	1.00952	1.0258	1.0279	0.0300859	1.17071
LEG1_HUMAN	Galectin-1	LGALS1	0.742875	0.712052	0.70431	-0.474441	2.61424	0	1.2648	1.04723	1.04373	0.161677	0.636083	0	0.878423	0.807163	0.768264	-0.289916	1.45147	0	0.815178	0.822947	0.813009	-0.291513	3.47791	0	1.13294	1.15266	1.22831	0.228113	1.62908	0	1.46464	1.35997	1.33356	0.470987	2.11922	0	1.28884	1.24936	1.31869	0.362476	2.41273	0	1.44794	1.32452	1.39726	0.474987	2.21099
SSRD_HUMAN	Translocon-associated protein subunit delta	SSR4	0.868204	0.753155	0.908535	-0.245885	1.03807	0	0.86817	0.803302	1.08016	-0.124675	0.399716	0	1.05351	1.05072	1.12503	0.106235	1.08587	0	0.955318	0.914708	1.0332	-0.0473041	0.356483	0	1.054	0.956825	1.00246	0.00637104	0.0417541	0	1.0809	0.985999	1.06592	0.0624991	0.560014	0	1.06722	1.19881	1.16444	0.193441	1.20279	0	1.0623	1.1173	1.35514	0.236643	0.779198
PGRC2_HUMAN	Membrane-associated progesterone receptor component 2	PGRMC2	1.04087	1.20042	1.03664	0.127825	0.666221	0	1.11818	1.39409	0.992044	0.224168	0.549583	0	1.22418	1.36835	1.15009	0.319087	1.30069	0	0.875841	0.945158	1.11624	-0.0305036	0.125921	0	0.9382	0.966622	0.904684	-0.0946465	1.12551	0	1.01492	1.10926	0.832741	-0.0208644	0.0844166	0	1.02205	0.987179	1.07147	0.0382989	0.411092	0	1.24206	1.17008	0.977266	0.176068	0.608899
PON2_HUMAN	Serum paraoxonase/arylesterase 2	PON2	1.13666	1.08869	1.05401	0.128447	1.25254	0	1.14793	1.18798	1.29782	0.276486	1.45618	0	1.19701	1.21433	1.39635	0.343953	1.39021	0	0.965692	0.905366	0.966304	-0.0804123	0.91553	0	1.00756	1.05212	1.07746	0.0644822	0.816401	0	1.01681	1.09647	1.14996	0.121343	0.832904	0	0.966544	1.00879	1.07417	0.0236131	0.177279	0	1.04406	1.22861	1.562	0.354137	0.729853
PARK7_HUMAN	Protein/nucleic acid deglycase DJ-1	PARK7	0.939706	0.866795	0.916311	-0.139865	1.2599	0	1.0008	1.04512	0.938104	-0.00770769	0.0660326	0	1.25894	1.00745	1.07319	0.154702	0.582876	0	0.869107	0.841833	0.95469	-0.170486	1.06113	0	0.865777	0.768997	0.774782	-0.316195	1.53959	0	0.865357	0.930887	0.865583	-0.172546	1.41462	0	0.969079	0.951183	0.933262	-0.0722174	1.35772	0	1.25272	0.936866	0.824756	0.00687882	0.0277719
PTGR1_HUMAN	Prostaglandin reductase 1	PTGR1	0.958189	0.968107	1.02748	-0.0224039	0.268769	0	1.33023	1.24769	1.36967	0.39601	2.00112	0	1.23393	1.18529	1.2127	0.275772	2.43228	0	0.81399	0.852094	0.818107	-0.272187	2.23449	0	0.867221	0.868933	0.827952	-0.226507	2.0032	0	0.999721	0.943718	1.02572	-0.0149087	0.154606	0	1.2515	1.13894	1.08824	0.21358	1.14988	0	1.14103	1.15588	1.104	0.180954	1.93151
ABHDB_HUMAN	Protein ABHD11	ABHD11	1.01189	1.00975	0.995616	0.008277	0.422069	0	0.897176	0.879984	0.945693	-0.139843	1.34196	0	0.973187	0.868313	0.965305	-0.0960335	0.68666	0	0.996863	0.97941	0.993428	-0.0146449	0.698266	0	1.04035	0.937631	1.02434	0.00111607	0.00251224	0	1.04516	0.977372	1.0351	0.0274556	0.329744	0	0.906089	0.851492	0.95471	-0.145451	1.0403	0	0.988044	0.878221	0.956722	-0.0877405	0.65822
PABP2_HUMAN	Polyadenylate-binding protein 2	PABPN1	1.05162	1.09441	1.01395	0.0749533	0.839362	0	1.1057	1.02717	1.07012	0.0944554	1.0327	0	1.12205	1.11655	1.05045	0.132707	1.30356	0	1.13228	1.10152	1.06179	0.135576	1.4278	0	1.43597	1.33196	1.35976	0.46037	2.30818	0	1.44191	1.27395	1.13893	0.361687	1.16225	0	1.19529	1.17625	1.14811	0.230469	2.27294	0	1.53117	1.46728	1.19788	0.484166	1.31127
HEXA_HUMAN	Beta-hexosaminidase subunit alpha	HEXA	1.13194	1.10838	1.19553	0.195707	1.57266	0	0.955287	0.866909	0.875655	-0.153152	1.13219	0	0.968437	0.954481	0.914795	-0.0802339	1.08533	0	0.990247	1.07646	1.06047	0.0598977	0.59729	0	1.0392	1.041	1.0625	0.0670428	1.64329	0	1.07292	0.99627	0.997069	0.0315182	0.320062	0	0.823613	0.815739	0.832644	-0.279287	3.02911	0	0.91693	0.821009	0.873514	-0.20011	1.31346
DDX23_HUMAN	Probable ATP-dependent RNA helicase DDX23	DDX23	1.10475	1.05459	1.08272	0.111946	1.53916	0	1.16189	1.03714	1.03037	0.106304	0.687096	0	1.28122	1.17026	1.2138	0.288959	1.7711	0	0.928876	1.01567	1.08574	0.0144878	0.0576425	0	1.05002	0.936906	0.970853	-0.0204469	0.158748	0	1.03061	0.932185	0.936449	-0.0492846	0.404346	0	0.988143	0.943272	0.964522	-0.0509325	0.927391	0	1.10028	1.01024	1.11725	0.105574	0.83085
KAD2_HUMAN	Adenylate kinase 2, mitochondrial	AK2	0.972136	0.891017	0.998209	-0.0682606	0.532757	0	1.10899	1.02241	0.976886	0.0511596	0.341731	0	1.11048	1.06133	1.05855	0.106733	1.38001	0	0.863038	0.838878	0.906394	-0.201847	1.60282	0	0.940081	0.819621	0.982624	-0.129562	0.635457	0	1.11064	1.08885	1.10034	0.137428	2.44483	0	1.04384	0.998724	0.935542	-0.0105672	0.0873012	0	1.08872	1.08357	0.963672	0.0639445	0.402173
HSDL2_HUMAN	Hydroxysteroid dehydrogenase-like protein 2	HSDL2	0.888259	1.00524	1.03815	-0.0332477	0.188394	0	0.985477	1.06161	1.09548	0.0669822	0.545937	0	1.09035	1.16479	1.13266	0.175388	1.6191	0	0.923052	0.930393	0.936713	-0.104616	2.4675	0	0.986397	0.894296	0.959929	-0.0787557	0.702911	0	0.928876	0.951144	1.04422	-0.0368989	0.275272	0	0.902617	0.970737	1.00333	-0.0605579	0.518499	0	1.04629	1.11713	1.20457	0.166924	0.969591
RLA0_HUMAN	60S acidic ribosomal protein P0	RPLP0	0.832361	0.937552	0.892543	-0.172205	1.13585	0	1.41814	1.34898	1.29603	0.437634	2.13529	0	1.5848	1.48833	1.51237	0.612117	2.70576	1	0.822918	0.762647	0.825598	-0.315233	1.86353	0	0.839376	0.903858	0.891544	-0.187281	1.53607	0	1.02427	0.912315	0.960772	-0.0502227	0.402935	0	1.37952	1.12352	1.22943	0.315167	1.16349	0	1.52429	1.20318	1.42346	0.468472	1.34641
ROAA_HUMAN	Heterogeneous nuclear ribonucleoprotein A/B	HNRNPAB	0.921433	1.04457	1.04381	0.00471162	0.0115868	0	1.03791	1.3611	1.03721	0.195858	0.530816	0	1.13518	1.22496	1.10571	0.208243	1.3672	0	0.956305	0.876768	1.03279	-0.0659923	0.379601	0	1.07992	1.12712	1.11607	0.147573	1.80517	0	1.14243	1.21714	1.13123	0.218594	1.65162	0	1.00817	1.048	1.04525	0.0479646	0.928216	0	1.43593	1.52027	1.50464	0.572354	2.70865
AT131_HUMAN	Manganese-transporting ATPase 13A1	ATP13A1	1.07467	0.94181	0.955739	-0.0134226	0.0884414	0	1.10589	0.921997	0.982533	0.00500166	0.00349984	0	1.05335	1.02298	1.03226	0.0512926	1.26277	0	1.01892	1.0115	1.01824	0.023217	1.69091	0	0.999108	0.903721	0.878829	-0.109017	0.729764	0	1.02173	0.891984	0.905797	-0.0895196	0.560686	0	1.05696	1.03672	0.99286	0.0410275	0.571778	0	1.03469	0.980096	0.887059	-0.0479938	0.287524
BGAL_HUMAN	Beta-galactosidase	GLB1	1.37551	1.4683	1.54694	0.549504	2.10179	0	1.07598	1.17373	1.2214	0.210435	1.2144	0	1.43621	1.35072	1.33558	0.45856	2.29923	0	1.04442	1.02883	1.00102	0.0352817	0.722024	0	1.106	0.98963	1.15531	0.115894	0.635135	0	0.944249	0.983289	1.16008	0.041534	0.135422	0	0.866103	0.954129	0.959231	-0.110156	0.839203	0	1.01844	1.0136	1.0388	0.0336705	1.04414
SAC1_HUMAN	Phosphatidylinositide phosphatase SAC1	SACM1L	1.09179	1.03064	1.07564	0.0922389	1.17766	0	1.10538	1.20013	1.13491	0.197622	1.52032	0	1.30427	1.15444	1.22903	0.297773	1.54904	0	1.03668	0.882398	0.880448	-0.0997794	0.503234	0	0.992196	0.997082	0.915172	-0.046697	0.449215	0	0.938279	1.13134	0.985269	0.0261547	0.0890569	0	1.00233	1.10649	0.984033	0.0439762	0.294538	0	1.02307	1.17067	1.04073	0.108565	0.647581
PPIB_HUMAN	Peptidyl-prolyl cis-trans isomerase B	PPIB	1.00318	0.861224	0.823146	-0.15867	0.703318	0	1.40996	1.39149	1.20652	0.417908	1.53958	0	1.11252	1.05426	1.04814	0.0998187	1.16553	0	0.874722	0.798866	0.860475	-0.24351	1.58447	0	1.02203	0.926753	1.02349	-0.0133976	0.106504	0	1.28608	1.33773	1.20209	0.350838	1.79022	0	1.32333	1.22411	1.25001	0.340071	2.01487	0	1.39688	1.33512	1.24588	0.407038	1.86261
HCDH_HUMAN	Hydroxyacyl-coenzyme A dehydrogenase, mitochondrial	HADH	1.01252	1.02471	0.985597	0.0109356	0.233683	0	1.22378	1.42359	1.21413	0.364199	1.39351	0	1.36022	1.16192	1.14071	0.288006	1.14162	0	0.881179	0.844036	0.873188	-0.207337	2.08662	0	1.14412	1.27936	1.15313	0.25363	1.39756	0	1.39514	1.51418	1.34739	0.504779	2.01331	0	1.12191	1.13833	1.03023	0.13333	1.00475	0	1.54186	1.40319	1.35342	0.518859	1.93672
ATLA2_HUMAN	Atlastin-2	ATL2	1.1044	1.12349	1.11378	0.155607	2.6783	0	1.23941	1.36312	1.2631	0.36574	1.88653	0	1.14969	1.25794	1.39668	0.342672	1.27544	0	0.955831	0.885634	0.948391	-0.104772	1.02548	0	1.08088	0.915876	1.02466	0.0102663	0.0309289	0	1.11474	1.05012	1.14108	0.1401	1.22287	0	1.06375	1.10605	1.00818	0.0831485	0.774105	0	1.12431	1.07171	1.18943	0.174384	1.23936
GRWD1_HUMAN	Glutamate-rich WD repeat-containing protein 1	GRWD1	1.03475	1.01712	1.03139	0.0394946	1.4539	0	0.915656	0.923894	0.866845	-0.14859	1.45371	0	0.847167	0.899284	0.874948	-0.194626	1.79868	0	0.956595	1.01073	1.13052	0.0463024	0.216416	0	1.00751	0.887681	0.989151	-0.0567189	0.387546	0	0.880684	0.820452	0.87022	-0.222434	1.71083	0	0.934749	0.977688	0.997954	-0.0437493	0.59681	0	0.862905	0.899097	0.859534	-0.19455	1.95213
PLXB2_HUMAN	Plexin-B2	PLXNB2	1.01998	1.00029	0.966251	-0.00649403	0.101096	0	0.961225	1.016	0.998147	-0.0118942	0.184157	0	1.00545	1.02022	1.0637	0.0423514	0.643774	0	1.07489	1.00759	0.924948	0.0035678	0.00416571	0	1.05366	1.06806	0.969361	0.0431468	0.356831	0	1.01107	1.05921	1.00896	0.0376116	0.610511	0	1.00507	1.03539	0.992928	0.0159692	0.325347	0	1.04148	1.08683	0.99113	0.056324	0.542534
SP16H_HUMAN	FACT complex subunit SPT16	SUPT16H	1.12527	1.20065	1.17029	0.220829	1.82675	0	1.21334	1.17466	1.29019	0.294036	1.74803	0	1.40254	1.2804	1.38315	0.438681	2.06463	0	1.06034	1.05931	1.00044	0.0566248	0.743675	0	0.836605	0.86315	0.874903	-0.220581	2.12993	0	0.784413	0.789601	0.871611	-0.294759	1.57779	0	1.05703	1.07347	1.12643	0.118554	1.29529	0	0.960101	0.947553	1.07486	-0.00843334	0.06089
ANO6_HUMAN	Anoctamin-6	ANO6	1.19253	1.1788	1.1228	0.219973	1.84153	0	1.26564	1.13892	1.32661	0.314667	1.38824	0	1.3712	1.14892	1.30217	0.349471	1.34821	0	1.00097	0.973915	0.9564	-0.0334318	0.657952	0	1.01438	1.03874	1.05436	0.0507819	1.0488	0	1.11336	0.99587	1.06023	0.0792731	0.625614	0	0.997977	0.999731	1.01722	0.00716305	0.297782	0	1.06182	1.00113	1.08806	0.0708522	0.724275
ITA3_HUMAN	Integrin alpha-3	ITGA3	1.08487	1.0985	1.0892	0.125464	2.74755	0	1.04976	1.09718	1.10091	0.114523	1.44981	0	1.05957	0.992683	1.01576	0.032338	0.434714	0	0.803568	0.803172	0.710804	-0.372366	1.62337	0	0.782021	0.909384	0.760776	-0.290897	1.1794	0	0.934816	1.04005	1.00991	-0.00733869	0.0625672	0	0.761422	0.839798	0.816376	-0.31139	1.75506	0	0.746953	0.845044	0.819857	-0.31482	1.56195
VAMP3_HUMAN	Vesicle-associated membrane protein 3	VAMP3	0.973121	1.01262	0.973416	-0.0197775	0.394099	0	0.874437	0.84983	0.903975	-0.190865	1.75367	0	0.898458	0.861005	0.994804	-0.123294	0.748382	0	0.995941	0.985717	0.991043	-0.013188	1.03769	0	0.966117	0.992783	1.09035	0.0234922	0.140775	0	1.01638	1.03147	1.09371	0.0665158	0.747979	0	0.924807	0.86924	0.961324	-0.122715	1.00251	0	0.952652	0.890503	1.06816	-0.0432894	0.222398
CSTF1_HUMAN	Cleavage stimulation factor subunit 1	CSTF1	1.03896	1.15494	1.00099	0.0908014	0.537489	0	0.82363	0.811336	0.886526	-0.250685	1.62442	0	0.840216	0.835087	0.864514	-0.240237	2.3898	0	1.28992	1.35189	1.13011	0.330337	1.28455	0	1.45869	1.44237	1.28875	0.481923	1.85848	0	1.09942	1.18137	1.15595	0.196074	1.62311	0	0.990714	0.954701	0.964099	-0.0441844	0.962717	0	1.04123	1.04676	1.01381	0.0481413	1.10649
AT2B4_HUMAN	Plasma membrane calcium-transporting ATPase 4	ATP2B4	1.07088	1.05843	0.933474	0.0298823	0.148506	0	1.18208	1.14258	1.19484	0.230409	2.1509	0	1.22986	1.16627	1.10202	0.221627	1.39239	0	0.908942	0.937331	1.03383	-0.0588415	0.409406	0	0.810573	0.905739	1.15382	-0.0638431	0.187941	0	0.89658	1.05018	0.943412	-0.0538055	0.313302	0	0.936822	0.970465	1.04378	-0.0237233	0.194948	0	0.954972	0.864995	0.882094	-0.150902	1.13495
ARL8B_HUMAN	ADP-ribosylation factor-like protein 8B	ARL8B	1.08616	1.04811	1.14243	0.127284	1.13871	0	0.863631	0.763645	0.800854	-0.305117	1.56556	0	0.980041	0.951091	0.887528	-0.0899533	0.78464	0	1.2929	1.10593	1.26286	0.287548	1.25278	0	1.25639	0.988683	1.17074	0.187266	0.655245	0	0.969708	0.872517	0.924722	-0.116668	0.936691	0	0.914937	0.968762	0.875717	-0.1206	0.992026	0	0.712269	1.04019	0.82891	-0.216829	0.556362
RT29_HUMAN	28S ribosomal protein S29, mitochondrial	DAP3	0.858947	0.957152	0.922432	-0.13156	0.995383	0	0.903533	0.965591	0.986827	-0.0709909	0.69765	0	1.01327	1.1801	1.08862	0.12961	0.735248	0	0.938728	0.942286	0.928883	-0.0944456	2.37085	0	0.823443	0.872565	0.837414	-0.243876	1.99263	0	0.925918	0.959144	0.96658	-0.0731696	1.21179	0	0.957812	0.970939	0.956959	-0.0560362	1.84557	0	1.01889	1.04438	0.965937	0.0139779	0.137055
SRSF2_HUMAN	Serine/arginine-rich splicing factor 2	SRSF2	0.961138	0.994531	1.07197	0.0132312	0.0838114	0	1.01781	0.896083	0.904755	-0.0899606	0.588047	0	1.08093	1.04049	1.04788	0.0792049	1.36858	0	1.11261	1.1837	1.08947	0.174528	1.39533	0	0.827902	0.827933	0.938038	-0.209854	1.1458	0	0.724759	0.748731	0.805494	-0.396572	1.90054	0	1.04155	1.01651	1.03377	0.0435019	1.27836	0	0.982867	0.871788	0.978601	-0.0825018	0.562959
M2OM_HUMAN	Mitochondrial 2-oxoglutarate/malate carrier protein	SLC25A11	1.05719	0.941351	1.03859	0.0177463	0.102873	0	1.05133	1.22155	1.19525	0.209194	1.03281	0	1.53767	1.33521	1.61764	0.58192	1.69959	0	1.1721	1.14457	1.04851	0.165719	1.10537	0	0.930469	0.973141	0.951698	-0.0713163	1.20863	0	0.759041	0.850379	0.874907	-0.272107	1.31702	0	1.1242	1.26379	1.20028	0.258326	1.46376	0	1.28017	1.2466	1.25881	0.335553	2.95377
TIM13_HUMAN	Mitochondrial import inner membrane translocase subunit Tim13	TIMM13	0.886464	0.779368	0.828204	-0.26648	1.42376	0	0.921985	0.947075	0.965684	-0.0817437	1.28812	0	0.805268	0.753366	0.73102	-0.389833	1.96108	0	1.05477	0.974717	0.901612	-0.0335185	0.198707	0	0.95767	1.01012	0.960806	-0.0347555	0.533078	0	0.936383	1.19666	1.08773	0.102441	0.343924	0	1.00601	1.01149	1.0703	0.0416162	0.54157	0	0.893069	0.942133	1.01651	-0.0731354	0.523295
COMT_HUMAN	Catechol O-methyltransferase	COMT	0.972722	1.04863	1.05212	0.0349081	0.341907	0	0.999987	1.05577	1.04613	0.0481833	0.728005	0	1.20817	1.09553	1.08143	0.174249	1.11919	0	0.88749	0.920308	0.946424	-0.123317	1.35702	0	0.912786	0.970213	1.16419	0.0225186	0.0448001	0	1.01099	0.972065	1.05494	0.0181582	0.179613	0	0.847943	0.887554	1.05804	-0.102872	0.423291	0	0.808895	1.05789	1.07945	-0.0260877	0.0953758
OSBL8_HUMAN	Oxysterol-binding protein-related protein 8	OSBPL8	1.07649	1.10441	0.981372	0.0759991	0.54021	0	1.10017	1.2168	1.18119	0.221636	1.44084	0	1.08703	1.043	1.00173	0.0620155	0.669747	0	1.0797	0.972461	0.924833	-0.0111076	0.0706652	0	1.09593	1.07928	0.973661	0.0698702	0.477981	0	1.1437	1.10863	1.11999	0.168776	2.2152	0	1.10133	1.00757	1.04556	0.0724278	0.710169	0	1.25765	1.1433	1.13607	0.237573	1.41889
PRDX4_HUMAN	Peroxiredoxin-4	PRDX4	0.932945	0.997846	0.940807	-0.0631084	0.764617	0	1.06748	1.15952	1.06145	0.132444	1.06546	0	0.854782	0.870202	0.910096	-0.187116	1.70001	0	0.962147	0.936569	0.876749	-0.112233	0.98077	0	1.04807	1.22753	1.16311	0.196907	0.993934	0	1.08938	1.27594	1.17305	0.238119	1.15285	0	1.13377	1.12573	1.20226	0.206544	1.6848	0	0.992599	1.17073	1.1156	0.128262	0.658668
COX41_HUMAN	Cytochrome c oxidase subunit 4 isoform 1, mitochondrial	COX4I1	1.05267	1.02877	0.98628	0.0322062	0.433314	0	1.20324	1.15829	1.10422	0.208202	1.54348	0	1.23446	1.17098	1.1274	0.235864	1.59983	0	0.920196	0.929772	0.979507	-0.0844279	1.03187	0	1.10115	1.26199	1.21831	0.255581	1.29968	0	1.21082	1.27778	1.28503	0.330992	2.16885	0	1.11977	1.00905	1.14351	0.125355	0.801684	0	1.65057	1.44681	1.51605	0.620877	2.09744
PSD13_HUMAN	26S proteasome non-ATPase regulatory subunit 13	PSMD13	1.13555	1.14259	1.14861	0.191876	3.20974	0	1.27808	1.30478	1.38505	0.403419	2.13223	0	1.32158	1.31406	1.3814	0.42117	2.53482	0	0.930985	0.831043	0.859837	-0.194369	1.25022	0	1.11489	1.04274	1.12038	0.127861	1.20269	0	1.12768	1.18213	1.22166	0.235309	1.70302	0	1.13166	1.05926	1.08871	0.128572	1.36001	0	1.50705	1.28047	1.40948	0.484396	1.70974
TPM3_HUMAN	Tropomyosin alpha-3 chain	TPM3	0.839117	0.716818	0.864934	-0.309437	1.18976	0	0.820729	0.747643	0.863284	-0.303023	1.42769	0	0.712957	0.725159	0.735608	-0.464794	3.1046	0	0.914332	0.942979	0.901145	-0.121102	1.61307	0	0.909788	0.890586	0.959184	-0.120525	1.20408	0	1.05606	0.965456	1.06581	0.0413947	0.325719	0	0.892755	0.804276	0.833841	-0.245328	1.5147	0	0.825651	0.737748	0.806691	-0.340021	1.69144
UCRI_HUMAN	Cytochrome b-c1 complex subunit Rieske, mitochondrial	UQCRFS1	0.767395	0.764661	0.754558	-0.39175	3.4473	0	0.734957	0.80121	0.732813	-0.402918	1.96898	0	0.823046	0.710336	0.720782	-0.41237	1.59441	0	1.04869	1.03734	1.00095	0.0412304	0.741725	0	1.11058	1.11165	1.13016	0.160226	2.58532	0	1.03983	1.08829	1.11106	0.110669	1.22266	0	1.03377	1.07818	0.972838	0.040213	0.33601	0	1.13987	1.21395	1.07332	0.192046	1.18303
PLIN4_HUMAN	Perilipin-4	PLIN4	1.40877	1.29182	1.42088	0.458195	2.04104	0	1.43428	1.35858	1.39598	0.481587	2.65851	0	1.69459	1.52043	1.6789	0.706028	2.29973	1	1.11049	1.11268	1.12374	0.157866	2.94915	0	1.23206	1.13866	1.30738	0.293999	1.4316	0	0.961224	1.02368	1.1473	0.0622198	0.286705	0	1.1167	1.11931	1.11765	0.160776	4.42839	0	1.59374	1.47188	1.46758	0.595566	2.36951
RCN2_HUMAN	Reticulocalbin-2	RCN2	0.840392	0.949558	0.895668	-0.159708	1.06271	0	1.17668	1.08692	0.933253	0.0916889	0.32132	0	0.827256	0.908524	1.00566	-0.130028	0.620142	0	0.969701	0.98805	1.01679	-0.012294	0.227604	0	1.16143	1.22631	1.1136	0.222942	1.50304	0	1.27359	1.18962	1.03205	0.220438	0.860329	0	1.14152	1.22159	1.10951	0.211065	1.43877	0	1.23359	1.14383	1.1561	0.236141	1.6924
PSB4_HUMAN	Proteasome subunit beta type-4	PSMB4	1.13374	1.08927	1.14217	0.165717	1.79304	0	1.34075	1.11348	0.980854	0.195385	0.528277	0	1.59152	1.11293	0.970563	0.292789	0.461826	0	0.913716	0.905905	1.01324	-0.0827036	0.611332	0	0.893755	0.969308	0.950387	-0.0926225	0.929394	0	1.04116	0.994766	0.891957	-0.0351032	0.205521	0	1.1337	1.0735	0.978871	0.086819	0.513721	0	1.29611	1.30154	0.89384	0.218881	0.412964
SFPQ_HUMAN	Splicing factor, proline- and glutamine-rich	SFPQ	0.865468	0.875234	0.795341	-0.242384	1.51524	0	0.831676	0.788497	0.709408	-0.364892	1.49548	0	0.817074	0.74608	0.762017	-0.367625	1.94501	0	1.04907	1.11505	1.08488	0.115033	1.33787	0	1.53639	1.54674	1.40348	0.580666	2.21919	0	1.33613	1.33009	1.20455	0.36766	1.76152	0	1.00297	0.97584	0.908265	-0.055355	0.500653	0	1.20723	1.16885	1.06991	0.199953	1.20295
HM13_HUMAN	Minor histocompatibility antigen H13	HM13	0.894214	0.980511	0.918732	-0.102911	0.925303	0	1.2573	1.22024	1.19655	0.292424	2.29939	0	1.14572	1.12742	1.14871	0.189814	2.70491	0	0.857293	0.90767	1.01241	-0.111243	0.611299	0	1.22006	1.17709	1.21399	0.267491	2.43848	0	1.44739	1.37465	1.32674	0.467722	2.21872	0	1.19918	1.15774	1.25531	0.26793	1.80612	0	1.59516	1.48818	1.47266	0.602803	2.44468
CLCN7_HUMAN	H(+)/Cl(-) exchange transporter 7	CLCN7	1.04845	1.00624	1.01725	0.0341867	0.708771	0	0.944823	0.91371	0.906264	-0.117789	1.63031	0	0.922042	0.92812	1.00996	-0.0688842	0.621207	0	1.05331	1.14042	1.05717	0.115874	1.03871	0	0.981313	1.01055	0.950619	-0.027929	0.418949	0	0.995835	0.868013	0.901794	-0.117348	0.745376	0	0.99436	0.924087	0.89425	-0.0930085	0.764029	0	0.880663	0.919579	0.903798	-0.149846	1.84532
THIK_HUMAN	3-ketoacyl-CoA thiolase, peroxisomal	ACAA1	1.14582	1.19434	1.14036	0.214339	2.01506	0	1.25187	1.20897	1.26232	0.311566	2.42761	0	1.26036	1.20813	1.35792	0.351028	1.71368	0	0.837866	0.971161	0.927022	-0.132868	0.785754	0	1.04154	1.11694	1.02479	0.0855455	0.804619	0	1.05352	1.06495	1.10745	0.104746	1.38487	0	0.991513	0.985474	0.931919	-0.044486	0.594738	0	1.20516	1.1314	1.09503	0.193915	1.38122
BCLF1_HUMAN	Bcl-2-associated transcription factor 1	BCLAF1	1.14939	1.06224	1.07074	0.129776	1.15181	0	1.12762	1.07631	1.19841	0.181566	1.24542	0	1.40105	1.38459	1.5435	0.529119	2.05818	0	0.982049	1.05499	0.939994	-0.0110863	0.0874098	0	0.958937	0.892671	0.949096	-0.0991732	1.0443	0	1.03811	0.829948	0.981785	-0.0740812	0.306234	0	1.00486	1.06543	1.08107	0.0710117	0.793336	0	1.12266	0.991425	1.21546	0.150362	0.635649
HDHD3_HUMAN	Haloacid dehalogenase-like hydrolase domain-containing protein 3	HDHD3	1.19313	1.11893	1.19051	0.223449	1.74307	0	0.985451	1.13584	1.18485	0.140188	0.631974	0	1.12405	1.16345	1.03869	0.148911	1.03027	0	0.975517	0.913938	0.897196	-0.10643	1.00301	0	1.08681	0.940019	1.07484	0.0480782	0.24223	0	1.02679	1.00729	1.11786	0.0712789	0.568946	0	0.811223	0.90916	0.947766	-0.169123	0.906137	0	0.948064	0.959513	1.05719	-0.0170417	0.129478
RBM25_HUMAN	RNA-binding protein 25	RBM25	1.1002	1.12423	1.08187	0.140252	1.89089	0	1.08524	1.22015	1.11366	0.18863	1.16888	0	1.1257	1.26999	1.03255	0.192504	0.787708	0	1.06708	1.0026	1.11821	0.0876444	0.70054	0	1.26306	1.18567	1.19799	0.281637	2.00219	0	1.13544	1.19136	1.20401	0.23504	1.91746	0	1.00404	1.08548	1.10767	0.091847	0.767007	0	1.25721	1.43594	1.22371	0.384732	1.47801
RL7A_HUMAN	60S ribosomal protein L7a	RPL7A	0.867515	0.817725	0.867282	-0.233039	1.84097	0	1.09111	1.16095	0.876325	0.0604553	0.140967	0	1.18164	1.33104	1.17907	0.299344	1.44571	0	0.999786	0.992459	1.01437	0.0031755	0.114442	0	0.822021	0.752124	0.760704	-0.361634	1.91691	0	0.921962	0.863324	0.800512	-0.214353	1.17715	0	1.18442	1.22664	1.1218	0.235874	1.60999	0	1.24273	1.33944	1.18831	0.329785	1.64224
ITB5_HUMAN	Integrin beta-5	ITGB5	0.990202	1.04522	1.06259	0.0463798	0.560242	0	1.00117	1.0901	1.07076	0.0758852	0.7379	0	1.00517	1.02372	1.12087	0.070281	0.532561	0	1.00562	0.977311	0.950153	-0.0325445	0.525666	0	1.17625	1.13147	1.06441	0.168699	1.2411	0	1.16068	1.16118	1.05846	0.172198	1.21126	0	1.03616	1.05861	0.995937	0.0429767	0.617996	0	1.18299	1.19039	1.25165	0.273035	2.05475
TLN1_HUMAN	Talin-1	TLN1	0.554044	0.615674	0.630769	-0.736576	2.22259	-1	0.770947	0.7616	0.896942	-0.30431	1.25511	0	0.944143	0.895575	0.866698	-0.148579	1.27316	0	0.689421	0.760498	0.770158	-0.434352	1.88129	0	0.688981	0.699073	0.770082	-0.475176	1.95956	0	0.959757	0.957017	1.05096	-0.0155998	0.13149	0	1.06388	0.96282	1.01654	0.0206445	0.16348	0	1.24278	1.08243	1.17801	0.223721	1.2054
CP2S1_HUMAN	Cytochrome P450 2S1	CYP2S1	1.11737	1.12148	1.08687	0.1487	2.0406	0	1.13238	0.92326	1.07978	0.0636942	0.236858	0	1.00226	1.10386	1.20475	0.142247	0.671051	0	1.01535	1.08293	1.06779	0.0777317	0.951837	0	0.912923	0.97509	0.859279	-0.126952	0.872191	0	0.945337	0.860096	0.847796	-0.177213	1.16633	0	0.910578	0.855045	0.940981	-0.148479	1.17914	0	0.877441	0.89213	0.876826	-0.180933	2.69344
RS14_HUMAN	40S ribosomal protein S14	RPS14	0.792578	0.772125	0.77365	-0.359469	2.94484	0	0.996771	0.980212	1.0416	0.00890985	0.109301	0	0.881594	0.985301	0.910944	-0.110999	0.848477	0	0.880542	0.797919	0.795761	-0.277987	1.54848	0	0.902523	0.845657	0.921293	-0.168408	1.34566	0	1.02303	1.0168	1.09187	0.0619823	0.691109	0	1.12736	1.09304	1.13458	0.161342	1.9803	0	1.07867	1.07858	1.02501	0.0850891	1.12735
TES_HUMAN	Testin	TES	0.879351	0.894034	0.840275	-0.198891	1.75641	0	1.27695	1.1164	1.01915	0.18587	0.704148	0	1.17117	1.08435	1.05668	0.142824	1.06241	0	0.768647	0.862554	0.87122	-0.261638	1.34651	0	0.783735	0.890143	0.839369	-0.25541	1.39799	0	1.03362	1.07413	0.912275	0.00959786	0.0272938	0	1.09062	1.08131	1.04621	0.101264	1.50546	0	1.09884	1.00117	0.893483	-0.00313495	0.0304197
RSMB_HUMAN	Small nuclear ribonucleoprotein-associated proteins B and B'	SNRPB	1.05949	1.33291	1.21565	0.266253	0.942646	0	0.962667	1.14082	1.06704	0.0797633	0.4018	0	1.09718	1.32421	1.38147	0.342121	1.08765	0	0.964266	1.03254	1.05379	0.0241304	0.2136	0	0.964159	0.967789	0.925429	-0.0702708	1.11809	0	0.985923	1.13708	1.07562	0.0924871	0.565936	0	0.916769	0.980272	0.954878	-0.0730297	0.920093	0	1.06554	1.18241	1.38742	0.27714	0.865956
NDUS3_HUMAN	NADH dehydrogenase [ubiquinone] iron-sulfur protein 3, mitochondrial	NDUFS3	1.05383	1.01669	0.89372	-0.0172992	0.0970182	0	0.975184	0.937131	0.988577	-0.0484659	0.771722	0	1.09708	1.11198	1.03793	0.114139	1.18761	0	1.04934	1.14869	1.10412	0.138444	1.16813	0	1.25048	1.24478	1.15534	0.283172	1.77574	0	1.47889	1.00959	1.08556	0.252593	0.518827	0	1.06248	0.987613	1.04698	0.0459472	0.529865	0	1.22975	1.16201	1.17255	0.248663	1.98816
MAGD2_HUMAN	Melanoma-associated antigen D2	MAGED2	1.30122	1.13872	1.07746	0.229548	0.964893	0	1.10172	1.22882	1.3628	0.299962	1.09812	0	1.26529	1.23769	1.34394	0.35874	2.01304	0	1.08198	1.01774	0.886061	-0.00685702	0.0446256	0	1.10211	0.96772	1.0316	0.0479718	0.313672	0	0.902476	0.952984	1.1359	-0.00415916	0.0357489	0	0.991989	1.04925	1.10824	0.0701508	0.560438	0	0.971925	1.07022	1.35323	0.17861	0.436562
QOR_HUMAN	Quinone oxidoreductase	CRYZ	0.903381	0.96567	0.928815	-0.100636	1.16539	0	1.20649	1.21016	1.03788	0.203528	0.951393	0	1.20732	1.09784	1.06111	0.166188	1.00587	0	0.86234	0.868551	0.930381	-0.172847	1.41874	0	1.02559	1.11539	1.08657	0.105477	1.00099	0	1.25048	1.22138	1.21757	0.298433	2.78169	0	1.04517	1.04239	1.04678	0.0631997	3.10434	0	1.38228	1.28589	1.17422	0.357041	1.45484
MPPB_HUMAN	Mitochondrial-processing peptidase subunit beta	PMPCB	0.995157	1.09311	1.01022	0.0466045	0.40558	0	1.25809	0.8986	1.04449	0.0936442	0.203022	0	1.04787	0.997574	0.983224	0.0137194	0.166137	0	0.867025	1.03145	0.944144	-0.0777436	0.423157	0	1.0657	1.04562	1.11077	0.103036	1.23958	0	1.21416	0.901212	1.03703	0.0714911	0.172004	0	0.959941	0.896725	0.974297	-0.0836698	0.828051	0	1.18595	0.932711	1.08433	0.0944601	0.320347
TBL2_HUMAN	Transducin beta-like protein 2	TBL2	1.07488	1.03586	1.05164	0.0760459	1.4065	0	1.1658	1.09796	1.21435	0.213339	1.42713	0	1.44043	1.09225	1.23018	0.326864	0.954955	0	0.909795	0.916561	0.963504	-0.10477	1.25257	0	0.844499	0.896425	0.898519	-0.184729	1.61879	0	0.884805	0.930025	0.889849	-0.149505	1.65301	0	0.97936	1.08907	1.12388	0.0896399	0.546873	0	1.21215	1.09055	1.15085	0.203119	1.35197
CCD47_HUMAN	Coiled-coil domain-containing protein 47	CCDC47	0.991666	1.00552	0.967984	-0.0168498	0.39842	0	1.04534	1.021	0.987226	0.025531	0.393637	0	1.13611	1.05476	1.05678	0.114435	1.07334	0	1.04028	0.973227	0.978885	-0.0036638	0.0452533	0	1.19097	1.13086	1.12274	0.199362	1.7523	0	1.06356	0.989468	1.0197	0.0345565	0.422299	0	1.2167	1.02729	1.24881	0.219422	0.865827	0	1.26119	1.08319	1.31874	0.288112	1.09102
MBOA7_HUMAN	Lysophospholipid acyltransferase 7	MBOAT7	1.07677	1.11864	1.00027	0.091156	0.701153	0	1.23729	1.10033	1.17364	0.227026	1.35601	0	1.15253	1.21323	1.0673	0.194535	1.15615	0	0.976134	1.04873	0.939069	-0.0174482	0.140341	0	1.12273	1.06198	1.06378	0.114807	1.30771	0	1.16435	0.942405	1.13707	0.112731	0.414431	0	1.06734	0.994423	1.11564	0.0828889	0.629628	0	1.22036	1.02503	1.0309	0.127101	0.558085
FAKD5_HUMAN	FAST kinase domain-containing protein 5, mitochondrial	FASTKD5	1.253	1.19094	1.09251	0.237341	1.25701	0	1.0738	1.09327	1.11114	0.127941	1.91392	0	1.28319	1.22376	1.16825	0.292859	1.75771	0	1.03203	1.05939	0.925643	0.00818158	0.030595	0	0.943565	1.05641	1.06761	0.0321424	0.185606	0	0.844988	1.08391	1.13915	0.0323554	0.0494253	0	0.863151	1.02844	1.12049	0.00579959	0.00719496	0	0.876813	0.999848	1.10229	-0.0101579	0.0558977
VAPA_HUMAN	Vesicle-associated membrane protein-associated protein A	VAPA	0.927582	0.904607	0.943724	-0.112001	1.61857	0	1.26145	1.40225	1.29232	0.399086	1.87861	0	1.4342	1.38901	1.30281	0.459788	2.10779	0	0.832756	0.875525	0.91421	-0.194025	1.4255	0	1.05386	1.08799	1.09003	0.107409	1.6773	0	1.29533	1.33019	1.24482	0.367497	2.24461	0	1.26914	1.31752	1.30621	0.375869	2.72545	0	1.73815	1.58625	1.63035	0.72385	2.5358
TPM4_HUMAN	Tropomyosin alpha-4 chain	TPM4	0.833189	0.879681	0.93188	-0.181831	1.22904	0	1.12882	1.09257	0.959538	0.0844849	0.425565	0	0.946036	0.902803	0.849047	-0.153133	1.11987	0	0.841433	0.847455	0.918229	-0.202508	1.42983	0	1.02744	1.03176	1.07632	0.0637402	1.01063	0	1.13928	1.29795	1.08767	0.232622	1.01865	0	0.928984	1.06736	1.0409	0.0178016	0.08188	0	0.807834	1.11219	0.988564	-0.044646	0.146789
PSMD5_HUMAN	26S proteasome non-ATPase regulatory subunit 5	PSMD5	1.3043	1.3323	1.2947	0.390046	2.99736	0	1.3264	1.15148	1.09051	0.250309	0.998422	0	1.2674	1.19926	1.19999	0.2895	2.08308	0	1.04261	1.12029	1.02964	0.0897396	0.84105	0	0.908664	0.886665	0.864355	-0.173708	1.85334	0	0.811412	0.843644	0.86429	-0.251913	1.96377	0	0.943047	0.967267	0.94194	-0.0728603	1.55196	0	0.824719	0.825359	0.828767	-0.275295	4.19777
MD1L1_HUMAN	Mitotic spindle assembly checkpoint protein MAD1	MAD1L1	1.17362	1.07017	1.05712	0.137902	0.985624	0	1.05712	1.10337	1.1224	0.130003	1.4295	0	1.04994	1.12574	1.1067	0.129783	1.29438	0	1.04692	1.02971	1.01051	0.041308	0.966468	0	0.999882	0.989313	0.995988	-0.00714327	0.600235	0	1.009	1.02149	1.04276	0.0348021	0.88804	0	0.944328	0.945142	1.03082	-0.0388526	0.356506	0	0.943511	0.965413	0.990729	-0.0490823	0.866246
SMD2_HUMAN	Small nuclear ribonucleoprotein Sm D2	SNRPD2	1.14944	1.11284	1.10385	0.166128	1.94477	0	1.16953	1.14009	1.24037	0.24285	1.66871	0	1.4552	1.32754	1.39451	0.477589	2.1947	0	1.00793	0.971598	0.962894	-0.02796	0.528148	0	1.23019	1.24177	1.29654	0.329029	2.30056	0	1.2822	1.33219	1.44083	0.434817	1.89192	0	1.14175	1.1155	1.11222	0.167559	2.29597	0	1.63185	1.6169	1.89174	0.776942	2.05118
SRPRB_HUMAN	Signal recognition particle receptor subunit beta	SRPRB	0.900576	0.920326	0.936402	-0.121705	1.76001	0	1.16846	1.05083	1.02579	0.113296	0.711261	0	1.04453	1.02627	1.08832	0.0745625	1.00873	0	0.928621	0.95125	0.98718	-0.0653945	0.905983	0	0.966731	1.00798	1.0257	0.000197593	0.00299	0	1.03666	1.0533	0.986165	0.0361515	0.468873	0	1.11802	1.02809	1.02102	0.078214	0.680084	0	1.09548	1.14472	1.10454	0.156933	1.82121
IF6_HUMAN	Eukaryotic translation initiation factor 6	EIF6	0.803816	0.84876	0.847657	-0.2629	2.02216	0	0.850116	0.865758	0.833298	-0.234933	2.34158	0	0.874145	0.900133	0.879271	-0.17704	2.278	0	0.866508	0.936834	0.89131	-0.154863	1.37743	0	0.708823	0.719037	0.739464	-0.469048	2.8366	0	0.803052	0.813593	0.799111	-0.312488	3.2137	0	0.913806	0.921919	0.891589	-0.137482	1.96543	0	0.841787	0.814195	0.752654	-0.316746	1.66011
EPS8_HUMAN	Epidermal growth factor receptor kinase substrate 8	EPS8	0.909231	0.900309	0.87079	-0.162552	1.88105	0	1.09362	0.921774	0.867687	-0.0573499	0.232427	0	0.896153	0.793148	0.869076	-0.229733	1.31511	0	0.923053	0.959503	1.01865	-0.0483092	0.451035	0	0.972386	0.932922	0.966433	-0.0630367	1.11473	0	1.06589	0.964074	0.993751	0.011358	0.0777207	0	1.07064	1.10932	1.03063	0.0978745	1.0622	0	1.05908	0.858006	0.857343	-0.112772	0.445894
EFTS_HUMAN	Elongation factor Ts, mitochondrial	TSFM	1.02677	1.03323	1.03427	0.0446324	2.26938	0	1.27838	1.20031	1.23493	0.307861	2.14063	0	1.15633	1.20168	1.20733	0.249076	2.20566	0	0.943259	0.975691	1.02048	-0.0294248	0.341378	0	1.04673	1.27752	1.20655	0.235036	0.940313	0	1.22494	1.32551	1.28548	0.354611	2.06279	0	1.04944	1.19158	1.20558	0.20021	1.04009	0	1.33061	1.51719	1.58089	0.561919	1.75512
CHERP_HUMAN	Calcium homeostasis endoplasmic reticulum protein	CHERP	1.05332	0.975679	0.969203	-0.000863628	0.0154156	0	0.989063	0.843777	0.933561	-0.116953	0.667593	0	1.08314	1.10011	1.03996	0.103538	1.29383	0	1.03465	1.00257	0.955526	-0.0034919	0.0409273	0	0.994505	1.0314	0.997969	0.0114345	0.243217	0	0.856789	0.914742	0.956664	-0.137016	1.01975	0	0.884232	0.928915	0.849931	-0.171868	1.36567	0	0.841544	0.972271	0.90651	-0.141184	0.855514
BASI_HUMAN	Basigin	BSG	1.00595	1.06006	0.988259	0.0258682	0.306605	0	1.42223	1.1079	1.0217	0.243598	0.598846	0	1.21488	1.08541	1.21143	0.227216	1.2833	0	0.851014	0.942163	0.859456	-0.177538	1.2085	0	1.08971	1.09161	1.22521	0.183339	1.0778	0	1.21624	1.08831	1.36473	0.290533	1.02434	0	1.18045	1.1208	1.14442	0.199823	1.93325	0	1.47142	1.10759	1.53603	0.455946	1.01548
RBM42_HUMAN	RNA-binding protein 42	RBM42	0.973639	1.23396	1.02146	0.106151	0.351671	0	0.889119	0.846171	0.831765	-0.224848	1.79656	0	0.895524	0.854232	0.903618	-0.177135	1.71065	0	1.07916	1.19517	1.13054	0.182634	1.29293	0	1.10462	1.17092	0.988617	0.121751	0.61881	0	0.89631	0.938514	0.889541	-0.139042	1.54179	0	0.987861	0.869126	0.847495	-0.149611	0.809403	0	0.949145	0.956113	0.868957	-0.112883	0.909169
MAOM_HUMAN	NAD-dependent malic enzyme, mitochondrial	ME2	1.07941	1.05038	1.03787	0.0784538	1.36773	0	1.02707	1.1254	1.03036	0.0853462	0.718331	0	1.14112	1.21414	1.0271	0.173066	0.861099	0	0.939063	0.907918	0.983782	-0.0837715	0.89278	0	0.997294	1.0275	1.03949	0.0305849	0.637833	0	1.10776	1.08027	1.0315	0.101887	1.10632	0	0.964467	1.04999	1.00429	0.00898537	0.0757488	0	0.944655	1.08348	1.10195	0.0612373	0.303397
NHRF1_HUMAN	Na(+)/H(+) exchange regulatory cofactor NHE-RF1	SLC9A3R1	0.631669	0.614604	0.615006	-0.688669	3.44746	-1	0.999979	0.852303	0.812296	-0.171055	0.720452	0	0.672595	0.800777	0.661193	-0.49102	1.52012	0	0.818815	0.794061	0.854244	-0.282134	1.94027	0	0.938709	0.964041	1.00214	-0.0464784	0.641514	0	1.1362	1.19793	1.12394	0.205003	1.72646	0	1.22632	1.29014	1.08336	0.26296	1.12925	0	1.05378	1.02496	0.926647	0.00258684	0.00223815
ZC3H4_HUMAN	Zinc finger CCCH domain-containing protein 4	ZC3H4	0.792607	0.888746	0.92123	-0.205018	1.06378	0	0.594796	0.719604	0.775571	-0.521479	1.3644	0	0.796173	0.88514	0.804766	-0.27109	1.51891	0	1.26681	1.10264	1.2438	0.26833	1.28726	0	0.998769	0.982911	1.02807	0.00468365	0.077323	0	0.745129	0.842162	0.786126	-0.337997	1.65982	0	1.04712	0.876234	0.96515	-0.0546384	0.289182	0	0.99873	0.953452	0.864266	-0.0910855	0.573282
PRPF3_HUMAN	U4/U6 small nuclear ribonucleoprotein Prp3	PRPF3	1.10854	1.11894	1.04383	0.124903	1.23372	0	1.21298	1.25065	1.31785	0.333989	1.96603	0	1.24972	1.24248	1.40039	0.375766	1.65979	0	1.02097	0.989544	0.918923	-0.034341	0.291804	0	1.1235	1.10487	0.978069	0.0960092	0.557578	0	1.12308	1.18973	1.07164	0.17396	1.23441	0	1.01193	0.988303	1.05673	0.0271356	0.350183	0	1.38939	1.1607	1.17686	0.313032	1.18029
ADPGK_HUMAN	ADP-dependent glucokinase	ADPGK	1.04716	1.11229	1.07213	0.107275	1.28496	0	1.11716	1.00298	1.08965	0.0975196	0.749812	0	1.03212	1.12572	1.00487	0.0761998	0.567133	0	1.03184	0.958913	0.970468	-0.0187694	0.213475	0	1.056	0.999833	0.99816	0.0257343	0.35237	0	1.03366	1.04189	0.996597	0.0342875	0.643845	0	0.96054	0.903976	0.898506	-0.118716	1.21893	0	0.938692	0.941463	0.878976	-0.120749	1.19283
SRPRA_HUMAN	Signal recognition particle receptor subunit alpha	SRPRA	0.959876	1.06711	1.02293	0.0238047	0.178193	0	1.23812	1.25288	1.30388	0.339091	2.35508	0	1.13276	1.22784	1.10871	0.209687	1.36331	0	0.821351	0.969862	0.800785	-0.210898	0.885796	0	0.888466	0.972334	0.979629	-0.0788537	0.660885	0	1.09013	0.999068	1.08711	0.0823879	0.725566	0	1.06621	1.06772	1.06849	0.0941967	4.03351	0	1.06132	0.944575	1.02168	0.0131985	0.0769045
DHRS9_HUMAN	Dehydrogenase/reductase SDR family member 9	DHRS9	1.16352	1.12476	1.12701	0.187048	2.14856	0	1.59887	1.58505	1.41883	0.617533	2.09531	1	1.91231	1.6499	1.59784	0.782423	1.98452	1	0.79568	0.753809	0.908734	-0.287347	1.16886	0	0.982895	0.970311	0.967563	-0.0386143	1.50728	0	1.1956	1.24359	1.1271	0.249461	1.57695	0	1.19221	1.18708	1.08609	0.20805	1.37537	0	1.50353	1.46644	1.41226	0.546702	2.63768
SET_HUMAN	Protein SET	SET	1.05835	0.954128	1.00499	0.00837717	0.0531885	0	1.66159	1.46099	1.51771	0.629252	2.1182	1	1.39605	1.41733	1.45632	0.509175	2.91145	0	0.96744	0.904686	0.965805	-0.0801235	0.897871	0	1.13074	0.953355	0.993778	0.0369714	0.155677	0	1.37093	1.1864	1.08335	0.279246	0.957039	0	1.46967	1.34727	1.47324	0.516074	2.17271	0	1.74968	1.44623	1.54016	0.658728	1.82599
ERG1_HUMAN	Squalene monooxygenase	SQLE	0.984484	0.956017	0.950869	-0.0532093	1.12159	0	0.98901	0.998448	1.06601	0.0254851	0.264881	0	1.03077	1.05495	1.0528	0.0651224	1.58509	0	1.00878	1.06868	0.979969	0.0273573	0.262155	0	1.11572	1.01804	1.12348	0.118687	0.903948	0	1.05365	1.0143	1.25431	0.147203	0.562632	0	1.09511	1.10623	1.05562	0.118562	1.54017	0	1.06266	1.15651	1.33893	0.246143	0.875821
RL5_HUMAN	60S ribosomal protein L5	RPL5	1.08996	1.0724	1.10734	0.124194	1.94383	0	0.98739	1.03258	1.05398	0.0351293	0.469345	0	1.13084	1.164	1.16127	0.204186	2.3702	0	0.930748	0.978448	0.935057	-0.0769128	1.10603	0	0.849784	1.02818	0.90086	-0.110487	0.533779	0	1.01236	1.01038	0.999236	0.01053	0.667719	0	0.981785	1.06048	1.01926	0.0292888	0.330227	0	1.04849	1.0177	0.967756	0.0162351	0.159944
PML_HUMAN	Protein PML	PML	1.19906	1.18359	1.20217	0.256941	3.136	0	1.06626	1.08314	1.19716	0.157716	1.01458	0	1.24213	1.20182	1.29085	0.31607	2.05541	0	0.989645	1.06555	0.986213	0.019776	0.182987	0	1.00657	1.04126	0.989422	0.0178069	0.297518	0	0.98056	0.992115	1.03369	0.00305728	0.0371719	0	0.913735	0.901169	0.943193	-0.121289	1.60743	0	0.949947	1.02068	0.967151	-0.0302349	0.371172
RAB8A_HUMAN	Ras-related protein Rab-8A	RAB8A	0.97935	0.789792	0.93201	-0.151388	0.628014	0	1.50045	0.835643	0.905089	0.11156	0.0760216	0	1.19384	0.905762	1.05642	0.0731472	0.197552	0	0.779258	1.01745	0.878043	-0.16556	0.588344	0	1.47512	0.711256	0.775797	-0.0183078	0.100382	0	1.67835	0.710435	1.05735	0.200016	0.104977	0	1.25701	0.938103	0.895906	0.0431181	0.0560899	0	1.87132	1.00199	1.14901	0.423066	0.509195
RS3A_HUMAN	40S ribosomal protein S3a	RPS3A	0.777138	0.766387	0.743381	-0.391566	2.63391	0	1.00501	1.00173	1.06467	0.0339383	0.440104	0	1.1191	1.12261	1.00533	0.114166	0.782517	0	0.809414	0.822309	0.779999	-0.314899	2.29307	0	0.798232	0.825408	0.713238	-0.36038	1.53096	0	0.951883	0.887984	1.07184	-0.0430948	0.214699	0	1.12117	1.03996	1.12362	0.130818	1.14654	0	1.06433	0.998144	1.0494	0.0528195	0.690542
ITPR1_HUMAN	Inositol 1,4,5-trisphosphate receptor type 1	ITPR1	0.955776	0.977798	0.971343	-0.0464653	1.38417	0	0.972796	1.03483	0.974772	-0.00848749	0.104838	0	1.12899	1.09535	1.04764	0.1252	1.23745	0	1.01465	1.01046	1.00012	0.0120824	0.719684	0	0.989697	1.10769	1.09245	0.0885191	0.63428	0	0.958	1.16933	1.08733	0.0997028	0.424659	0	0.963818	1.04918	0.995933	0.00428917	0.0303078	0	1.05469	1.20339	1.1666	0.191008	1.08911
HDAC1_HUMAN	Histone deacetylase 1	HDAC1	1.36432	1.16395	1.46764	0.413559	1.26647	0	1.38089	1.15289	1.4878	0.422797	1.20136	0	1.30053	1.11801	1.26797	0.297292	1.31186	0	0.845672	0.888968	0.862052	-0.208288	2.00156	0	1.29244	0.960166	1.13989	0.177387	0.506406	0	1.22845	1.0695	1.17304	0.210382	1.14644	0	0.805367	1.1104	0.917252	-0.0826234	0.257804	0	1.11439	1.26633	0.959144	0.154826	0.474006
RLA2_HUMAN	60S acidic ribosomal protein P2	RPLP2	0.819679	0.854831	0.826414	-0.262501	2.30599	0	1.16743	1.26703	1.35143	0.335668	1.49433	0	0.998758	0.99655	1.07491	0.0333781	0.336393	0	0.94445	0.962434	1.09846	0.00256831	0.00331189	0	1.23376	1.36386	1.38622	0.4092	1.78923	0	1.31507	1.24716	1.35073	0.383296	2.11202	0	1.71981	1.70262	1.80704	0.801705	2.96039	1	1.56597	1.42316	1.87838	0.698221	1.55477
EZRI_HUMAN	Ezrin	EZR	0.690196	0.676627	0.707843	-0.532084	2.90355	0	0.996528	1.00656	1.09271	0.0453485	0.392751	0	0.779432	0.834509	0.806882	-0.309465	2.08047	0	0.828774	0.797104	0.783794	-0.316126	2.24986	0	0.791791	0.791892	0.765788	-0.352627	2.68338	0	0.951399	0.987132	0.937604	-0.060831	0.960697	0	1.13082	1.08901	1.17402	0.177957	1.52581	0	0.920663	0.970995	0.895364	-0.106238	1.04954
LACB2_HUMAN	Endoribonuclease LACTB2	LACTB2	0.847926	0.958136	0.992605	-0.100223	0.565778	0	0.967461	0.996487	1.09132	0.0263348	0.163413	0	0.856933	0.918095	0.883417	-0.17438	1.58495	0	0.875425	0.965103	0.914543	-0.122873	1.03207	0	1.1677	1.14727	1.08906	0.182285	1.57626	0	1.22308	1.34854	1.09213	0.288359	1.07347	0	1.01594	1.07231	0.921799	0.00482212	0.00981561	0	1.21214	1.20387	0.959769	0.170258	0.551641
PSMD6_HUMAN	26S proteasome non-ATPase regulatory subunit 6	PSMD6	1.18043	1.08894	1.13876	0.184016	1.49299	0	1.13433	0.88344	1.1419	0.0748121	0.188509	0	1.22443	0.978868	1.23457	0.196551	0.642212	0	0.973966	1.00231	0.997415	-0.012706	0.375135	0	0.978376	0.884975	0.969712	-0.0825995	0.676098	0	0.995015	0.852848	0.91645	-0.118042	0.697633	0	0.971582	0.911163	0.952658	-0.0814088	1.01768	0	0.968469	0.823635	0.908802	-0.151519	0.822034
ROA0_HUMAN	Heterogeneous nuclear ribonucleoprotein A0	HNRNPA0	0.877691	0.940404	0.948463	-0.11687	1.09788	0	0.918556	0.967993	0.96642	-0.0724989	1.00436	0	1.0124	0.925003	1.02371	-0.0188203	0.152362	0	1.0022	1.05127	0.999375	0.0251907	0.392435	0	1.24001	1.38054	1.39066	0.419076	1.79485	0	1.22387	1.23411	1.27152	0.314018	2.54837	0	1.07995	0.993127	1.03865	0.0527497	0.559654	0	1.48371	1.36885	1.41904	0.509814	2.36312
TXNL1_HUMAN	Thioredoxin-like protein 1	TXNL1	1.02323	1.00597	0.966747	-0.0019498	0.0308146	0	1.26745	1.39377	1.19381	0.361781	1.50412	0	1.14082	1.37657	1.08352	0.263395	0.86904	0	0.854519	0.805084	0.861949	-0.250651	1.82885	0	0.917693	0.935218	1.06658	-0.0392437	0.224236	0	1.01958	1.26457	1.1379	0.189895	0.754	0	0.957392	1.07476	1.13138	0.0765729	0.38429	0	0.972055	1.42454	1.13766	0.236442	0.515335
RL30_HUMAN	60S ribosomal protein L30	RPL30	0.981814	0.944465	0.920058	-0.0758559	0.970371	0	0.956602	1.20242	1.09653	0.117941	0.438556	0	1.05446	1.20008	1.13076	0.174321	1.06766	0	1.06788	0.973465	0.955644	-0.00144851	0.020066	0	0.883236	0.949959	0.816331	-0.179228	0.990222	0	0.766989	0.855496	0.934082	-0.230754	0.985281	0	1.04705	1.16718	1.2017	0.187318	1.0341	0	0.916126	1.03634	1.04162	-0.00284804	0.0279776
ATPO_HUMAN	ATP synthase subunit O, mitochondrial	ATP5O	1.05901	0.993608	1.01527	0.0322872	0.443211	0	1.31814	1.29368	1.30824	0.385913	3.38311	0	1.28404	1.18082	1.35166	0.347296	1.58415	0	0.913758	0.784586	0.855703	-0.232178	1.17898	0	1.05288	1.01296	0.966137	0.0152964	0.138579	0	1.19739	1.23359	1.11435	0.240957	1.50244	0	1.10939	1.05543	1.07407	0.110538	1.46025	0	1.29151	1.36185	1.44624	0.45052	1.96449
RBM4_HUMAN	RNA-binding protein 4	RBM4	1.05631	1.04713	0.945955	0.0235614	0.147833	0	0.866948	0.860589	0.774588	-0.261808	1.42694	0	0.799981	0.801893	0.933075	-0.243006	1.10629	0	1.19013	1.25356	1.43378	0.370155	1.34928	0	1.02433	1.06745	1.03238	0.0585051	1.06743	0	0.890369	0.925287	0.892053	-0.14789	1.83723	0	0.940104	0.892417	0.980252	-0.0929695	0.858804	0	0.80181	0.788498	0.888505	-0.275313	1.44739
CTBL1_HUMAN	Beta-catenin-like protein 1	CTNNBL1	1.14356	1.18086	1.14128	0.208184	2.23532	0	0.898937	0.821269	0.794964	-0.254306	1.39499	0	1.11424	0.851052	0.908816	-0.0618489	0.219454	0	1.07355	1.14649	1.11024	0.150682	1.49925	0	0.802297	0.882499	0.809584	-0.266281	1.58899	0	0.764895	0.758121	0.75168	-0.399289	3.48114	0	0.894186	0.866522	0.808951	-0.223385	1.4654	0	0.861391	0.816448	0.721944	-0.322058	1.30462
ENOG_HUMAN	Gamma-enolase	ENO2	0.889365	0.895668	0.83394	-0.195961	1.57418	0	0.921122	1.22725	0.841369	-0.00494048	0.0473263	0	0.647968	1.11965	1.15365	-0.0383694	0.106977	0	0.847479	0.743016	1.02988	-0.195191	0.572878	0	0.870743	0.57887	0.757038	-0.443105	0.937375	0	1.04723	0.959176	0.750303	-0.122017	0.352138	0	0.866025	1.00683	1.02813	-0.0484227	0.244356	0	0.650802	0.788354	1.06662	-0.259707	0.52706
GRPE1_HUMAN	GrpE protein homolog 1, mitochondrial	GRPEL1	1.02812	1.02561	1.09622	0.0703641	0.803863	0	1.40157	1.62768	1.56674	0.615412	1.95926	1	1.36537	1.51717	1.51365	0.551295	2.08492	0	0.867119	0.859123	0.844052	-0.223029	2.58413	0	1.29142	1.3516	1.29551	0.392695	2.53725	0	1.66105	1.6392	1.62101	0.714066	3.69248	1	1.29562	1.33532	1.28619	0.384833	2.73358	0	1.9824	2.03582	1.93797	0.989427	3.3658
HEMH_HUMAN	Ferrochelatase, mitochondrial	FECH	1.06823	1.10123	1.05925	0.105993	1.60298	0	1.08604	1.07995	1.15082	0.144834	1.41015	0	1.26185	1.13086	1.23697	0.274882	1.51936	0	0.907709	0.908133	0.808519	-0.192996	1.13753	0	0.944633	0.828587	0.950239	-0.139522	0.801276	0	1.04253	0.949713	1.15484	0.0690516	0.290872	0	0.946525	0.857385	0.985617	-0.104942	0.669619	0	1.05555	0.85127	1.13871	0.0217304	0.0277575
ERP44_HUMAN	Endoplasmic reticulum resident protein 44	ERP44	0.937047	0.975317	1.06136	-0.0126901	0.0925294	0	0.891924	1.00563	1.00586	-0.04721	0.317126	0	0.984133	0.94867	0.98604	-0.039566	0.797469	0	0.929218	0.972105	0.953419	-0.0716022	1.20435	0	1.01206	1.02105	0.990841	0.0114753	0.32783	0	1.04928	1.07767	1.137	0.121657	1.14831	0	0.895765	0.961769	0.933058	-0.104391	1.1451	0	0.974137	1.02404	1.06342	0.0293214	0.284457
I2BPL_HUMAN	Interferon regulatory factor 2-binding protein-like	IRF2BPL	1.12475	1.16723	1.16815	0.205863	2.11979	0	1.1945	1.0421	1.07615	0.143064	0.848633	0	1.25532	1.06479	1.129	0.201261	0.98135	0	1.04288	0.895432	1.13195	0.0333981	0.0899317	0	0.98667	0.877248	0.964631	-0.0849003	0.625406	0	0.904474	0.890597	0.921189	-0.143341	2.02245	0	0.977431	0.85035	0.94934	-0.111373	0.691163	0	0.918123	0.760928	0.8913	-0.222997	0.944923
GNAQ_HUMAN	Guanine nucleotide-binding protein G(q) subunit alpha	GNAQ	1.03951	1.07668	1.13074	0.114109	1.07312	0	1.00757	0.989988	1.1035	0.0477946	0.354602	0	1.05722	1.01215	1.07718	0.0688076	0.906143	0	1.00949	1.15805	1.0162	0.0857555	0.484537	0	1.09951	1.09609	1.09438	0.133112	3.65427	0	1.24769	0.99587	1.10685	0.159373	0.611863	0	0.948964	1.10733	0.940181	-0.00169721	0.0239932	0	1.0495	1.17407	1.06709	0.13342	0.918284
PLOD2_HUMAN	Procollagen-lysine,2-oxoglutarate 5-dioxygenase 2	PLOD2	0.987575	0.912092	0.938314	-0.0800976	0.861495	0	0.972519	0.945311	0.987114	-0.0464524	0.901294	0	0.935047	0.891364	1.00804	-0.0818946	0.608441	0	0.867616	0.864827	0.792825	-0.248526	1.55476	0	1.09853	1.02876	1.01873	0.0685669	0.731039	0	1.20568	1.18332	1.20345	0.260007	2.96217	0	0.82587	0.794422	0.880383	-0.262645	1.58885	0	0.922555	0.921851	1.14491	-0.00514641	0.0394314
PTBP3_HUMAN	Polypyrimidine tract-binding protein 3	PTBP3	0.913696	0.906539	0.923506	-0.128819	2.44375	0	0.791469	0.786661	0.80714	-0.33081	2.9428	0	1.0263	0.713564	0.979381	-0.141758	0.362353	0	0.974478	1.26864	1.09697	0.154925	0.502243	0	0.990642	1.1733	1.3063	0.210071	0.645998	0	1.05132	0.949181	0.973502	-0.0125544	0.106144	0	0.89558	1.07702	1.19349	0.0777399	0.198869	0	1.06721	1.11548	1.30644	0.217905	0.858143
IPYR2_HUMAN	Inorganic pyrophosphatase 2, mitochondrial	PPA2	1.06056	1.0996	1.06118	0.102698	1.56585	0	1.35243	1.52517	1.43911	0.52497	2.04419	0	1.39063	1.38718	1.25369	0.426357	1.87972	0	0.827331	0.828867	0.827155	-0.272673	4.91832	0	1.14302	1.19522	1.12179	0.205819	1.76907	0	1.38311	1.54716	1.48951	0.559013	2.14407	0	1.14978	1.13204	1.22767	0.226297	1.61304	0	1.57369	1.54599	1.58018	0.647655	3.65063
PTH2_HUMAN	Peptidyl-tRNA hydrolase 2, mitochondrial	PTRH2	1.01998	1.02376	1.01403	0.0275196	1.68609	0	1.53377	1.46184	1.55059	0.599697	2.72249	1	1.45628	1.44142	1.49562	0.550351	3.08025	0	0.869628	0.773152	0.863381	-0.259483	1.38359	0	1.25797	1.14655	1.27213	0.293429	1.59356	0	1.38396	1.4288	1.46222	0.510954	2.69372	0	1.37076	1.35639	1.40873	0.463231	2.90885	0	1.66441	1.54271	1.81148	0.742322	2.09173
CMC1_HUMAN	Calcium-binding mitochondrial carrier protein Aralar1	SLC25A12	0.905815	0.920681	1.03051	-0.0704598	0.469682	0	0.944763	1.00594	0.924133	-0.0614845	0.637007	0	1.2541	1.10614	1.0601	0.189181	0.900927	0	1.21004	1.04973	1.1454	0.182768	1.02525	0	1.23131	0.898936	1.00788	0.064941	0.136679	0	1.0651	0.895106	0.834993	-0.10201	0.393854	0	1.40797	1.04473	1.11312	0.249271	0.673959	0	1.54357	1.14289	1.05785	0.319738	0.671784
MA2A1_HUMAN	Alpha-mannosidase 2	MAN2A1	1.23453	1.24336	1.26266	0.31829	3.04209	0	1.28407	1.27254	1.23163	0.336567	2.53189	0	1.25321	1.09919	1.18793	0.238921	1.30289	0	1.03441	0.998849	1.0115	0.0213644	0.541892	0	1.023	1.09915	1.00807	0.0612988	0.587625	0	1.06852	1.06919	0.969981	0.0508781	0.396878	0	0.985636	0.934102	0.921934	-0.0782225	0.935275	0	0.947804	0.902833	0.879822	-0.135819	1.30737
PRP4B_HUMAN	Serine/threonine-protein kinase PRP4 homolog	PRPF4B	1.11527	1.03357	1.01002	0.0744438	0.633417	0	1.17911	1.16609	1.09177	0.196176	1.52217	0	1.47545	1.48931	1.54155	0.586986	2.96978	1	0.979395	1.15646	1.01243	0.0696036	0.333801	0	1.01403	1.00545	0.9196	-0.0295957	0.249496	0	1.04154	1.0563	0.933818	0.0151465	0.0763764	0	1.11547	1.14672	1.10138	0.165029	1.97105	0	1.41712	1.553	1.51303	0.579552	2.3389
AGR2_HUMAN	Anterior gradient protein 2 homolog	AGR2	1.22988	1.03221	1.12294	0.174208	0.840047	0	1.40015	1.17529	1.19661	0.330384	1.25496	0	1.12794	1.13429	1.08212	0.156763	1.73906	0	1.09123	1.05103	1.10157	0.112732	1.49154	0	1.15145	1.18183	1.15831	0.218919	2.57063	0	1.10568	1.05351	0.994645	0.0721437	0.602305	0	1.11476	1.20974	1.14601	0.210185	1.57986	0	1.24806	1.25708	1.03206	0.237648	0.883853
NUP62_HUMAN	Nuclear pore glycoprotein p62	NUP62	1.13625	1.12646	1.10259	0.16577	2.22142	0	1.06508	1.15029	1.17684	0.177264	1.25065	0	1.10707	1.22401	1.02823	0.163202	0.795747	0	1.05555	1.06762	1.10483	0.105677	1.47524	0	1.1294	1.07523	1.26544	0.210002	1.01237	0	1.05476	1.02927	1.21739	0.138123	0.66195	0	1.03172	0.984294	1.14095	0.0735789	0.423871	0	1.16995	1.1701	1.23634	0.253538	1.96661
GOGA5_HUMAN	Golgin subfamily A member 5	GOLGA5	1.05647	1.07788	1.03207	0.0778957	1.29862	0	1.09427	1.12704	1.16446	0.174522	1.6688	0	1.28289	1.11248	1.09931	0.220196	1.02665	0	0.961133	0.991742	1.05066	0.00169741	0.00585025	0	1.13305	1.21009	1.13313	0.21258	1.66665	0	1.03089	1.10433	1.10102	0.109354	1.10459	0	1.1355	1.06415	1.06737	0.12301	1.24484	0	1.35256	1.13298	1.24488	0.314377	1.28306
SSBP_HUMAN	Single-stranded DNA-binding protein, mitochondrial	SSBP1	0.987121	1.0802	0.956145	0.0112428	0.0574157	0	1.88661	1.68927	1.52682	0.7663	1.88086	1	1.23726	1.3965	1.2829	0.384663	1.74964	0	0.773639	0.778738	0.784713	-0.360249	3.56808	0	1.21555	1.34532	1.18181	0.319108	1.51376	0	1.73112	1.50253	1.51527	0.662639	2.00371	1	1.35977	1.32923	1.36787	0.435403	3.07772	0	1.65198	1.53292	1.53215	0.652922	2.51568
NHRF2_HUMAN	Na(+)/H(+) exchange regulatory cofactor NHE-RF2	SLC9A3R2	0.932738	0.95459	0.985223	-0.06263	0.956409	0	0.894532	0.778088	0.823094	-0.26551	1.35216	0	0.870071	0.792538	0.817504	-0.274557	1.69867	0	1.02876	1.12022	1.03765	0.0870701	0.799832	0	0.854062	0.891596	0.93769	-0.160928	1.27382	0	0.916589	0.820976	0.928259	-0.170381	1.03661	0	0.949017	0.919181	0.889154	-0.121679	1.33769	0	0.942846	0.757991	0.760606	-0.285459	0.973003
PIGS_HUMAN	GPI transamidase component PIG-S	PIGS	1.00542	0.981641	1.00563	-0.00351728	0.105446	0	0.755708	0.822621	0.767857	-0.354646	1.95982	0	0.991667	1.11548	1.0664	0.081134	0.603174	0	1.03117	1.01304	1.1023	0.0687858	0.679994	0	0.84437	0.923669	0.922542	-0.157044	1.17941	0	0.765094	0.947917	0.945848	-0.174155	0.65939	0	0.862771	0.85296	0.908422	-0.19311	1.69449	0	0.855517	0.888349	0.997118	-0.130269	0.738344
AN32B_HUMAN	Acidic leucine-rich nuclear phosphoprotein 32 family member B	ANP32B	1.00586	1.2615	0.952168	0.101884	0.267429	0	1.90003	1.69046	1.82993	0.853442	2.47024	1	1.68991	1.73049	1.37052	0.675338	1.60738	1	0.814305	0.838937	0.863072	-0.253651	2.0472	0	0.709739	0.794457	0.769552	-0.39989	1.84666	0	0.931838	0.9752	0.924513	-0.0833695	1.13569	0	1.24795	1.25924	1.27861	0.335634	3.03306	0	1.17773	1.09659	1.22354	0.221509	1.38121
IF4A2_HUMAN	Eukaryotic initiation factor 4A-II	EIF4A2	1.06636	0.981343	0.942196	-0.00486557	0.0414404	0	0.991243	0.99482	0.838669	-0.0868483	0.422744	0	0.692129	0.859641	0.6482	-0.447479	1.18596	0	1.4281	1.12759	1.24366	0.340788	1.11025	0	1.40543	0.998601	0.977059	0.172528	0.331951	0	1.00307	0.900017	0.801907	-0.149334	0.624156	0	1.30978	1.13584	1.01438	0.205806	0.688786	0	0.93579	0.896505	0.882284	-0.144234	1.53202
AL7A1_HUMAN	Alpha-aminoadipic semialdehyde dehydrogenase	ALDH7A1	0.923498	1.053	1.06142	0.0181212	0.0773608	0	1.12577	1.04278	1.18819	0.162099	1.00228	0	1.06074	0.992287	1.05512	0.0510917	0.612535	0	0.855552	0.986299	0.923152	-0.117681	0.74481	0	0.9609	1.00524	1.10203	0.0324167	0.182524	0	1.13022	1.10782	1.2385	0.212693	1.29315	0	1.04113	0.907135	1.03749	-0.006869	0.048283	0	1.23054	1.06253	1.24956	0.239859	1.06081
ICAM1_HUMAN	Intercellular adhesion molecule 1	ICAM1	1.27692	1.12674	1.17713	0.255315	1.38811	0	1.12643	1.10249	1.13721	0.166126	2.20119	0	1.20786	1.16763	1.2626	0.27822	1.86733	0	1.07583	1.08739	1.08793	0.115983	2.68737	0	1.07214	1.05765	1.11335	0.112429	1.43316	0	1.04049	1.05019	1.04507	0.063849	2.43759	0	0.954539	0.990558	0.957321	-0.0477071	0.967139	0	1.08023	1.07804	1.07147	0.106459	2.95904
G6PI_HUMAN	Glucose-6-phosphate isomerase	GPI	0.830261	0.891783	0.877092	-0.20693	1.66166	0	1.28001	1.27275	1.37329	0.388115	2.08638	0	1.13102	1.18151	1.13158	0.199166	1.96458	0	0.759513	0.782465	0.790515	-0.36309	2.64533	0	0.85301	0.846109	0.876558	-0.220011	2.31231	0	1.17682	1.07226	1.23085	0.214092	1.16244	0	1.11617	1.10712	1.18431	0.183795	1.57069	0	1.26395	1.19155	1.24154	0.301411	2.15906
PDIP2_HUMAN	Polymerase delta-interacting protein 2	POLDIP2	0.981235	1.03005	1.05429	0.0311947	0.374443	0	1.05589	0.951744	1.05104	0.0279443	0.190951	0	0.897412	1.02093	0.995209	-0.0421822	0.286694	0	1.0302	0.957691	1.07472	0.029799	0.207195	0	1.26496	1.11405	1.19421	0.252263	1.37676	0	1.24876	1.06778	1.00912	0.148677	0.583761	0	1.0694	0.980334	0.992605	0.0202182	0.171762	0	1.14182	1.09847	1.08004	0.146366	1.5941
AN32A_HUMAN	Acidic leucine-rich nuclear phosphoprotein 32 family member A	ANP32A	1.0757	0.862802	0.967616	-0.0458671	0.200475	0	1.50396	1.08219	1.33717	0.387114	0.940352	0	1.29353	1.10107	1.08777	0.215103	0.919016	0	0.924143	0.904597	0.773716	-0.205088	0.913493	0	0.722021	0.678333	0.720192	-0.500527	2.46471	0	0.857817	0.879866	0.957794	-0.154421	1.07943	0	1.2006	1.16319	1.11257	0.212615	1.66016	0	0.903666	0.967303	1.11482	-0.00685129	0.0448026
CNIH4_HUMAN	Protein cornichon homolog 4	CNIH4	1.03809	1.07064	0.988272	0.0459126	0.506311	0	0.928169	0.836145	0.853943	-0.196356	1.30082	0	0.882881	0.793461	0.893956	-0.223026	1.26668	0	1.03592	1.09481	1.12759	0.119164	1.09215	0	0.974053	1.01046	1.03092	0.00740121	0.0982016	0	0.921667	0.980415	0.974174	-0.0607702	0.788823	0	0.958758	0.901857	0.882435	-0.129182	1.16632	0	0.924728	0.819943	0.755816	-0.262753	1.06113
STT3B_HUMAN	Dolichyl-diphosphooligosaccharide--protein glycosyltransferase subunit STT3B	STT3B	0.98616	0.941314	0.913264	-0.0786964	0.877343	0	1.05948	1.14632	1.12374	0.150363	1.31599	0	1.31364	1.26204	1.25014	0.350804	2.41067	0	0.895726	0.900136	0.917017	-0.145138	2.29987	0	0.898471	0.856792	0.817504	-0.221642	1.52579	0	0.997087	0.989117	0.912493	-0.0495579	0.468144	0	1.02908	1.06897	1.0394	0.0646283	1.22738	0	1.0833	1.08449	1.10399	0.125112	2.30368
GSTK1_HUMAN	Glutathione S-transferase kappa 1	GSTK1	1.11367	1.16169	1.12373	0.180185	1.98175	0	1.15677	1.26492	1.1914	0.268272	1.70881	0	1.34789	1.2183	1.40567	0.404851	1.64961	0	0.914789	0.990247	1.02123	-0.0358991	0.291063	0	1.06222	1.10755	1.14078	0.142105	1.37914	0	1.14858	1.13556	1.13685	0.189452	3.11816	0	1.03601	0.95762	1.09561	0.0422896	0.259335	0	1.58166	1.09519	1.19052	0.366392	0.789539
MLEC_HUMAN	Malectin	MLEC	1.00876	0.878861	1.00851	-0.0508352	0.29952	0	1.33218	1.32035	1.40136	0.434344	2.42247	0	1.2594	1.37183	1.23604	0.366354	1.80366	0	0.990357	0.817312	0.946909	-0.123132	0.575163	0	1.1237	1.05788	1.09421	0.126879	1.42599	0	1.22195	1.24782	1.22247	0.299537	2.95566	0	1.18972	1.2234	1.30293	0.308808	1.80929	0	1.35821	1.64344	1.76829	0.66901	1.54853
SR140_HUMAN	U2 snRNP-associated SURP motif-containing protein	U2SURP	1.03489	1.08582	1.04635	0.0781827	1.18431	0	1.19023	1.15436	1.09266	0.196292	1.48838	0	1.16669	1.2355	1.04168	0.199068	0.943171	0	1.02492	1.03344	0.989217	0.0227044	0.436677	0	1.08581	1.05897	1.01906	0.0767128	0.985598	0	1.05105	1.05096	1.02654	0.0605308	1.47691	0	1.03405	0.969631	1.04762	0.0244645	0.248821	0	1.15033	1.04145	1.06702	0.119379	0.951677
DAZP1_HUMAN	DAZ-associated protein 1	DAZAP1	1.06438	1.00651	0.99812	0.0328119	0.41609	0	0.996185	0.929549	1.01959	-0.0265352	0.250607	0	0.913619	1.02963	1.00959	-0.0228623	0.162555	0	1.05837	1.018	0.971207	0.0227017	0.218394	0	1.2792	1.08063	1.00253	0.164512	0.568216	0	1.20947	1.01876	0.998974	0.105325	0.429072	0	0.955034	1.00075	0.997139	-0.0228164	0.40076	0	0.992803	1.15803	1.17463	0.148594	0.690449
CBR1_HUMAN	Carbonyl reductase [NADPH] 1	CBR1	0.984091	0.814439	0.948025	-0.127339	0.594476	0	1.04875	1.51754	1.06835	0.276847	0.554596	0	1.07221	1.17252	1.10518	0.159163	1.27679	0	0.772824	0.688855	0.833336	-0.386459	1.40547	0	0.765626	0.972026	1.04638	-0.107786	0.328037	0	0.946545	1.41469	1.1327	0.21989	0.450208	0	0.912367	1.15769	1.0401	0.0520279	0.158886	0	0.811053	1.43693	1.14813	0.178921	0.208583
EF1G_HUMAN	Elongation factor 1-gamma	EEF1G	1.05533	1.05821	1.01535	0.0606875	1.05385	0	1.68803	1.54062	1.4793	0.650139	2.12675	1	1.30723	1.27709	1.18301	0.328577	1.76403	0	0.819952	0.79541	0.779454	-0.325048	2.3734	0	1.00873	1.03338	1.0007	0.0204389	0.549128	0	1.3044	1.30498	1.39539	0.416756	2.2232	0	1.12821	1.11163	1.17825	0.188229	1.75614	0	1.1488	1.26593	1.35476	0.329406	1.37664
BAG6_HUMAN	Large proline-rich protein BAG6	BAG6	1.16512	1.02462	1.05201	0.111811	0.71631	0	1.07331	0.994855	1.01081	0.0374876	0.4138	0	1.09103	1.03034	0.953052	0.0353562	0.209724	0	1.0383	1.01666	1.02834	0.0395137	1.3362	0	0.983317	0.936373	0.971322	-0.0533877	0.896669	0	0.987762	0.891332	0.999378	-0.0596596	0.442034	0	0.962151	0.95634	0.953018	-0.0631535	2.395	0	0.912179	0.941253	0.911865	-0.117528	1.79006
AP2M1_HUMAN	AP-2 complex subunit mu	AP2M1	0.990519	0.96672	1.02408	-0.00900902	0.134391	0	1.12917	1.23966	1.24237	0.267515	1.55393	0	1.06263	1.11865	1.06304	0.112953	1.35001	0	1.00884	0.908511	0.907329	-0.0868735	0.652977	0	0.886917	0.97654	0.925342	-0.105318	0.92862	0	0.86143	0.97406	1.07286	-0.04476	0.196141	0	1.06235	1.07472	1.13475	0.125132	1.29057	0	1.01083	1.12386	1.12344	0.119085	0.830921
MFF_HUMAN	Mitochondrial fission factor	MFF	0.918255	0.929001	0.998321	-0.0762413	0.751629	0	0.808614	0.699832	0.748496	-0.410593	1.68622	0	0.8682	0.713204	0.959324	-0.23972	0.734266	0	1.36494	1.30927	1.27603	0.396977	2.29573	0	1.11333	1.31761	1.09836	0.234424	0.946785	0	0.78301	0.899211	0.891152	-0.221302	1.13231	0	1.1093	0.894909	0.964549	-0.0151043	0.0759515	0	1.04945	0.864513	0.868048	-0.108837	0.469495
SPRE_HUMAN	Sepiapterin reductase	SPR	1.09092	1.18079	1.02407	0.135658	0.811749	0	1.12385	1.11384	1.1258	0.164998	3.07757	0	1.16206	1.18306	1.10263	0.200696	1.64911	0	0.928331	0.959063	0.939425	-0.085783	1.60916	0	0.916512	0.962856	0.935506	-0.0918921	1.33114	0	0.907465	0.99525	0.975219	-0.0599289	0.568689	0	0.958112	0.952229	0.968878	-0.059285	1.82736	0	0.980652	1.01189	0.950703	-0.0275548	0.405041
PRP31_HUMAN	U4/U6 small nuclear ribonucleoprotein Prp31	PRPF31	1.09553	1.16128	1.18395	0.197766	1.55325	0	1.25846	1.16075	1.4182	0.355173	1.27637	0	1.25098	1.29699	1.40734	0.398827	1.8056	0	0.952807	0.955338	0.961266	-0.0642077	2.46303	0	1.12319	1.2948	1.14391	0.247688	1.20182	0	1.13525	1.19317	1.24237	0.251281	1.66054	0	1.13842	1.09612	1.10368	0.154114	1.93154	0	1.61036	1.5246	1.57039	0.649339	2.90876
ERLN1_HUMAN	Erlin-1	ERLIN1	0.940329	0.989876	0.850903	-0.109303	0.653149	0	1.41967	1.16936	1.30898	0.377774	1.35507	0	0.894839	1.00535	1.0494	-0.0244467	0.139104	0	1.15715	0.892736	0.98716	0.0177077	0.0273263	0	1.2585	1.30995	1.08916	0.285938	1.13336	0	1.13858	1.29894	1.33041	0.328811	1.36566	0	1.17733	1.24843	1.18737	0.268288	2.01888	0	1.20778	1.29038	1.50206	0.415119	1.31767
SPRY4_HUMAN	SPRY domain-containing protein 4	SPRYD4	1.09998	1.14425	1.11195	0.161855	1.9644	0	1.04107	1.1106	1.11741	0.123921	1.1962	0	1.17476	1.25338	1.19776	0.273378	1.99376	0	1.06225	1.08456	1.0505	0.0918967	1.67936	0	1.19156	1.21301	1.20219	0.265741	3.10699	0	0.978131	1.06093	1.0487	0.0415966	0.417715	0	1.10919	1.06319	1.02119	0.0902072	0.914188	0	1.14262	1.16121	1.08993	0.177922	1.63696
RD23B_HUMAN	UV excision repair protein RAD23 homolog B	RAD23B	0.893589	0.979557	0.881536	-0.123076	0.917939	0	1.05002	0.973672	1.01879	0.0202847	0.22258	0	0.91676	0.814198	0.855267	-0.214115	1.3093	0	0.943734	0.924561	0.997591	-0.0659814	0.748199	0	0.895781	0.821805	0.78155	-0.263533	1.35958	0	0.899633	0.814603	0.826563	-0.23968	1.48622	0	1.04531	0.992515	1.04777	0.0405829	0.591363	0	0.773108	0.736504	0.753432	-0.406698	2.60944
AP1B1_HUMAN	AP-1 complex subunit beta-1	AP1B1	0.714985	0.940584	0.847118	-0.261484	0.843307	0	0.880958	1.34568	1.10614	0.151763	0.269752	0	0.843255	0.836121	1.10341	-0.108431	0.34181	0	0.977469	0.851213	0.983299	-0.0933755	0.535373	0	0.973158	1.20319	0.906728	0.0394065	0.0776539	0	0.963748	1.46464	0.925225	0.160753	0.217534	0	1.1883	1.28362	1.0997	0.251616	1.21483	0	1.02621	1.34561	1.26155	0.276344	0.81851
BORC6_HUMAN	BLOC-1-related complex subunit 6	BORCS6	1.37441	1.00015	0.888441	0.121239	0.180537	0	0.815191	0.842546	0.838563	-0.265171	2.50526	0	0.978484	0.689303	0.840982	-0.257982	0.691522	0	1.40932	1.25399	1.26934	0.390539	1.73475	0	1.27873	1.2789	0.918603	0.212559	0.463805	0	0.914644	1.02712	0.735444	-0.164236	0.474753	0	0.911814	0.867129	1.25439	0.0159403	0.00735606	0	0.8898	0.767181	1.02222	-0.163157	0.545518
ZCCHV_HUMAN	Zinc finger CCCH-type antiviral protein 1	ZC3HAV1	0.923483	0.835803	0.8321	-0.211238	1.30774	0	1.02468	0.911388	0.890392	-0.0859676	0.533589	0	0.976101	0.926129	0.967679	-0.0639571	0.953576	0	1.02326	0.937839	0.920797	-0.0579449	0.477887	0	0.953794	0.81006	0.946521	-0.14647	0.723411	0	0.923912	0.892835	0.907966	-0.138858	1.98516	0	1.0711	1.06416	1.0492	0.0860867	1.98721	0	0.960085	0.955867	0.956535	-0.0626621	3.00523
ADRM1_HUMAN	Proteasomal ubiquitin receptor ADRM1	ADRM1	0.974732	1.16807	0.899808	0.0203472	0.0332316	0	0.979017	1.28266	1.0079	0.124143	0.341202	0	1.06309	1.16146	1.13068	0.161454	1.29037	0	0.870096	0.964948	0.88781	-0.139843	1.04299	0	0.756754	1.05529	1.03064	-0.0777094	0.217402	0	0.922034	1.35187	1.22006	0.219901	0.460671	0	0.870635	0.996938	0.961768	-0.0844964	0.559555	0	0.83172	1.039	1.0492	-0.0390349	0.149505
RO60_HUMAN	60 kDa SS-A/Ro ribonucleoprotein	TROVE2	1.1132	1.29501	1.33943	0.321022	1.2135	0	1.10879	1.10496	1.1985	0.18576	1.39416	0	1.05233	1.09556	1.2819	0.193157	0.787704	0	1.00826	1.0661	1.03429	0.0513248	0.796201	0	0.867766	0.935393	0.848898	-0.17785	1.2867	0	0.861381	0.817484	0.838066	-0.253297	2.13654	0	0.922344	0.8781	0.900221	-0.151648	1.75258	0	0.748648	0.785984	0.732711	-0.40396	2.26478
RSSA_HUMAN	40S ribosomal protein SA	RPSA	0.554228	0.614567	0.594469	-0.766714	2.48717	-1	0.61882	0.852701	0.830065	-0.382334	0.937133	0	0.672222	0.721887	0.703957	-0.515902	2.47093	0	0.852066	0.839117	0.787734	-0.275252	1.81249	0	0.656934	0.904989	0.72319	-0.392697	1.01127	0	0.761837	0.993825	0.952907	-0.147431	0.497658	0	1.00292	1.1542	1.11224	0.124046	0.737511	0	0.883538	1.11128	0.846357	-0.0784756	0.26657
AMRP_HUMAN	Alpha-2-macroglobulin receptor-associated protein	LRPAP1	0.932415	0.882374	0.976026	-0.104276	0.889509	0	0.958637	0.9199	1.0364	-0.0414982	0.317529	0	0.925872	0.820429	0.874334	-0.195046	1.2239	0	0.99457	1.03944	0.971688	0.00273602	0.0239945	0	1.01905	1.02366	1.10821	0.0708088	0.661627	0	1.06902	1.0628	1.1033	0.108859	1.63894	0	1.00817	1.0137	1.0344	0.0268083	0.850399	0	0.989523	0.96721	0.94058	-0.0502465	0.855528
RPR1B_HUMAN	Regulation of nuclear pre-mRNA domain-containing protein 1B	RPRD1B	1.08898	1.07863	1.2222	0.176241	1.02052	0	1.22473	1.11175	1.19463	0.235157	1.51491	0	1.06641	1.06261	1.04323	0.0805455	1.83638	0	1.06775	0.991117	1.0758	0.0633491	0.619228	0	1.01452	1.00436	1.01344	0.0154591	1.10477	0	1.07149	1.04675	0.921909	0.0191814	0.0790135	0	1.02742	1.08671	1.06797	0.085014	1.14594	0	1.06047	1.02457	0.938368	0.0112129	0.0576948
LC7L3_HUMAN	Luc7-like protein 3	LUC7L3	1.18057	1.2268	1.27962	0.297481	1.90108	0	1.24123	1.2146	1.25274	0.305901	2.72966	0	1.1912	1.26585	1.19491	0.28371	2.00045	0	1.21261	1.17231	1.22724	0.267899	2.26616	0	1.46575	1.43471	1.43302	0.530563	3.40013	0	1.28253	1.40325	1.21322	0.378142	1.5932	0	1.21484	1.22715	1.19776	0.278878	2.87897	0	1.66834	1.72888	1.57811	0.729828	2.56056
GPKOW_HUMAN	G-patch domain and KOW motifs-containing protein	GPKOW	1.03153	1.11873	0.978913	0.0608195	0.392361	0	0.935947	0.914928	0.941642	-0.103396	1.83624	0	0.996768	0.966144	0.90207	-0.0664365	0.597648	0	1.12794	1.07304	1.08065	0.129451	1.53713	0	0.888177	0.916373	0.990126	-0.102282	0.807545	0	0.798601	0.739591	0.889374	-0.305452	1.2451	0	1.01574	0.855113	1.06761	-0.0299021	0.12832	0	0.888833	0.818862	0.935454	-0.182704	1.09349
HMOX2_HUMAN	Heme oxygenase 2	HMOX2	0.964648	1.0348	0.974505	-0.0125811	0.145583	0	1.35813	1.26896	1.16863	0.339414	1.48211	0	1.31597	1.39464	1.39362	0.452149	2.42558	0	0.879731	0.903761	0.821542	-0.203661	1.42321	0	1.0705	1.09045	1.10392	0.122066	1.9589	0	1.39959	1.24019	1.23969	0.370898	1.61834	0	1.19672	1.12645	1.18474	0.225649	1.8511	0	1.73424	1.79198	1.71865	0.805944	3.2873
1C12_HUMAN	HLA class I histocompatibility antigen, Cw-12 alpha chain	HLA-C			2.78275	1.47651		0	1.73346	1.53457	0.909661	0.477744	0.560929	0	0.495163	0.734622	1.01956	-0.415459	0.594939	0			2.49946	1.32162		0			3.1291	1.64575		0	2.09931	2.89542	1.27785	1.0641	0.987733	0	1.73932	0.864613	0.808463	0.185822	0.0887283	0	1.06397	1.21626	1.16764	0.200743	1.13237
RAVR1_HUMAN	Ribonucleoprotein PTB-binding 1	RAVER1	1.00973	0.927012	0.969995	-0.0455608	0.491895	0	0.704685	0.74022	0.790973	-0.424121	1.89897	0	0.720349	0.783849	0.746129	-0.414828	2.14551	0	1.24837	1.07306	1.09227	0.186375	0.930711	0	1.17289	1.07896	1.12073	0.168888	1.3943	0	0.978691	0.899154	1.00135	-0.0592974	0.485821	0	0.915948	0.882709	0.901812	-0.151752	1.99157	0	0.927049	0.950167	0.921677	-0.100106	1.75538
RS27A_HUMAN	Ubiquitin-40S ribosomal protein S27a	RPS27A	0.633839	0.679599	0.642282	-0.617263	2.60535	-1	0.783928	0.846226	0.841295	-0.279605	1.80674	0	0.739703	0.797112	0.776855	-0.37478	2.15359	0	0.944276	0.912809	0.883329	-0.130569	1.37563	0	0.866629	0.878094	0.884675	-0.19023	2.68202	0	0.97927	0.989003	0.979136	-0.0255152	1.47575	0	1.13216	1.12418	1.16223	0.188427	2.22436	0	1.02217	1.01584	1.07873	0.0550756	0.730683
ECI2_HUMAN	Enoyl-CoA delta isomerase 2, mitochondrial	ECI2	1.00961	1.08673	1.13532	0.107314	0.780151	0	1.25726	1.26728	1.26008	0.335188	3.98576	0	1.24843	1.15195	1.09617	0.220972	1.24341	0	0.921748	0.844418	0.987886	-0.123407	0.713375	0	1.02994	0.975679	1.08969	0.0451212	0.353549	0	0.994015	1.09218	1.13174	0.101171	0.661167	0	1.17279	1.04075	0.953294	0.0780814	0.310781	0	1.09428	1.05078	1.00359	0.0697719	0.707161
LSM8_HUMAN	U6 snRNA-associated Sm-like protein LSm8	LSM8	1.07461	1.11537	0.99561	0.0865984	0.657395	0	1.06004	1.2333	0.972895	0.122664	0.435324	0	0.936329	0.852449	0.781624	-0.222969	1.02412	0	1.04071	1.04369	1.08675	0.0800462	1.23375	0	1.02242	1.09787	1.02501	0.0682376	0.737764	0	0.990682	0.997312	0.948395	-0.0309193	0.518569	0	1.09099	1.10374	1.05818	0.116769	1.63138	0	0.912349	0.855933	0.857758	-0.192074	1.62554
PSA4_HUMAN	Proteasome subunit alpha type-4	PSMA4	1.15182	1.10038	1.10877	0.163917	1.81875	0	1.31871	1.44512	1.44409	0.488142	2.09603	0	1.4127	1.32464	1.54534	0.513552	1.80779	0	0.799794	0.801959	0.794374	-0.324258	3.80091	0	0.937632	1.00439	0.785639	-0.1373	0.517829	0	0.993824	1.2244	1.14632	0.16545	0.670804	0	1.01303	1.06007	1.00212	0.0357229	0.535663	0	1.18273	1.21489	1.3347	0.315113	1.56313
A4_HUMAN	Amyloid-beta A4 protein	APP	0.983567	1.02841	1.01604	0.0134103	0.24869	0	1.0473	0.97531	0.990124	0.00611105	0.0564608	0	0.794229	0.874007	0.969132	-0.185863	0.829079	0	0.918059	1.02961	1.02556	-0.0129319	0.0922001	0	1.03485	1.00598	1.00349	0.0211579	0.555941	0	1.11932	0.982986	0.992639	0.0449509	0.256125	0	0.975502	0.958213	0.968453	-0.0478316	1.62662	0	0.896642	0.91336	0.863092	-0.166452	1.69587
PDS5A_HUMAN	Sister chromatid cohesion protein PDS5 homolog A	PDS5A	1.16311	1.27811	1.14881	0.259035	1.47054	0	1.02572	1.20524	1.06925	0.137595	0.711569	0	0.957532	0.990317	0.889861	-0.0802356	0.667797	0	1.16089	1.09493	1.15432	0.184865	1.68639	0	1.02042	1.04589	1.03278	0.0468774	1.34755	0	0.870192	0.938599	0.942959	-0.124613	1.10248	0	1.00142	1.05469	0.925698	-0.00877683	0.0648809	0	0.764513	0.835912	0.780124	-0.333668	1.87608
NU214_HUMAN	Nuclear pore complex protein Nup214	NUP214	1.08827	1.12457	1.12679	0.154726	1.96233	0	1.05727	1.10063	1.12486	0.129947	1.41396	0	1.19027	1.16221	1.25521	0.266112	1.82513	0	0.993899	0.999215	1.0134	0.00312995	0.126175	0	0.970212	1.02588	0.953159	-0.0246147	0.291457	0	1.05135	1.06686	1.06606	0.0860009	2.19922	0	0.899857	0.987273	0.969029	-0.0708864	0.657863	0	0.987763	1.23202	1.19136	0.185295	0.670584
FKB10_HUMAN	Peptidyl-prolyl cis-trans isomerase FKBP10	FKBP10	0.913338	0.89129	0.928642	-0.134334	1.79711	0	0.856065	0.939841	0.886137	-0.16163	1.26972	0	0.829176	0.95371	0.808272	-0.211365	0.995139	0	0.968592	0.899682	0.994009	-0.067796	0.601837	0	1.08412	1.06712	1.02911	0.0842228	1.1962	0	1.14499	1.13539	1.0143	0.135178	0.846914	0	0.94122	0.937641	0.887946	-0.116741	1.30398	0	0.982347	0.985203	1.0109	-0.0103998	0.294761
TR150_HUMAN	Thyroid hormone receptor-associated protein 3	THRAP3	1.02221	0.920056	1.02229	-0.0171452	0.127927	0	1.00488	1.09925	1.02501	0.0608043	0.57238	0	1.31236	1.29753	1.31255	0.38679	3.69453	0	1.07203	1.03253	0.954322	0.0280401	0.188915	0	1.0687	0.928809	0.937528	-0.0315862	0.187471	0	1.0222	1.06747	0.961511	0.0244021	0.186761	0	0.996402	1.13848	1.03575	0.0798089	0.512124	0	1.41746	1.49518	1.13503	0.432131	1.13045
GATM_HUMAN	Glycine amidinotransferase, mitochondrial	GATM	1.13939	1.09852	1.09319	0.151038	1.81643	0	1.0225	0.981019	1.01318	0.0080089	0.149088	0	1.04083	1.03664	1.02899	0.0503125	2.04075	0	1.08046	1.05946	0.990084	0.0612021	0.592572	0	1.08995	1.08545	0.998901	0.0814724	0.723251	0	1.03229	1.12819	1.02299	0.0856381	0.693569	0	0.938739	0.969807	0.963242	-0.0630134	1.32166	0	1.08953	1.09031	0.934426	0.0539289	0.24594
PBIP1_HUMAN	Pre-B-cell leukemia transcription factor-interacting protein 1	PBXIP1	1.14769	1.0535	1.05149	0.116668	0.961693	0	0.957824	0.94929	0.989972	-0.0503603	0.955437	0	1.09793	1.10607	1.06065	0.121963	1.6446	0	1.03197	1.03536	1.05114	0.0558749	1.68209	0	0.92733	0.920825	0.912465	-0.11997	2.50199	0	0.926817	0.884916	0.871136	-0.161186	1.5776	0	0.888758	0.980718	0.94871	-0.0901955	0.796188	0	0.833909	0.969898	0.94814	-0.12451	0.697545
GPC1_HUMAN	Glypican-1	GPC1	0.865267	0.802815	0.848981	-0.253221	1.79786	0	0.672247	0.685555	0.738461	-0.517143	2.20187	0	0.722862	0.652158	0.716268	-0.520571	2.0884	0	1.09907	1.06443	1.07041	0.108316	1.77191	0	0.988233	1.01671	1.10656	0.0526468	0.389854	0	0.874723	0.904962	1.02117	-0.0990947	0.568387	0	0.911962	0.891551	0.934485	-0.131841	1.67172	0	0.827832	0.788138	0.838323	-0.289655	2.0628
PRDX1_HUMAN	Peroxiredoxin-1	PRDX1	1.04248	0.965479	0.890441	-0.049708	0.295455	0	1.57487	1.47022	1.55509	0.61673	2.61263	1	1.57051	1.53482	1.61253	0.653167	3.00314	1	0.627366	0.713933	0.700146	-0.555372	1.97226	0	0.972142	1.00783	1.0043	-0.00758394	0.164334	0	1.42672	1.30646	1.42843	0.472179	2.09167	0	1.10449	1.19041	1.27207	0.249738	1.28197	0	1.62495	1.68506	1.65202	0.725969	3.36118
SE1L1_HUMAN	Protein sel-1 homolog 1	SEL1L	0.987135	0.891662	0.985364	-0.0668502	0.53241	0	0.952584	0.968196	0.967328	-0.0548378	1.72824	0	1.00308	1.02423	1.07077	0.0464146	0.61901	0	1.04585	0.889964	1.13398	0.0331808	0.0840163	0	1.12189	1.14701	1.1296	0.179938	2.56139	0	1.14875	1.06885	0.973531	0.0891059	0.468173	0	0.970741	1.07378	1.02396	0.0325628	0.27271	0	1.11074	1.19542	0.997128	0.138941	0.662143
RETST_HUMAN	All-trans-retinol 13,14-reductase	RETSAT	1.07547	0.967194	1.01343	0.0267282	0.204316	0	1.02972	0.897735	0.986272	-0.0420971	0.278774	0	1.1227	1.14501	1.03391	0.138213	1.02845	0	0.915781	0.948902	1	-0.0665869	0.681013	0	0.953445	0.903939	0.985885	-0.0774115	0.783333	0	1.01981	0.937558	1.01925	-0.0112891	0.103821	0	0.964854	0.967671	0.931184	-0.0670776	1.19697	0	1.1153	0.968144	1.01371	0.0459839	0.263712
DECR2_HUMAN	Peroxisomal 2,4-dienoyl-CoA reductase	DECR2	0.98861	1.15738	1.15654	0.13861	0.663961	0	1.0546	1.07034	1.07313	0.0922406	2.1473	0	1.158	1.1322	1.25499	0.240898	1.47282	0	0.933888	0.974895	0.871588	-0.109685	0.847847	0	0.964353	1.00968	0.899465	-0.0621538	0.496375	0	1.03757	0.990918	0.943413	-0.0135789	0.126792	0	0.884792	0.870201	0.979774	-0.133545	0.897026	0	1.00757	0.923299	0.993107	-0.0370291	0.364666
HSPB1_HUMAN	Heat shock protein beta-1	HSPB1	0.893967	0.930088	0.964081	-0.105662	1.11085	0	1.2672	1.11148	1.04571	0.190885	0.822489	0	1.32783	1.01841	1.01993	0.166146	0.458128	0	0.833989	0.806707	0.883382	-0.249206	1.64604	0	0.860066	0.927177	1.02265	-0.0944451	0.511665	0	1.13057	1.08707	1.00568	0.103589	0.753377	0	1.05193	0.95533	1.00067	0.00381168	0.0211082	0	1.02656	0.983761	0.98754	-0.00102934	0.020771
PSMD7_HUMAN	26S proteasome non-ATPase regulatory subunit 7	PSMD7	1.00599	1.02775	1.15947	0.0900452	0.51585	0	1.25322	1.27305	1.42947	0.398987	1.65664	0	1.4468	1.3712	1.25822	0.442269	1.76116	0	0.918715	0.793605	0.925085	-0.185843	0.922438	0	0.979155	0.903637	1.12282	0.0026952	0.0107059	0	1.17362	1.33012	1.28364	0.336236	1.60421	0	1.13875	1.16571	1.23114	0.236993	1.71331	0	1.63604	1.35987	1.54368	0.5976	1.76538
SAFB1_HUMAN	Scaffold attachment factor B1	SAFB	1.06553	1.10888	1.13543	0.141801	1.46833	0	0.691456	0.734712	0.810739	-0.423457	1.62482	0	0.96426	1.03783	1.0579	0.0285663	0.243875	0	1.23243	1.1593	1.22243	0.268699	1.97969	0	0.86988	1.12749	1.02458	0.0105195	0.00664685	0	0.776854	0.952235	0.792439	-0.250664	0.955177	0	0.784342	0.943561	0.838238	-0.225362	1.00625	0	0.759731	1.02047	0.88345	-0.171559	0.557863
GBG12_HUMAN	Guanine nucleotide-binding protein G(I)/G(S)/G(O) subunit gamma-12	GNG12	1.17259	1.23202	1.17102	0.253239	2.04732	0	1.11685	1.20946	1.19948	0.232982	1.6228	0	1.11961	1.09632	1.35514	0.251394	0.891819	0	1.02552	1.0889	0.955198	0.0330956	0.202564	0	1.0123	1.35981	1.17417	0.241343	0.696631	0	1.09427	1.25408	1.08955	0.196563	0.995883	0	0.956452	0.998027	1.01631	-0.0141178	0.200152	0	0.938401	0.972551	0.991841	-0.0475207	0.751688
FA98B_HUMAN	Protein FAM98B	FAM98B	1.1132	1.17061	1.16082	0.199386	1.90402	0	1.00944	0.938631	0.964211	-0.0428121	0.535055	0	0.946197	0.899535	0.986064	-0.0832454	0.798865	0	1.14253	1.14608	1.12479	0.186244	2.69549	0	1.04467	1.00595	1.01199	0.029801	0.653457	0	0.922002	0.863675	0.918353	-0.149851	1.41173	0	1.01635	0.922346	0.969778	-0.0447003	0.426522	0	0.87635	0.77904	0.808902	-0.283789	1.53162
S61A1_HUMAN	Protein transport protein Sec61 subunit alpha isoform 1	SEC61A1	0.842054	0.848923	0.920952	-0.199847	1.402	0	0.912304	0.971949	1.31229	0.0915493	0.157088	0	1.25326	1.57467	1.24039	0.43947	1.20863	0	0.911404	0.870303	0.936195	-0.142469	1.36466	0	0.718447	0.76186	0.765179	-0.417935	2.31241	0	0.707684	0.780508	0.877446	-0.342733	1.21944	0	1.00174	1.0637	1.01366	0.0375503	0.527893	0	1.04022	1.1446	1.00116	0.0867754	0.554047
SRP68_HUMAN	Signal recognition particle subunit SRP68	SRP68	0.804251	0.814788	0.80433	-0.307948	3.38745	0	1.01139	0.925597	0.915182	-0.0729035	0.61176	0	0.866891	0.820125	0.85016	-0.241739	2.03444	0	0.952394	0.93512	1.03464	-0.0379294	0.324913	0	0.925096	0.894894	0.876217	-0.154032	1.67554	0	0.921292	0.997643	0.916105	-0.0815931	0.762549	0	1.17968	1.14133	1.14447	0.208091	2.27139	0	1.00477	0.945922	0.911563	-0.067811	0.630791
APOL2_HUMAN	Apolipoprotein L2	APOL2	0.857057	0.842799	0.875238	-0.220338	2.29498	0	0.831196	0.922392	0.860465	-0.198674	1.34254	0	0.904297	0.811014	0.953668	-0.168675	0.887072	0	0.969249	0.935074	0.912749	-0.0907661	1.16466	0	0.966387	0.998605	0.963349	-0.0348785	0.772898	0	1.05727	1.02911	1.08842	0.081704	1.13412	0	0.950844	0.887881	0.952224	-0.104207	1.05739	0	1.07029	0.99074	1.03743	0.0465865	0.534385
RAB4A_HUMAN	Ras-related protein Rab-4A	RAB4A	1.02572	0.978797	1.0262	0.0146938	0.228348	0	0.788854	0.956772	0.875688	-0.194672	0.880264	0	0.941202	1.00388	0.860003	-0.0969208	0.580089	0	0.95841	0.996288	1.03735	-0.00382996	0.0447168	0	1.14769	1.09969	1.12763	0.169929	1.96159	0	1.15156	1.08377	1.05116	0.131584	1.10965	0	0.988455	0.91396	0.898485	-0.0990724	0.849052	0	1.02364	0.989505	0.894734	-0.0449932	0.29909
1433F_HUMAN	14-3-3 protein eta	YWHAH	0.95895	1.14531	1.08991	0.0904787	0.426312	0	1.26102	1.30499	1.30303	0.367015	2.71462	0	1.14038	1.33075	1.10645	0.254021	1.02566	0	0.88829	0.938534	0.93784	-0.117858	1.33762	0	0.968655	1.09686	0.975111	0.0194037	0.0982082	0	1.08922	1.16467	1.19268	0.200198	1.43624	0	1.12734	1.10556	1.01911	0.11637	0.909484	0	1.19925	1.56337	0.981422	0.319636	0.567519
PURA2_HUMAN	Adenylosuccinate synthetase isozyme 2	ADSS	0.900276	0.888402	0.892375	-0.162163	2.9201	0	0.909183	0.819824	1.03159	-0.11998	0.497411	0	0.862397	0.820251	0.964639	-0.180448	0.93111	0	0.915881	0.932803	0.861846	-0.146388	1.29435	0	0.818926	0.770202	0.803709	-0.32624	2.19652	0	0.820777	0.795082	0.881504	-0.264557	1.5797	0	0.915849	0.881815	0.955938	-0.123643	1.18094	0	0.76088	0.736598	0.744815	-0.419988	2.97205
ENDD1_HUMAN	Endonuclease domain-containing 1 protein	ENDOD1	1.1953	1.12136	1.08268	0.180292	1.29771	0	1.12395	1.17285	1.09245	0.176004	1.55864	0	1.23285	1.11416	1.07996	0.191967	1.08979	0	0.965918	1.00098	1.01117	-0.0105849	0.192472	0	0.872705	1.00214	1.02291	-0.0500265	0.272277	0	0.970959	1.0147	0.988948	-0.0122621	0.245829	0	0.889481	1.03451	0.959152	-0.0573177	0.356079	0	0.88426	1.03899	1.01601	-0.0295085	0.158864
RBM3_HUMAN	RNA-binding protein 3	RBM3	0.728182	0.693636	0.660401	-0.526841	2.23011	0	0.638351	0.611466	0.703395	-0.619114	2.0402	-1	0.65842	0.592637	0.561951	-0.726578	2.07759	-1	1.0455	1.00879	0.989208	0.0207683	0.323241	0	1.0554	1.03223	1.00716	0.0448745	0.825924	0	1.03879	0.98816	1.03199	0.0280718	0.462054	0	0.889273	0.941469	0.955874	-0.106448	1.11028	0	0.895522	0.913841	0.904827	-0.144441	2.46982
TPM1_HUMAN	Tropomyosin alpha-1 chain	TPM1	0.839774	1.12114	1.03687	-0.001068	0.0294712	0	0.942648	1.03456	0.90254	-0.0590193	0.396318	0	0.875099	0.847668	0.926034	-0.179623	1.39669	0	0.836513	0.952567	1.01963	-0.0950559	0.449185	0	0.861691	1.08027	0.892552	-0.0818614	0.326184	0	0.934104	1.18592	0.893504	0.00649089	0.0121019	0	0.924309	0.896883	0.878199	-0.152329	1.7182	0	0.856222	0.888785	0.811876	-0.230576	1.58943
TM9S2_HUMAN	Transmembrane 9 superfamily member 2	TM9SF2	1.13461	1.00843	1.0139	0.0735628	0.485893	0	1.02788	0.98933	1.09721	0.0539995	0.455485	0	1.1293	1.03208	0.935675	0.0459365	0.188507	0	1.0132	1.01312	1.00103	0.0130919	0.816482	0	1.09314	0.973729	0.913256	-0.00958988	0.0583985	0	1.05404	0.925539	0.927013	-0.0456342	0.285685	0	0.93504	0.950576	0.880737	-0.116977	1.14223	0	1.0167	0.946151	0.81864	-0.109105	0.471374
GRN_HUMAN	Granulins	GRN	0.851819	0.891721	0.87859	-0.194223	2.00617	0	0.843443	0.880236	0.755992	-0.274813	1.29088	0	0.844846	0.796105	0.951005	-0.210921	0.982185	0	0.950127	0.977864	1.13785	0.0313189	0.112457	0	1.1059	1.06021	0.938828	0.0496044	0.235513	0	1.10325	0.993628	0.951486	0.0230718	0.108201	0	0.956235	0.913898	0.912112	-0.108713	1.40634	0	0.859093	0.894079	0.913499	-0.169922	1.64925
ATD3A_HUMAN	ATPase family AAA domain-containing protein 3A	ATAD3A	0.939167	0.937966	0.950988	-0.0851186	2.25907	0	1.00115	1.00393	0.955132	-0.0192604	0.311133	0	1.16542	1.09856	1.22076	0.216091	1.40273	0	1.15048	1.00518	1.12961	0.131045	0.770164	0	0.865638	0.952612	1.02435	-0.0777512	0.43443	0	0.840448	0.976011	0.926878	-0.12903	0.762834	0	1.1072	1.05087	1.08543	0.11259	1.44163	0	1.20899	1.12946	1.01509	0.16072	0.780416
RAP2B_HUMAN	Ras-related protein Rap-2b	RAP2B	1.10662	1.07745	1.11873	0.138724	1.87745	0	1.26813	1.2245	1.20805	0.30283	2.3258	0	1.23363	1.16149	1.23042	0.273234	1.97257	0	0.982565	0.910385	0.954002	-0.0755441	0.852717	0	1.16082	1.01344	1.13938	0.143454	0.82871	0	1.15722	1.16215	1.13236	0.202354	2.48508	0	1.09549	1.04428	1.01387	0.0720561	0.796484	0	1.12858	1.26693	1.15374	0.24255	1.37376
RL18_HUMAN	60S ribosomal protein L18	RPL18	0.887834	0.88539	0.931754	-0.149345	1.60976	0	0.942487	0.820256	0.749441	-0.256021	0.95036	0	0.906054	0.966112	0.914979	-0.106174	1.18253	0	0.981576	0.944305	1.02957	-0.0215842	0.224311	0	0.746433	0.713245	0.795684	-0.411604	1.91883	0	0.695125	0.768092	0.733262	-0.44977	2.0755	0	0.95664	0.922964	0.861058	-0.130438	1.00933	0	0.74796	0.843308	0.75013	-0.357593	1.6163
RS3_HUMAN	40S ribosomal protein S3	RPS3	0.708669	0.688573	0.73753	-0.490881	2.46848	0	1.1187	1.01496	1.02294	0.0734084	0.600283	0	0.902648	0.888642	0.922119	-0.144856	1.95169	0	0.784938	0.806789	0.885534	-0.276216	1.46847	0	0.824284	0.816585	0.853624	-0.266216	2.27595	0	1.13502	1.03676	0.96767	0.0655511	0.349195	0	1.0869	1.1343	1.12849	0.159061	1.83518	0	1.09897	1.02675	1.0997	0.10453	1.05916
TBRG4_HUMAN	Protein TBRG4	TBRG4	1.01175	1.05855	1.07945	0.070276	0.893148	0	1.03381	1.02603	1.16744	0.105355	0.637026	0	1.21821	1.1468	1.18746	0.243859	1.97501	0	1.00078	0.988926	1.00621	-0.00196527	0.0906624	0	1.13493	1.10553	1.18682	0.192104	1.62899	0	1.15476	1.17424	1.15489	0.215737	2.86071	0	1.12568	1.02764	1.07447	0.105586	0.957396	0	1.46108	1.32803	1.45377	0.50008	2.09914
ORML2_HUMAN	ORM1-like protein 2	ORMDL2	0.927633	0.93411	0.754785	-0.197309	0.744107	0	0.846147	1.08069	0.795674	-0.140026	0.42654	0	1.89209	0.909403	0.733772	0.236856	0.090564	0	1.00417	0.911518	1.02932	-0.0266887	0.18985	0	1.2121	1.18692	0.972115	0.168271	0.597339	0	0.891285	1.32332	0.963984	0.0834236	0.12087	0	0.903734	1.04787	1.07368	0.0121074	0.032737	0	1.06007	1.18425	0.962518	0.0961874	0.395011
PA2G4_HUMAN	Proliferation-associated protein 2G4	PA2G4	0.77999	0.73079	0.746648	-0.410283	2.34664	0	1.04714	1.02159	0.970648	0.018815	0.200029	0	0.993917	0.967144	0.919754	-0.0584856	0.672875	0	0.881206	0.779533	0.820057	-0.27416	1.48317	0	0.968056	0.930366	0.800185	-0.152748	0.697854	0	1.11087	0.987863	0.916148	0.00713729	0.00988061	0	1.26793	1.18448	1.17435	0.273718	1.79451	0	1.27698	1.1134	0.914905	0.139812	0.336692
UFL1_HUMAN	E3 UFM1-protein ligase 1	UFL1	0.958043	0.985697	0.964222	-0.0449543	1.16507	0	1.03661	1.05427	1.11371	0.0951756	1.02629	0	1.21675	1.29936	1.19715	0.307726	1.86688	0	0.979445	0.995002	1.01294	-0.00607965	0.154464	0	0.898587	0.922165	0.881251	-0.150934	1.81328	0	0.915208	0.917095	0.957169	-0.104971	1.42215	0	1.03118	1.02322	0.984302	0.0184943	0.324887	0	1.20299	0.994625	1.00012	0.0920889	0.357186
PROF1_HUMAN	Profilin-1	PFN1	0.871575	0.952544	0.966633	-0.104309	0.819683	0	1.49524	1.41028	1.75697	0.636137	1.65908	1	1.29598	1.28015	1.35947	0.391623	2.34256	0	0.676359	0.7154	0.616698	-0.578875	1.94569	0	0.776325	0.710774	0.818361	-0.379908	1.63385	0	1.18803	0.996404	1.27888	0.207192	0.69278	0	1.15087	1.11181	1.16769	0.193403	1.9355	0	1.11372	1.21799	1.17597	0.225557	1.5711
AL9A1_HUMAN	4-trimethylaminobutyraldehyde dehydrogenase	ALDH9A1	0.971856	1.01907	1.07507	0.0313905	0.261444	0	1.12216	1.1318	1.12289	0.170714	3.26833	0	1.08305	1.21579	1.23828	0.23761	1.21988	0	0.881026	0.868238	0.937503	-0.159091	1.37432	0	1.08408	1.03528	1.0969	0.100424	1.2283	0	1.23498	1.20965	1.16167	0.265558	2.02546	0	1.09538	1.09676	0.961665	0.0721283	0.414753	0	1.32439	1.50044	1.18626	0.419033	1.28385
TPM2_HUMAN	Tropomyosin beta chain	TPM2	1.38375	1.48227	0.921924	0.336452	0.540349	0	0.969892	0.352498	0.664642	-0.594347	0.626442	0	0.754849	1.13822	0.345089	-0.422652	0.43585	0	0.944027	1.34869	0.699416	-0.00378771	0.0667952	0	1.27456	0.574523	0.842818	-0.156338	0.254308	0	1.37612	0.432917	1.22999	0.0186472	0.0943168	0	0.652852	0.318701	0.498927	-1.02868	1.16182	0	0.71326	0.452137	0.321309	-1.01284	1.08569
S12A7_HUMAN	Solute carrier family 12 member 7	SLC12A7	1.10259	1.09606	1.0849	0.130291	2.56471	0	1.03501	1.07007	1.01866	0.058313	0.961663	0	1.03271	0.987	1.07107	0.0430101	0.466572	0	1.09965	1.05133	1.09646	0.114346	1.49328	0	1.07761	1.09684	1.09278	0.123104	2.40222	0	1.02348	1.04402	1.00487	0.0343896	0.783497	0	1.03934	1.02512	1.00471	0.0328829	0.831186	0	0.952669	1.03215	1.08811	0.0346523	0.20844
FAF2_HUMAN	FAS-associated factor 2	FAF2	1.07924	1.03629	1.0541	0.0793544	1.36561	0	0.950146	0.919792	1.037	-0.0454626	0.340659	0	0.98287	0.980072	1.04327	0.0029834	0.0255745	0	1.06624	1.0883	1.08248	0.109703	2.19073	0	0.93668	1.03539	1.05424	0.0125938	0.0658727	0	0.858005	0.92327	0.989932	-0.114448	0.724192	0	0.971855	0.9723	1.04871	-0.00343301	0.0382242	0	0.927731	0.966475	1.09473	-0.00532963	0.0398876
DAD1_HUMAN	Dolichyl-diphosphooligosaccharide--protein glycosyltransferase subunit DAD1	DAD1	1.10486	1.16681	1.13832	0.184805	1.8275	0	1.13859	1.20087	1.07901	0.188387	1.28097	0	1.2279	1.09035	1.20467	0.23181	1.30533	0	0.99127	0.973904	1.02832	-0.00313451	0.0490017	0	0.840178	0.860899	0.888594	-0.212193	1.92442	0	0.900301	1.00123	0.848613	-0.125454	0.685747	0	1.02569	1.05958	0.988407	0.0350002	0.44749	0	0.92784	1.00156	0.914479	-0.0771041	0.711219
ETFD_HUMAN	Electron transfer flavoprotein-ubiquinone oxidoreductase, mitochondrial	ETFDH	1.01055	1.0123	1.06828	0.0431734	0.608768	0	1.08039	1.00729	1.12234	0.0976215	0.769684	0	1.14914	0.986	1.11309	0.114692	0.621424	0	1.03345	0.968993	0.92755	-0.0340652	0.287871	0	1.01651	0.972474	1.01823	0.00346694	0.0466096	0	1.09564	0.964677	1.09051	0.0707704	0.427422	0	1.02065	0.957519	1.01659	-0.00252425	0.0334867	0	1.12565	1.01546	1.09766	0.110488	0.87002
ARM10_HUMAN	Armadillo repeat-containing protein 10	ARMC10	1.05845	1.25073	1.33216	0.279509	0.957496	0	1.45761	1.56633	1.37716	0.552899	2.02789	0	1.38913	1.40742	1.53269	0.529147	2.15306	0	0.930111	0.989867	1.07951	-0.000244026	0.014754	0	1.08717	1.14599	1.13445	0.16676	1.72041	0	1.26626	1.18107	1.10689	0.244571	1.30539	0	1.16615	1.20861	1.20729	0.255824	2.36024	0	1.70932	1.45077	1.50864	0.638066	1.90625
NUP43_HUMAN	Nucleoporin Nup43	NUP43	0.996306	0.934241	1.01778	-0.0250682	0.254865	0	0.933486	1.01296	0.977187	-0.0372013	0.418938	0	0.966023	0.967081	1.06624	-0.000314269	0.0123695	0	0.967462	1.01974	0.981063	-0.0153433	0.251233	0	0.947592	0.87054	0.972111	-0.104571	0.801034	0	0.945961	0.87464	0.988857	-0.0946708	0.691928	0	1.00121	1.02459	0.995452	0.0101859	0.291304	0	0.92868	1.0161	1.11069	0.0264295	0.102086
WDR1_HUMAN	WD repeat-containing protein 1	WDR1	0.728489	0.8504	0.81358	-0.326463	1.41711	0	0.973728	1.04249	0.983987	9.80221e-05	0.00560812	0	1.01215	1.0392	1.05583	0.0506479	0.978608	0	0.774004	0.840165	0.713772	-0.365908	1.49195	0	0.764231	0.860066	0.84279	-0.282154	1.48622	0	1.05977	1.04069	1.14038	0.111404	0.95146	0	1.22569	1.04992	1.09455	0.167854	0.878575	0	1.1207	1.1334	1.16736	0.189649	2.07201
DEST_HUMAN	Destrin	DSTN	0.579221	0.514747	0.508418	-0.904741	2.36277	-1	0.773733	0.859792	0.902433	-0.242432	1.19043	0	0.727495	0.869212	0.905415	-0.261811	0.960488	0	0.639695	0.555928	0.467342	-0.851205	1.65228	-1	0.689504	0.738013	0.706791	-0.491195	2.47113	0	1.10725	1.2736	1.08126	0.206691	0.956697	0	0.95564	0.939958	0.978684	-0.061761	1.17364	0	1.11808	1.10108	1.10623	0.148559	2.71309
CSK21_HUMAN	Casein kinase II subunit alpha	CSNK2A1	0.965736	0.919964	1.03787	-0.0372314	0.283221	0	1.02289	1.1645	1.16981	0.162293	0.891189	0	1.07662	1.09117	1.04589	0.0992651	1.50009	0	0.925999	0.917281	0.944483	-0.105854	1.87085	0	1.02782	1.01518	1.0484	0.0432996	1.06654	0	1.16353	1.11458	1.13584	0.18648	2.03829	0	1.04498	1.09306	0.989331	0.0599881	0.533063	0	1.17449	1.22126	0.940633	0.153323	0.462974
SEH1_HUMAN	Nucleoporin SEH1	SEH1L	1.01032	1.02857	1.04106	0.0379413	1.02311	0	1.11872	1.02278	1.09293	0.108546	0.962402	0	1.12251	0.939094	0.988478	0.0238873	0.0861172	0	0.921589	0.994767	1.03239	-0.0248607	0.195027	0	0.890987	1.10347	1.05367	0.0229628	0.0590199	0	1.08598	1.10378	1.07343	0.121316	2.03928	0	1.01457	1.14958	1.01451	0.0834574	0.508046	0	1.11234	1.29457	1.10966	0.229208	1.03617
RL6_HUMAN	60S ribosomal protein L6	RPL6	0.853571	0.831695	0.885541	-0.222741	1.86793	0	1.10056	1.17992	1.10064	0.17254	1.44451	0	1.38304	1.30536	1.23911	0.388652	1.8634	0	0.839262	0.802299	0.908361	-0.234509	1.34006	0	0.753275	0.770588	0.663074	-0.456051	1.67955	0	0.799198	0.868554	0.82168	-0.269146	1.77831	0	1.12985	1.17905	1.01277	0.146949	0.800675	0	1.15008	1.15164	0.938381	0.111077	0.399726
RAGP1_HUMAN	Ran GTPase-activating protein 1	RANGAP1	0.933325	0.942648	0.826762	-0.150542	0.891936	0	0.811238	0.841093	0.839803	-0.267581	2.39609	0	0.964046	0.884174	0.911192	-0.120602	1.09775	0	0.994539	0.942454	0.96167	-0.0495749	0.800963	0	0.932136	0.978373	0.843608	-0.123373	0.737396	0	0.894118	1.0412	1.00695	-0.0280342	0.163067	0	0.88829	0.911956	0.89863	-0.152603	2.29001	0	0.927248	1.05048	0.921104	-0.0494914	0.312751
AFG32_HUMAN	AFG3-like protein 2	AFG3L2	1.00996	0.964097	0.873215	-0.0753816	0.475423	0	1.1112	1.18126	1.22593	0.229956	1.50698	0	1.22751	1.27722	1.25691	0.326399	2.58672	0	1.05437	0.9179	0.924512	-0.0505098	0.303527	0	1.01512	0.982799	0.934929	-0.0326603	0.362007	0	0.956158	1.12506	1.06926	0.0706071	0.362587	0	1.16418	1.15901	1.21575	0.238353	2.07419	0	1.27823	1.35587	1.30207	0.391832	2.38778
VPS35_HUMAN	Vacuolar protein sorting-associated protein 35	VPS35	0.934128	0.891899	0.909271	-0.133264	1.69098	0	0.963558	0.921831	0.857639	-0.129193	0.935088	0	0.808583	0.828491	0.862383	-0.263348	1.9838	0	1.08731	0.99754	1.07074	0.0729477	0.696811	0	1.01898	1.13338	1.09678	0.115097	0.888758	0	0.938947	1.01313	0.952154	-0.0468072	0.532427	0	1.03582	1.05147	1.02947	0.0550852	1.58419	0	0.858484	0.959524	1.00485	-0.0878063	0.508904
PPGB_HUMAN	Lysosomal protective protein	CTSA	1.03273	1.18175	1.10249	0.144901	0.89914	0	1.09963	1.14869	1.11239	0.163801	1.88561	0	1.37898	1.10472	1.2545	0.317379	1.10627	0	1.02038	1.02654	1.0253	0.0343207	2.22832	0	1.20816	1.0725	1.01902	0.137361	0.682669	0	1.09622	0.984714	1.07901	0.0749367	0.572256	0	1.06161	1.07387	1.02951	0.0772396	1.28915	0	1.3262	1.09754	1.14333	0.249777	1.00836
LDLR_HUMAN	Low-density lipoprotein receptor	LDLR	0.793768	0.870917	0.869215	-0.243603	1.50894	0	0.662233	0.854644	0.751713	-0.403166	1.21622	0	0.763664	0.765428	0.692837	-0.43315	1.93297	0	1.12948	0.974834	1.02261	0.0597827	0.339049	0	0.867065	0.989077	1.01625	-0.0627109	0.348176	0	0.820236	1.03112	0.986946	-0.079935	0.317904	0	0.889811	0.881327	0.827938	-0.206964	1.62411	0	0.858389	0.819907	0.743012	-0.309176	1.43531
SPT6H_HUMAN	Transcription elongation factor SPT6	SUPT6H	0.863704	0.893333	0.886849	-0.182303	2.18699	0	0.812223	0.893579	0.792468	-0.264033	1.42874	0	0.72119	0.721849	0.871697	-0.374114	1.27754	0	1.00261	0.99452	1.09973	0.045843	0.355247	0	1.04064	1.04878	0.99675	0.0408574	0.661416	0	1.08894	1.06777	0.948665	0.0498024	0.278107	0	0.951415	0.916306	0.956907	-0.0869019	1.32717	0	0.913325	0.87038	0.92809	-0.145714	1.46399
PP1G_HUMAN	Serine/threonine-protein phosphatase PP1-gamma catalytic subunit	PPP1CC	0.97789	0.994036	1.09357	0.0311588	0.208908	0	0.912352	0.933459	0.848739	-0.154918	1.19651	0	0.990111	0.939585	0.886233	-0.0913517	0.739568	0	1.09934	1.06706	1.17537	0.15565	1.19075	0	0.886565	1.01205	0.988943	-0.0551136	0.364546	0	0.85574	0.938079	0.85882	-0.177535	1.26752	0	0.836309	1.01739	0.902629	-0.122215	0.580224	0	0.915026	0.963986	0.816253	-0.154535	0.807989
CCAR1_HUMAN	Cell division cycle and apoptosis regulator protein 1	CCAR1	1.13389	1.25094	1.18116	0.249344	1.57908	0	1.26183	1.12783	1.06724	0.204517	0.976107	0	1.21659	1.13875	1.0513	0.183384	1.01237	0	1.07451	1.10683	1.1171	0.136819	1.8242	0	1.19493	1.27787	1.1892	0.287672	1.87445	0	1.19964	1.17777	1.07834	0.204036	1.29418	0	1.03758	1.01681	1.00953	0.0304162	0.904497	0	1.33133	1.23042	1.2124	0.331191	1.80272
ARF3_HUMAN	ADP-ribosylation factor 3	ARF3	0.758865	0.703796	0.882073	-0.355538	1.19793	0	0.961523	1.21459	1.02687	0.0944498	0.322602	0	0.794594	0.940676	0.89791	-0.188156	0.926568	0	0.764551	0.758762	0.802128	-0.367458	2.33507	0	0.805701	1.1437	0.84434	-0.102764	0.279261	0	0.993254	1.34982	1.01888	0.164338	0.396867	0	0.990884	1.09235	0.928631	0.00569681	0.0112783	0	0.829583	1.34954	0.878539	0.0274641	0.0111845
MYO1C_HUMAN	Unconventional myosin-Ic	MYO1C	1.14134	1.07104	1.22432	0.196063	1.1332	0	1.15689	1.13177	1.18255	0.210476	2.12652	0	1.0159	1.06401	1.10911	0.0881482	0.854275	0	0.945799	0.912322	0.974211	-0.082972	1.03241	0	0.888426	0.848066	0.884105	-0.195067	1.93333	0	0.911154	0.912427	0.926223	-0.125633	2.4421	0	0.898221	0.877697	0.976497	-0.124265	0.940129	0	0.775889	0.814289	0.790262	-0.333735	2.43452
IF2B3_HUMAN	Insulin-like growth factor 2 mRNA-binding protein 3	IGF2BP3	1.20964	1.13227	1.20446	0.24138	1.7963	0	1.43573	1.33007	1.38809	0.469499	2.3371	0	1.27503	1.27094	1.38488	0.389877	1.97058	0	1.03613	1.02902	1.12696	0.0895492	0.76638	0	0.96631	0.926432	0.89916	-0.103714	1.12923	0	0.904828	0.903441	0.774926	-0.215806	1.01023	0	1.12395	1.16719	1.07828	0.167541	1.43166	0	0.859029	0.881426	1.10169	-0.0779812	0.28054
PSA2_HUMAN	Proteasome subunit alpha type-2	PSMA2	1.14911	0.933041	1.04787	0.0612127	0.232469	0	1.2037	1.257	1.15786	0.270454	1.80305	0	1.42817	1.18705	1.00127	0.269627	0.642889	0	1.00817	0.908376	0.929273	-0.0761198	0.635735	0	0.925838	0.950831	1.00314	-0.0589892	0.655864	0	0.923798	1.10763	1.16809	0.0928951	0.309171	0	0.991926	1.02513	1.07791	0.0449645	0.477239	0	1.17099	1.22178	1.22761	0.271181	2.19862
RM12_HUMAN	39S ribosomal protein L12, mitochondrial	MRPL12	0.77052	0.85737	0.827115	-0.289236	1.63062	0	1.36525	1.08074	1.3292	0.331585	1.0302	0	1.0835	1.12129	1.08462	0.132866	1.8339	0	0.877429	0.893845	0.872935	-0.182127	2.49152	0	1.05901	1.06084	1.12045	0.111165	1.27061	0	1.36352	1.37227	1.25412	0.411392	1.98941	0	1.44491	1.18492	1.36671	0.413789	1.38916	0	1.5513	1.61396	1.86307	0.745118	1.93774
TNPO1_HUMAN	Transportin-1	TNPO1	1.06385	0.980534	0.935748	-0.00958853	0.0707257	0	1.40151	1.42689	1.21141	0.429326	1.52976	0	1.11829	1.03819	1.05534	0.0984264	1.02098	0	0.869064	0.778857	0.892982	-0.239621	1.24568	0	1.25975	1.09855	1.13845	0.221052	1.17999	0	1.47508	1.4191	1.30865	0.486396	1.96468	0	0.977379	1.05027	1.10419	0.0620505	0.44431	0	1.39551	1.14374	1.27206	0.345326	1.26374
ITA2_HUMAN	Integrin alpha-2	ITGA2	1.00176	0.945218	1.09601	0.020526	0.0963706	0	1.14197	1.14508	1.07235	0.163241	1.46435	0	0.996926	1.07667	1.012	0.0405883	0.440933	0	0.982976	0.927489	1.0496	-0.0193352	0.142074	0	1.10359	1.0306	1.14605	0.128836	0.980189	0	1.23928	1.30698	1.16127	0.305496	1.59607	0	1.04407	1.12458	1.10256	0.124863	1.21731	0	1.24226	1.33507	1.18195	0.325492	1.62065
CBX3_HUMAN	Chromobox protein homolog 3	CBX3	0.927417	1.03955	1.0214	-0.00560374	0.0465768	0	1.58126	1.73113	1.47922	0.675546	2.02588	1	1.06715	1.08971	1.16799	0.148329	1.18957	0	0.941502	0.981889	0.951863	-0.0612728	1.11273	0	1.51659	1.71371	1.48086	0.651119	2.00061	1	1.65262	1.70223	1.64468	0.73683	3.35339	1	1.38609	1.54771	1.27788	0.489433	1.58163	0	1.62868	1.92164	1.67177	0.799665	2.06795
GNA11_HUMAN	Guanine nucleotide-binding protein subunit alpha-11	GNA11	1.10215	1.01142	1.05417	0.0784939	0.789486	0	0.966782	1.02432	0.880759	-0.0629755	0.388259	0	0.946998	1.07724	0.937666	-0.0184362	0.112408	0	0.998716	0.947337	0.954392	-0.0486878	0.755817	0	1.05003	1.09691	0.999841	0.0689135	0.656021	0	0.983557	1.01536	0.93473	-0.032266	0.355057	0	0.871478	0.965079	0.983858	-0.0890548	0.628112	0	0.885121	0.924678	0.833106	-0.182838	1.28579
LIN7C_HUMAN	Protein lin-7 homolog C	LIN7C	1.00093	0.914755	0.944253	-0.0689776	0.68376	0	0.89376	0.936821	0.948748	-0.110226	1.28625	0	0.914935	0.880539	0.854378	-0.179051	1.6125	0	0.9714	0.926752	0.977949	-0.0608479	0.890238	0	1.03362	1.08022	1.10917	0.103443	1.1297	0	1.01122	1.03854	1.05959	0.0516508	0.924153	0	0.93363	1.05246	0.913984	-0.0488723	0.300808	0	0.885303	1.05575	0.949376	-0.0536786	0.285807
ACOT9_HUMAN	Acyl-coenzyme A thioesterase 9, mitochondrial	ACOT9	1.02814	1.06396	1.19279	0.130881	0.728184	0	1.00058	1.32243	1.23357	0.245528	0.719724	0	1.01836	1.16656	1.0591	0.112822	0.702503	0	0.963811	0.907198	0.958444	-0.0844391	1.0324	0	0.886772	0.940642	0.906366	-0.134065	1.48885	0	0.891679	1.02486	0.857282	-0.113086	0.565575	0	0.832684	0.908528	0.835593	-0.219379	1.48115	0	0.860807	1.02334	0.873181	-0.121693	0.593041
METK2_HUMAN	S-adenosylmethionine synthase isoform type-2	MAT2A	1.08763	1.19958	1.15215	0.197179	1.38617	0	1.22663	1.11838	1.14986	0.220279	1.5093	0	1.30464	1.19319	1.04903	0.241582	0.910569	0	0.945868	0.976905	0.9816	-0.046736	0.967384	0	0.817889	0.793846	0.844726	-0.288381	2.10063	0	0.903151	0.810806	0.825862	-0.240237	1.42836	0	1.00705	1.02228	0.978001	0.00352276	0.0568439	0	0.872244	0.916888	0.876485	-0.170493	1.7561
GNAI1_HUMAN	Guanine nucleotide-binding protein G(i) subunit alpha-1	GNAI1	0.966585	0.94344	1.0113	-0.0383378	0.500276	0	0.944372	0.919725	0.861888	-0.138185	1.14972	0	1.01226	0.863001	0.868209	-0.12896	0.658502	0	1.10232	1.0431	1.1242	0.124163	1.20574	0	1.15555	1.00247	1.04809	0.0958589	0.579634	0	1.07225	1.06683	0.970094	0.0515685	0.399853	0	0.959222	0.885108	0.980664	-0.0867142	0.723558	0	1.08689	0.981496	0.977298	0.0218038	0.137955
UBXN4_HUMAN	UBX domain-containing protein 4	UBXN4	1.02204	0.992371	0.995378	0.00470216	0.115232	0	1.15402	1.1218	1.0955	0.16835	1.78857	0	1.17393	1.04566	1.10115	0.146543	1.02055	0	0.936159	1.03285	1.13681	0.0500144	0.200329	0	0.708021	0.977815	1.00468	-0.157082	0.404207	0	0.814746	0.916542	0.897731	-0.190438	1.1755	0	0.955829	1.14945	1.14534	0.115751	0.474436	0	0.867967	1.15469	1.01458	0.0177969	0.0212095
PSB1_HUMAN	Proteasome subunit beta type-1	PSMB1	1.11014	1.11721	1.02214	0.115253	0.95859	0	0.994546	1.08729	0.978785	0.0288605	0.206676	0	1.02288	1.15636	1.09197	0.124861	0.860789	0	0.996582	0.951728	0.924235	-0.0626332	0.736769	0	0.837963	0.868484	0.877524	-0.215372	2.06415	0	0.895267	0.953471	0.958044	-0.0960453	1.03754	0	0.904446	0.999995	0.949493	-0.0720104	0.653356	0	0.842094	0.937658	0.908982	-0.158036	1.12912
CSTFT_HUMAN	Cleavage stimulation factor subunit 2 tau variant	CSTF2T		0.847716		-0.238348		0	0.827803	0.861508		-0.243565	1.12604	0	0.200663	0.877001		-0.892092	0.348632	0	0.68071	0.928374		-0.313761	0.421955	0	1.00209	0.927653		-0.0515879	0.285893	0	1.50047	1.01548		0.331104	0.322477	0		0.937504		-0.0931038		0		0.713361		-0.487295
ZFR_HUMAN	Zinc finger RNA-binding protein	ZFR	1.03222	1.0181	1.04763	0.0463532	1.21918	0	0.963927	0.856033	0.94934	-0.115441	0.793844	0	0.948925	0.90056	0.939884	-0.105024	1.34489	0	1.13566	1.19026	1.12378	0.201509	1.80427	0	1.31544	1.2062	1.26511	0.335997	1.94122	0	1.12598	1.01314	1.17472	0.143544	0.804599	0	1.04025	1.00496	0.997197	0.0202501	0.40054	0	1.1758	1.12645	1.11238	0.186766	1.78337
K2C6B_HUMAN	Keratin, type II cytoskeletal 6B	KRT6B	0.755424	0.744488	0.717562	-0.436045	2.59366	0	1.71001	1.61955	1.54283	0.699664	2.42635	1	0.642148	0.575878	0.681033	-0.659678	1.94951	-1	0.588916	0.537045	0.596678	-0.800342	2.45171	-1	0.859503	0.724494	0.749851	-0.362252	1.40066	0	1.48756	1.37099	1.28274	0.465117	1.75961	0	1.3153	1.16088	1.26943	0.320235	1.56526	0	0.749509	0.574344	0.72483	-0.550265	1.36169
NPC1_HUMAN	Niemann-Pick C1 protein	NPC1	1.05007	0.962417	1.02747	0.0190885	0.168056	0	0.990689	0.881764	0.860285	-0.134615	0.795451	0	0.959104	0.910331	0.88287	-0.124322	1.15713	0	0.967285	0.927549	0.998118	-0.0524206	0.646973	0	1.05755	1.04467	1.01842	0.0568818	1.14654	0	1.11176	1.0846	1.05525	0.116192	1.47577	0	0.875168	0.952183	0.865549	-0.155802	1.16292	0	1.05774	0.998639	0.956311	0.00609063	0.0368188
HEM1_HUMAN	5-aminolevulinate synthase, nonspecific, mitochondrial	ALAS1	0.932646	1.10969	0.978571	0.0100216	0.0257835	0	1.13042	1.03777	1.00756	0.0821373	0.606267	0	1.22126	1.14512	1.12632	0.219378	1.59262	0	0.892488	0.954845	0.983961	-0.083501	0.747495	0	0.823419	0.848745	0.851244	-0.249589	2.42669	0	0.812263	0.943528	0.844649	-0.206207	1.07629	0	1.00121	0.958041	0.996773	-0.0213067	0.400885	0	0.989328	0.927173	0.891931	-0.0951975	0.803078
RAB13_HUMAN	Ras-related protein Rab-13	RAB13	1.08198	0.990293	0.966248	0.0184086	0.114438	0	1.27523	1.02347	1.18059	0.213828	0.810335	0	1.17237	1.1659	1.04861	0.174991	1.09363	0	1.01341	0.994863	0.971146	-0.00992984	0.203438	0	1.03958	0.94955	0.962356	-0.0235218	0.217454	0	1.07613	0.969982	1.15811	0.0950107	0.463588	0	1.05164	1.04116	0.942319	0.0167916	0.100122	0	1.15887	0.988966	0.956434	0.0492927	0.182594
HAT1_HUMAN	Histone acetyltransferase type B catalytic subunit	HAT1	0.947201	0.925007	0.986994	-0.0693499	0.903037	0	0.940841	1.04457	0.983479	-0.0150403	0.128368	0	0.914052	0.936754	0.857785	-0.14742	1.22667	0	1.04117	1.0443	1.01254	0.0463817	1.08285	0	0.911985	0.946888	0.875123	-0.133951	1.26276	0	0.91512	0.987668	0.957825	-0.0686384	0.789518	0	0.945631	0.978195	0.942287	-0.0658674	1.21076	0	0.821883	0.880971	0.802276	-0.260077	1.63521
SMU1_HUMAN	WD40 repeat-containing protein SMU1	SMU1	1.09896	1.0398	1.03427	0.0808984	0.987654	0	0.869961	0.819535	0.800348	-0.268907	1.76566	0	0.692924	0.7107	0.942033	-0.35497	0.915603	0	1.16912	1.13668	1.23118	0.237557	1.70541	0	1.05474	1.15894	1.0856	0.13719	1.1117	0	0.943569	0.976006	0.855358	-0.11251	0.73955	0	0.941496	0.918551	0.990484	-0.0737319	0.836743	0	0.867643	0.838548	0.889966	-0.208585	1.858
SCRB2_HUMAN	Lysosome membrane protein 2	SCARB2	0.910339	0.933538	0.960003	-0.0975377	1.32315	0	1.00594	0.871658	0.969302	-0.0755714	0.476218	0	0.879289	0.85566	0.828824	-0.226694	1.93677	0	0.933581	1.07579	1.01457	0.0114674	0.0491786	0	1.16566	1.10076	1.16318	0.193078	1.71747	0	1.21321	1.10433	1.09255	0.184848	1.20559	0	1.02929	0.960632	1.04912	0.0186539	0.159399	0	1.21005	1.07124	1.09659	0.171152	1.05448
B2L13_HUMAN	Bcl-2-like protein 13	BCL2L13	1.0629	1.19157	1.04678	0.138048	0.829143	0	1.33314	1.52857	1.54504	0.554754	1.82163	0	1.46315	1.42444	1.60246	0.581769	2.10967	0	0.919504	1.00648	0.891662	-0.0904744	0.65728	0	1.12627	1.31806	1.29442	0.317592	1.31585	0	1.34701	1.24749	1.39844	0.412491	1.86492	0	1.20541	1.20206	1.22454	0.275806	3.04103	0	1.46313	1.40187	1.60361	0.574863	2.00708
PPIH_HUMAN	Peptidyl-prolyl cis-trans isomerase H	PPIH	1.06593	1.14974	1.17716	0.177527	1.25848	0	0.991601	1.04282	0.962438	-0.00151001	0.0214389	0	1.06401	1.08177	1.06433	0.0976618	2.18911	0	1.0522	1.06559	1.01693	0.0633772	1.0528	0	1.00804	0.971793	1.02417	0.00192565	0.0221398	0	1.03642	0.946269	0.981932	-0.0171132	0.166626	0	1.00804	0.984008	0.858746	-0.0735988	0.402204	0	0.918973	0.905345	0.842164	-0.170025	1.31897
ANX11_HUMAN	Annexin A11	ANXA11	0.907456	0.968834	0.913061	-0.105033	1.13996	0	0.871919	0.990276	1.06991	-0.0330275	0.154187	0	0.992248	0.994862	1.01171	-0.000567576	0.0222643	0	0.942925	0.921647	0.856139	-0.140978	1.11139	0	0.774037	0.788948	0.749073	-0.375785	2.47395	0	0.801759	0.873725	0.867761	-0.238292	1.57613	0	0.89497	0.959474	0.910066	-0.117939	1.22638	0	0.746434	0.818885	0.810444	-0.336572	1.81514
PLST_HUMAN	Plastin-3	PLS3	1.12151	1.15432	1.06448	0.155022	1.33862	0	1.05986	1.29884	1.21006	0.250459	0.983154	0	0.86128	0.820227	0.818643	-0.262948	2.08728	0	0.937754	0.803528	0.86825	-0.201171	1.06205	0	1.21899	1.24167	1.19283	0.28431	2.46225	0	1.3098	1.37357	1.38809	0.440583	2.4673	0	0.893302	0.846555	0.941585	-0.161953	1.17805	0	0.952011	1.01861	0.974574	-0.0265982	0.354145
COF1_HUMAN	Cofilin-1	CFL1	0.399369	0.45874	0.434679	-1.21448	2.64215	-1	0.948098	1.11618	1.13765	0.0939783	0.401408	0	0.885	0.860326	0.847254	-0.210574	2.12221	0	0.493717	0.4987	0.492201	-1.01487	4.49888	-1	0.789756	0.823374	0.802547	-0.312535	2.50572	0	1.55868	1.50311	1.64441	0.649599	2.47476	1	1.18659	1.25238	1.22022	0.286566	2.21385	0	1.51033	1.36797	1.49337	0.543223	2.16305
PSME3_HUMAN	Proteasome activator complex subunit 3	PSME3	1.09833	1.04189	0.966554	0.0504551	0.336784	0	1.26131	1.16451	1.01656	0.198443	0.775043	0	1.3624	1.19016	1.0368	0.258759	0.797975	0	0.944857	0.904738	0.940913	-0.104435	1.46356	0	0.866671	0.883747	0.814236	-0.226198	1.6241	0	0.993631	1.02538	0.928389	-0.0255186	0.22783	0	1.1342	1.01396	1.08912	0.109822	0.826683	0	1.10464	1.08181	1.00016	0.0870594	0.725054
GPC5C_HUMAN	G-protein coupled receptor family C group 5 member C	GPRC5C	1.23973	1.25879	1.19904	0.301611	2.32847	0	1.35587	1.39297	1.1968	0.395296	1.54786	0	1.40848	1.53723	1.21315	0.471222	1.36508	0	1.01272	0.923394	0.914681	-0.0735976	0.602087	0	0.899519	0.950428	1.02289	-0.0624885	0.452526	0	0.978145	0.9791	1.02088	-0.010559	0.189056	0	0.910246	0.997514	1.04636	-0.0222365	0.144596	0	0.974086	1.0625	1.11465	0.0709562	0.455117
RBBP4_HUMAN	Histone-binding protein RBBP4	RBBP4	1.15898	1.04709	1.09715	0.138912	1.08121	0	1.13784	1.18528	1.12971	0.202816	1.95216	0	1.2173	1.18716	1.14789	0.243812	1.99949	0	0.805955	0.827898	0.839211	-0.278663	2.42522	0	1.15687	1.00379	1.01168	0.0805851	0.439063	0	1.31628	1.24891	1.17816	0.319366	1.68898	0	1.04804	0.917595	0.930845	-0.0506608	0.32489	0	1.40499	1.16862	1.09688	0.291011	0.926586
HEXB_HUMAN	Beta-hexosaminidase subunit beta	HEXB	1.25909	1.24372	1.14845	0.283434	1.67708	0	1.14486	1.18218	1.11542	0.198476	1.8337	0	1.22267	1.08219	1.14771	0.202707	1.23299	0	0.923594	0.946614	0.946518	-0.090944	1.78442	0	1.15789	1.21835	1.04027	0.187556	0.954676	0	1.18896	1.09759	1.20719	0.219813	1.44456	0	1.03611	1.01898	1.03338	0.0419303	1.51862	0	1.38602	0.936729	1.16506	0.217357	0.458799
GALT1_HUMAN	Polypeptide N-acetylgalactosaminyltransferase 1	GALNT1	0.933368	0.985082	1.02396	-0.0279661	0.27391	0	1.01317	0.938539	0.939307	-0.0533876	0.559079	0	0.922025	0.890726	0.929616	-0.12954	1.68751	0	0.884725	0.926342	0.956338	-0.116429	1.1585	0	0.967294	0.941505	1.01335	-0.0379343	0.469886	0	1.09131	0.997357	0.996577	0.0404243	0.333999	0	1.03029	0.954222	0.934765	-0.0393495	0.354661	0	0.983745	0.839091	0.893295	-0.143409	0.797709
ENTP5_HUMAN	Ectonucleoside triphosphate diphosphohydrolase 5	ENTPD5	1.02718	0.94595	0.933257	-0.0457343	0.408689	0	0.970672	0.848915	0.89566	-0.143879	0.91518	0	0.969449	0.861394	0.879056	-0.146723	0.975423	0	1.10872	0.998273	1.18867	0.135605	0.671032	0	1.24039	1.16163	1.14088	0.239967	1.64354	0	1.17997	1.16978	1.14234	0.219129	2.39267	0	1.09954	1.03775	1.1144	0.116225	1.1732	0	1.21711	1.25309	1.26281	0.315377	2.5802
UBQL1_HUMAN	Ubiquilin-1	UBQLN1	0.805011	0.976789	0.833948	-0.197739	0.848596	0	0.877386	0.57081	0.949326	-0.323418	0.589303	0	0.703468	0.597726	0.717489	-0.571548	1.69148	0	1.02709	1.34812	0.841354	0.100556	0.127683	0	0.988404	1.50673	1.03895	0.236374	0.410994	0	0.974238	0.881041	1.20971	0.0309186	0.043062	0	1.28203	1.10489	0.947684	0.152553	0.42319	0	1.03048	0.969977	0.801117	-0.0987265	0.36459
ORML1_HUMAN	ORM1-like protein 1	ORMDL1	1.15917			0.21309		0	0.993361			-0.00960963		0	1.33315			0.414843		0	0.910269			-0.135635		0	0.546757			-0.871027		0	0.612217			-0.707885		0	0.769652			-0.377722		0	0.64508			-0.63245
CTNA2_HUMAN	Catenin alpha-2	CTNNA2	0.775081			-0.367581		0	1.31558			0.395694		0	1.19856			0.261303		0	0.839347			-0.252661		0	1.14676			0.19756		0	1.39255			0.477727		0	1.40564			0.491226		0	1.81915			0.863268
TRI27_HUMAN	Zinc finger protein RFP	TRIM27	1.06371	1.01123	1.1153	0.0887002	0.782375	0	0.909717	0.929004	1.04762	-0.0557186	0.343418	0	1.11383	1.11693	1.09265	0.147702	2.34388	0	1.16224	1.17769	1.12722	0.208789	2.09924	0	1.02689	1.04977	0.986843	0.0302159	0.428957	0	0.802117	0.865229	0.811118	-0.275516	1.82815	0	1.02775	1.05714	1.02841	0.0534816	1.23874	0	1.05608	1.04795	0.956144	0.0286511	0.211318
IMA1_HUMAN	Importin subunit alpha-1	KPNA2	1.07934	1.16184	1.07372	0.143998	1.22128	0	0.802685	0.94891	0.863806	-0.19793	0.990112	0	0.815525	0.796963	0.71583	-0.365674	1.6211	0	1.28684	1.02707	1.02225	0.153228	0.498233	0	1.28232	1.26594	1.19336	0.318703	2.00282	0	1.06765	1.20652	1.25055	0.232547	1.09705	0	0.883284	0.841489	0.979052	-0.149961	0.850974	0	1.06305	0.899379	0.93603	-0.0496742	0.268159
NLTP_HUMAN	Non-specific lipid-transfer protein	SCP2	1.05174	1.06429	1.03199	0.0694844	1.48004	0	1.49094	1.36618	1.40466	0.506494	2.27011	0	1.59637	1.53784	1.38524	0.591185	1.97246	1	0.856353	0.889002	0.819307	-0.226194	1.66241	0	1.06246	1.09587	1.02189	0.0841648	0.98589	0	1.37425	1.20308	1.26645	0.357562	1.62269	0	1.14487	1.12894	1.12577	0.180396	2.76248	0	1.60213	1.53647	1.45305	0.614049	2.35603
NUP54_HUMAN	Nucleoporin p54	NUP54	1.1075	1.09946	1.12597	0.151829	2.35045	0	1.14702	0.987916	1.04159	0.0824884	0.476768	0	1.18106	1.10923	1.15173	0.198291	1.76385	0	1.00231	0.994099	0.982197	-0.0103269	0.460748	0	1.0508	0.988155	0.961977	0.000448078	0.00444275	0	1.07421	0.999258	1.0737	0.0690887	0.72636	0	0.973141	0.905716	0.927615	-0.0962045	1.06407	0	1.04872	0.920337	1.00833	-0.0109164	0.0773906
TRUA_HUMAN	tRNA pseudouridine synthase A	PUS1	1.1271	1.18586	1.16121	0.211709	2.00121	0	1.0459	1.05012	1.11442	0.097807	1.08865	0	1.0766	1.16964	1.18648	0.194389	1.32227	0	0.997636	1.03685	1.01865	0.0253293	0.588197	0	0.881786	0.900108	0.831117	-0.199249	1.54595	0	0.867004	0.85985	0.85635	-0.215801	3.22861	0	0.938195	0.873792	0.953287	-0.11754	1.03761	0	0.834174	0.878969	0.818734	-0.244755	1.81692
FKBP4_HUMAN	Peptidyl-prolyl cis-trans isomerase FKBP4	FKBP4	0.978349	1.002	1.00264	-0.00820539	0.259708	0	1.12957	1.14529	1.38258	0.285876	1.01342	0	1.12018	1.21846	1.12457	0.207149	1.45715	0	0.901418	0.912133	0.871642	-0.159937	1.83349	0	0.913188	0.896157	1.0126	-0.0882711	0.618335	0	1.00208	0.899819	1.14526	0.0225062	0.0496394	0	1.10351	1.11111	1.2386	0.202979	1.18611	0	1.09467	1.00665	1.12514	0.104988	0.781025
AKAP8_HUMAN	A-kinase anchor protein 8	AKAP8	1.23891	0.933774	1.19759	0.167904	0.459609	0	1.22477	1.07199	0.998113	0.135261	0.565868	0	1.17949	1.17061	1.26746	0.270057	1.7461	0	1.00228	0.925249	1.23071	0.0741586	0.183273	0	1.11365	1.01098	0.956124	0.0383219	0.196035	0	1.07805	1.02014	0.900394	-0.000679618	0.0192882	0	1.02986	0.994764	1.00699	0.0151248	0.382855	0	1.16492	1.05409	0.968345	0.0873983	0.405809
DYN2_HUMAN	Dynamin-2	DNM2	0.970946	0.969335	0.976968	-0.0403537	2.1428	0	0.974493	0.903167	0.903332	-0.109363	1.02538	0	0.888942	0.835823	0.83811	-0.227199	1.80078	0	1.15338	1.09742	1.0547	0.139902	1.18576	0	1.16303	1.03216	1.17334	0.16716	0.95899	0	1.10156	1.02214	1.07306	0.0916493	0.988803	0	1.06299	0.983024	1.02667	0.0345372	0.388098	0	1.002	0.946314	1.02268	-0.0140162	0.153625
P4K2A_HUMAN	Phosphatidylinositol 4-kinase type 2-alpha	PI4K2A	0.989112	0.943714	0.973627	-0.0457025	0.831839	0	0.793604	1.02891	0.907226	-0.136197	0.503293	0	0.823005	0.941101	0.954051	-0.142334	0.780423	0	1.12223	1.03689	1.08637	0.113473	1.1162	0	1.01026	1.0772	1.05119	0.0651829	0.858159	0	0.944167	1.0183	1.0083	-0.0141274	0.151701	0	0.952481	1.00083	0.979148	-0.0328532	0.602239	0	0.949656	1.01652	1.01385	-0.00963526	0.10909
SSDH_HUMAN	Succinate-semialdehyde dehydrogenase, mitochondrial	ALDH5A1	1.11646	1.15219	1.15719	0.191494	2.14434	0	1.1884	1.68846	1.47972	0.53823	1.14691	0	1.31064	1.32373	1.4634	0.449877	1.89928	0	0.966394	0.912355	0.84573	-0.138982	0.896605	0	1.12111	1.05115	1.01194	0.0859742	0.724385	0	1.10123	1.22977	1.18416	0.228629	1.39983	0	1.07728	1.12744	1.1998	0.18249	1.24677	0	1.4371	1.40795	1.42731	0.510072	3.53732
TIM8B_HUMAN	Mitochondrial import inner membrane translocase subunit Tim8 B	TIMM8B	0.881818	0.823233	0.879234	-0.215198	1.66245	0	0.820401	0.868655	0.744275	-0.302029	1.37002	0	0.797772	0.707964	0.776498	-0.394516	1.7726	0	0.903219	0.943002	0.919868	-0.117115	1.6424	0	1.16112	1.05842	1.03726	0.118495	0.83821	0	1.27736	1.41779	1.10002	0.339201	1.04956	0	0.973584	1.03933	0.959559	-0.0132973	0.137967	0	1.03774	1.02061	1.01013	0.0325603	0.986108
CTBP1_HUMAN	C-terminal-binding protein 1	CTBP1	1.25261	1.21334	1.21288	0.294286	2.5632	0	0.953778	0.968569	0.914732	-0.0805566	1.08887	0	1.06415	0.999298	1.08271	0.0686326	0.713198	0	1.03814	1.04714	1.0263	0.0526859	1.61061	0	1.05937	0.881076	1.06071	0.00055681	0.0169139	0	0.86458	0.841912	0.832546	-0.24068	2.34993	0	0.918705	0.897675	0.887564	-0.149897	2.02747	0	0.830275	0.798968	0.889417	-0.252306	1.51751
ZNT1_HUMAN	Zinc transporter 1	SLC30A1	0.996987	0.96587	1.14485	0.0508873	0.224091	0	1.02934	1.05739	1.04897	0.0638229	1.5078	0	1.12958	1.05979	1.11469	0.139278	1.41479	0	0.957949	0.907068	1.04865	-0.0421252	0.267693	0	1.06598	1.04363	1.12156	0.107092	1.12705	0	1.15817	1.28891	0.986179	0.194619	0.620895	0	1.02675	1.05376	0.844388	-0.0365752	0.149644	0	1.19447	1.2222	0.910562	0.149359	0.375542
CALM2_HUMAN	Calmodulin-2	CALM2	0.822091	0.85842	0.817687	-0.264074	2.15645	0	1.62595	1.58951	1.40353	0.622614	1.95289	1	0.630059	0.672347	0.635417	-0.630526	2.66449	-1	0.76844	0.780302	0.842235	-0.327363	1.81938	0	1.75268	1.47055	1.66869	0.70544	1.9446	1	2.09588	1.9272	1.99974	1.00548	2.91602	1	1.62238	1.52668	1.49987	0.631935	2.53149	1	1.44398	1.33203	1.29945	0.442002	1.97069
LCAP_HUMAN	Leucyl-cystinyl aminopeptidase	LNPEP	1.17259	1.12188	1.14689	0.198013	2.06784	0	1.10817	1.12114	1.11619	0.157259	3.01523	0	1.04819	1.09009	1.02332	0.0756943	0.97685	0	1.05816	1.07528	1.03727	0.0798426	1.47203	0	1.08254	1.07475	1.00782	0.0772985	0.839521	0	0.931433	0.986842	0.959062	-0.060228	0.89279	0	0.999614	1.09692	1.02965	0.0594408	0.556159	0	0.963691	0.999316	0.963707	-0.0356808	0.754439
GNS_HUMAN	N-acetylglucosamine-6-sulfatase	GNS	1.03985	1.06335	1.01981	0.0579761	1.09593	0	0.965928	0.910737	0.912303	-0.105231	1.20049	0	0.971097	0.925583	0.945095	-0.0781707	1.22521	0	1.02155	1.01748	1.05671	0.0453206	0.916853	0	1.01901	0.997323	0.957909	-0.0124414	0.173745	0	1.01532	0.961805	1.00595	-0.00816302	0.121198	0	0.967659	0.948523	0.90896	-0.0866388	1.08593	0	0.976439	0.900143	0.966658	-0.0774265	0.774786
MAN1_HUMAN	Inner nuclear membrane protein Man1	LEMD3	1.09952	0.991412	1.03192	0.0578996	0.491109	0	1.15464	0.988805	1.07571	0.101723	0.575189	0	0.98543	1.03013	1.09205	0.0508461	0.434764	0	1.04212	1.03369	1.11366	0.0883503	0.907234	0	1.07791	1.02099	1.06244	0.0755742	1.07209	0	1.1365	0.979753	0.871414	-0.0059426	0.0419371	0	1.005	1.0705	1.072	0.0692444	0.809484	0	0.971777	1.06345	1.07431	0.0517383	0.410798
CUL4B_HUMAN	Cullin-4B	CUL4B	1.10108	0.999872	1.12642	0.105394	0.72467	0	1.33154	1.17775	1.27757	0.336037	1.63121	0	1.17948	1.07475	1.04978	0.139254	0.936525	0	0.897715	0.939946	0.886393	-0.139207	1.49146	0	1.09172	1.01619	1.05976	0.0784633	0.913714	0	1.12406	1.17767	1.17006	0.210717	2.00731	0	1.073	1.04632	1.15211	0.124956	1.01367	0	1.24133	1.17581	1.23186	0.282537	2.12937
SATT_HUMAN	Neutral amino acid transporter A	SLC1A4	1.40575	1.34957	1.59792	0.537129	1.73457	0	1.19699	1.12991	1.72388	0.433237	0.778646	0	1.38274	1.21617	1.42361	0.423135	1.57603	0	1.02539	1.02418	0.965179	0.00707258	0.0744321	0	1.11894	1.00821	1.05671	0.0858137	0.718187	0	1.17346	1.08596	1.15404	0.186272	1.49556	0	0.924951	0.959653	1.03918	-0.0371242	0.287829	0	1.04156	1.05213	1.2261	0.146126	0.692365
MTCH2_HUMAN	Mitochondrial carrier homolog 2	MTCH2	1.06247	1.0635	1.08827	0.0995159	1.89605	0	0.926463	1.01795	1.03708	-0.00892663	0.06961	0	1.17101	1.22727	1.13063	0.234262	1.68012	0	1.16959	1.22168	1.06037	0.202321	1.09408	0	1.23002	1.16308	1.16082	0.244448	1.90747	0	0.847382	0.919957	0.954333	-0.14047	0.970517	0	1.10716	1.09385	0.925576	0.0596262	0.238102	0	1.51537	1.14361	1.12696	0.335689	0.833914
PP1B_HUMAN	Serine/threonine-protein phosphatase PP1-beta catalytic subunit	PPP1CB	1.08603	1.15394	1.09069	0.150848	1.47572	0	1.06563	0.885657	1.06033	0.00557356	0.00120679	0	0.951733	0.940725	0.942517	-0.0816267	2.39488	0	1.07439	1.20267	0.996482	0.12589	0.579928	0	1.09221	1.01917	1.00285	0.0539101	0.528348	0	1.03616	0.863462	1.0077	-0.0452696	0.218628	0	1.04013	0.978617	0.96246	-0.00906719	0.0974523	0	0.877516	0.863411	0.865844	-0.202699	2.89855
SF01_HUMAN	Splicing factor 1	SF1	0.97743	1.0959	1.08272	0.0731575	0.513682	0	1.17549	1.16561	1.06867	0.184711	1.2768	0	1.0298	0.94668	1.04835	0.0118898	0.076298	0	1.03019	1.05381	1.14326	0.105346	0.822522	0	1.06067	1.14298	1.12951	0.15193	1.3405	0	1.02783	1.18541	1.04182	0.11772	0.652808	0	1.2313	1.15295	1.16033	0.240651	1.81061	0	1.15491	1.11188	1.02675	0.134676	0.931427
CLPP_HUMAN	ATP-dependent Clp protease proteolytic subunit, mitochondrial	CLPP	1.10863	1.0773	0.879215	0.0309927	0.0735907	0	1.19771	1.08723	1.04471	0.150406	0.895372	0	0.990755	1.06356	0.989875	0.0210954	0.211451	0	0.901219	1.00637	0.958362	-0.0659508	0.551561	0	1.07957	1.06523	1.07757	0.103164	2.46789	0	1.16679	1.1865	1.00724	0.163721	0.777497	0	1.04605	1.03514	0.992728	0.0351145	0.567382	0	1.08944	1.1937	0.968726	0.116305	0.480477
WFS1_HUMAN	Wolframin	WFS1	0.987164	0.897682	0.944628	-0.0844289	0.786532	0	1.03565	0.851364	0.950247	-0.0804645	0.389828	0	1.138	1.01436	1.03075	0.0854722	0.60463	0	1.0167	1.01683	0.978748	0.00589008	0.104202	0	0.870806	0.867297	0.861993	-0.206398	3.36962	0	0.831024	0.883278	0.892619	-0.202615	1.61782	0	1.03051	0.99538	1.03459	0.0287954	0.605775	0	0.983732	0.926915	0.960178	-0.0634971	0.905731
PLSI_HUMAN	Plastin-1	PLS1	1.38851	1.13418	1.13819	0.287229	0.99731	0	1.38451	1.30906	1.42731	0.457989	2.19854	0	1.31763	1.19574	1.24158	0.32383	1.80713	0	1.00813	0.961614	0.803146	-0.113571	0.453973	0	1.26374	1.25417	1.14408	0.287664	1.60212	0	1.28119	1.30349	1.32452	0.381914	2.88122	0	1.04583	1.05144	0.999484	0.0457941	0.722951	0	1.2459	1.3495	1.1986	0.338755	1.66518
HTAI2_HUMAN	Oxidoreductase HTATIP2	HTATIP2	1.07348	1.17141	1.15189	0.179205	1.35821	0	1.39848	1.10655	1.21646	0.310916	1.04498	0	1.39571	1.21813	1.28832	0.379309	1.65605	0	0.89762	0.889922	0.975684	-0.118609	0.977341	0	0.988284	1.12153	1.17896	0.132588	0.635471	0	1.33063	1.07179	1.13308	0.236952	0.877847	0	1.05812	1.02743	1.10347	0.0881475	1.0022	0	1.43307	1.27568	1.49184	0.48563	1.71823
VAMP2_HUMAN	Vesicle-associated membrane protein 2	VAMP2	0.815068	1.03857	0.966356	-0.0892704	0.347032	0	0.935576	1.01919	1.05606	0.00519334	0.0202426	0	0.997345	1.01487	1.03384	0.0219758	0.549365	0	0.985452	1.03716	0.911705	-0.0319399	0.226099	0	0.819521	1.08081	1.01078	-0.0433935	0.153964	0	0.83244	0.897545	1.03091	-0.119828	0.524124	0	0.963829	1.07968	0.934362	-0.0106809	0.0700188	0	0.915659	1.0184	0.840066	-0.112931	0.550856
ECI1_HUMAN	Enoyl-CoA delta isomerase 1, mitochondrial	ECI1	1.16122	1.06764	1.09354	0.147263	1.25453	0	0.929321	0.90511	0.995043	-0.0844291	0.768711	0	1.0013	1.13632	1.12591	0.121469	0.745238	0	1.0429	0.903753	0.841248	-0.105785	0.461727	0	0.968192	0.95005	0.942301	-0.0686734	1.5654	0	0.971861	0.971172	1.05093	-0.00290663	0.0328629	0	0.850579	0.816027	0.885148	-0.233473	1.6933	0	0.933771	0.882647	0.931995	-0.126364	1.38342
K1C14_HUMAN	Keratin, type I cytoskeletal 14	KRT14	1.17092	1.01598	0.974592	0.0756443	0.329319	0	0.833545	1.44358	1.10505	0.172992	0.214702	0	0.48721	0.682401	0.687487	-0.691913	1.30651	-1	1.01717	0.748678	0.738396	-0.260585	0.682297	0	0.807907	0.937539	0.738648	-0.272243	0.964814	0	0.809557	1.36595	0.961186	0.0642801	0.0423801	0	0.71443	0.818271	0.798472	-0.363906	1.58528	0	0.344854	0.581271	0.513871	-1.0589	1.39116
PUS7_HUMAN	Pseudouridylate synthase 7 homolog	PUS7	1.1185	1.0581	1.00454	0.0845813	0.689966	0	1.06322	1.04837	1.12195	0.108151	1.16097	0	1.08375	1.16723	1.18159	0.194326	1.41669	0	1.04359	0.982791	0.99119	0.00842441	0.0983114	0	0.923381	0.940157	0.902405	-0.117192	1.68636	0	0.940267	1.00679	0.896325	-0.0773533	0.609207	0	0.941382	0.957477	1	-0.0494772	0.711823	0	0.946383	0.912058	0.979104	-0.0803186	0.952782
RAE1L_HUMAN	mRNA export factor	RAE1	1.03325	1.10318	1.05277	0.0882301	1.04981	0	1.01189	0.849979	0.976826	-0.0797355	0.409759	0	1.05335	1.02275	0.96371	0.0190212	0.167628	0	0.988289	1.08664	1.01036	0.0404436	0.353886	0	1.09104	1.09483	1.09822	0.130528	3.35799	0	1.12164	0.971365	1.18144	0.12629	0.541784	0	1.05095	0.973592	1.01015	0.0165902	0.175634	0	1.24819	0.951154	1.15202	0.159788	0.48844
ERMP1_HUMAN	Endoplasmic reticulum metallopeptidase 1	ERMP1	1.05586	1.05812	1.11827	0.107579	1.23236	0	0.82942	1.0316	1.07217	-0.032491	0.122896	0	1.03361	1.04843	1.04965	0.0619776	1.88504	0	1.17052	1.09146	1.06762	0.150383	1.18751	0	0.863777	0.953614	1.02883	-0.0759163	0.409399	0	0.812219	0.863147	0.952208	-0.191231	0.996936	0	0.983615	1.06282	1.0344	0.0383611	0.432566	0	0.855038	0.88375	1.05871	-0.100824	0.421222
HINT2_HUMAN	Histidine triad nucleotide-binding protein 2, mitochondrial	HINT2	1.00599	0.891004	0.854255	-0.124873	0.675522	0	1.13174	1.15505	0.962592	0.115203	0.501181	0	1.02952	0.93348	0.90647	-0.0641781	0.450234	0	0.938491	0.815963	0.936775	-0.156698	0.85575	0	1.42268	1.23344	1.15435	0.34501	1.2053	0	1.39872	1.41217	1.08674	0.377634	1.01234	0	1.13759	1.17331	1.03443	0.157185	0.978649	0	1.38728	1.30308	1.04967	0.31809	0.895111
LSM3_HUMAN	U6 snRNA-associated Sm-like protein LSm3	LSM3	0.662044	1.03138	0.840989	-0.243312	0.544044	0	0.626111	0.792915	0.894419	-0.37492	0.910731	0	0.419325	0.585895	0.567018	-0.932143	1.5975	-1	1.31373	1.28497	1.01668	0.269186	0.797808	0	1.19014	1.08338	0.998872	0.125383	0.624165	0	0.940407	0.856836	1.00283	-0.0994968	0.584863	0	1.18069	1.00545	0.973514	0.074802	0.297773	0	0.75856	0.749316	0.74501	-0.413188	3.46327
HNRDL_HUMAN	Heterogeneous nuclear ribonucleoprotein D-like	HNRNPDL	0.857058	0.813386	0.904787	-0.220261	1.42255	0	1.01614	0.905552	0.88738	-0.0948708	0.601247	0	1.14835	1.01461	0.955843	0.05603	0.240396	0	0.941864	0.900635	0.992182	-0.0817763	0.753755	0	1.41221	1.18176	1.24745	0.356676	1.36121	0	1.32769	1.27394	1.30085	0.37943	2.68752	0	1.12407	1.00678	1.01453	0.0682714	0.489038	0	1.72969	1.4555	1.55116	0.658815	1.91752
LMAN2_HUMAN	Vesicular integral-membrane protein VIP36	LMAN2	1.20874	1.11488	1.13628	0.205769	1.54865	0	1.28173	1.2821	1.14239	0.304986	1.49645	0	1.34108	1.15179	1.30255	0.339297	1.42279	0	1.07957	0.934754	0.95992	-0.0124392	0.0793886	0	1.07992	0.997372	1.01079	0.041747	0.433751	0	1.061	1.12234	1.1009	0.130599	1.49764	0	1.00251	1.07698	1.01687	0.0456137	0.535954	0	1.11341	1.12198	1.16488	0.180687	1.91225
RAB6B_HUMAN	Ras-related protein Rab-6B	RAB6B	1.01129	0.964219		-0.0177754	0.160975	0	0.87894	0.698647		-0.342281	0.552675	0	0.894152	0.705203		-0.32251	0.519059	0	1.09129	1.18424		0.186205	0.706828	0	1.04558	0.987576		0.0237239	0.171294	0	0.976556	0.847502		-0.132848	0.387911	0	0.935813	0.852634		-0.161292	0.603863	0	0.948374	0.740241		-0.244159	0.410107
SNX27_HUMAN	Sorting nexin-27	SNX27	1.08307	0.985275	0.966425	0.0166241	0.0980091	0	0.897715	1.01407	0.93449	-0.0758877	0.565899	0	0.84919	0.829722	0.827797	-0.259168	2.68863	0	1.14553	0.966438	1.0013	0.0534667	0.240023	0	1.11136	1.08663	1.0466	0.113076	1.32972	0	0.900852	1.04751	0.937352	-0.0560362	0.336764	0	0.911509	1.06532	0.936196	-0.0424432	0.238694	0	0.838463	0.80197	0.869371	-0.257388	1.7803
TM10C_HUMAN	tRNA methyltransferase 10 homolog C	TRMT10C	1.02298	1.0659	1.04064	0.0609755	1.14525	0	1.40346	1.5045	1.37285	0.512919	2.22218	0	1.38009	1.46396	1.3349	0.478177	2.18102	0	0.838548	0.828304	0.906357	-0.221394	1.49734	0	0.998858	1.07412	1.02345	0.0456427	0.550388	0	1.17167	1.26058	1.21486	0.281787	1.93788	0	1.13071	1.24066	1.13546	0.225203	1.44387	0	1.40916	1.67092	1.52562	0.618458	1.88359
LMO7_HUMAN	LIM domain only protein 7	LMO7	1.26614	1.21969	1.27094	0.324528	2.46896	0	1.03963	0.821472	0.931382	-0.103413	0.421684	0	0.876175	0.882293	0.869319	-0.191114	2.98235	0	1.03595	1.13221	1.08237	0.115714	1.04509	0	1.01868	0.96433	0.892805	-0.0609911	0.430221	0	0.940504	0.904912	0.935082	-0.109619	1.61966	0	0.79401	0.851678	0.835685	-0.273824	1.92447	0	0.715074	0.749945	0.724064	-0.454636	2.69106
UBE3A_HUMAN	Ubiquitin-protein ligase E3A	UBE3A	1.18964	1.25637	1.20321	0.282625	2.14588	0	1.17245	1.3735	1.13153	0.293754	1.10564	0	1.27252	1.27102	1.18574	0.313938	1.94409	0	1.09356	1.09109	1.12928	0.143579	1.91127	0	1.00745	1.11148	1.00489	0.0583485	0.446482	0	1.04211	0.957435	0.91879	-0.0398154	0.287146	0	0.959786	1.02081	1.11613	0.0457822	0.246838	0	0.887903	0.93762	0.969539	-0.102082	0.965383
RPRD2_HUMAN	Regulation of nuclear pre-mRNA domain-containing protein 2	RPRD2	1.20003	1.21506	1.2506	0.289126	2.43106	0	0.924147	0.942702	0.886088	-0.123991	1.37697	0	1.005	0.783458	0.849682	-0.185441	0.679446	0	1.03374	1.05504	1.13514	0.103856	0.888855	0	1.00183	1.12919	1.02417	0.0727637	0.503498	0	1.00444	1.04865	0.991042	0.0210687	0.310344	0	0.88729	0.800637	0.801631	-0.269073	1.50343	0	0.99711	0.752151	0.760546	-0.257386	0.746039
1433S_HUMAN	14-3-3 protein sigma	SFN	0.70088	0.768353	0.710307	-0.460939	2.10148	0	1.29787	1.41352	1.13817	0.359733	1.2215	0	1.05825	1.06734	1.01532	0.0662155	1.00994	0	0.772992	0.77718	0.826503	-0.336018	2.078	0	0.968795	1.00062	0.948972	-0.03979	0.671563	0	1.22232	1.34093	1.10874	0.291601	1.1655	0	1.17541	1.18859	1.07465	0.196878	1.29056	0	1.37163	1.33691	1.28323	0.412068	2.33787
GCP60_HUMAN	Golgi resident protein GCP60	ACBD3	0.765054	0.642498	0.649737	-0.544218	1.67181	0	0.730638	0.749717	0.741397	-0.433265	3.20979	0	0.661487	0.665641	0.68873	-0.573568	3.0032	0	0.935913	0.858525	0.935306	-0.136197	1.09746	0	0.945426	0.870345	0.882032	-0.153178	1.27499	0	0.985202	0.963057	1.01081	-0.0198199	0.372747	0	0.967073	1.03131	0.973979	-0.0133528	0.16654	0	0.81332	1.09584	0.911838	-0.0887583	0.292888
RS19_HUMAN	40S ribosomal protein S19	RPS19	0.732691	0.751719	0.760142	-0.418535	2.85238	0	1.17167	1.17981	1.18541	0.237519	3.3738	0	1.05897	1.00682	1.07515	0.066239	0.827346	0	0.770993	0.753976	0.781522	-0.379263	2.80179	0	0.933268	0.966429	0.980051	-0.0590201	0.976163	0	1.28511	1.25583	1.19094	0.314942	1.97747	0	1.25599	1.15472	1.17894	0.258882	1.7119	0	1.47918	1.19801	1.4738	0.468492	1.35375
RAB3D_HUMAN	Ras-related protein Rab-3D	RAB3D	1.14971	0.993685		0.0998985	0.276637	0	1.1544	1.15128		0.205195	2.21818	0	1.38992	1.14634		0.342706	0.602629	0	0.962665	0.924629		-0.0836815	0.673198	0	1.20716	1.2365		0.289041	1.41887	0	1.27812	1.35905		0.398987	1.15182	0	0.953689	1.06449		0.0130542	0.0394298	0	1.4971	1.46192		0.56512	1.71391
COPA_HUMAN	Coatomer subunit alpha	COPA	0.88206	0.769286	0.800732	-0.290957	1.42438	0	0.960406	0.88707	1.02775	-0.0612894	0.390264	0	0.893872	0.933949	0.951952	-0.109995	1.26427	0	0.90282	0.98457	0.96677	-0.0718962	0.70868	0	0.940406	0.969638	0.943819	-0.0720467	1.45231	0	1.12042	0.997052	1.05819	0.0820948	0.6206	0	1.0028	1.05727	1.08257	0.0670145	0.746112	0	0.938907	1.08137	1.21444	0.108676	0.349626
ATP7A_HUMAN	Copper-transporting ATPase 1	ATP7A	0.989634	1.02115	0.954883	-0.0166035	0.220222	0	1.01924	0.980498	1.06901	0.0326867	0.326948	0	0.968016	0.960296	1.10914	0.0178982	0.0717457	0	1.0129	0.996807	0.955852	-0.016658	0.248763	0	1.13201	1.18796	1.12557	0.199767	1.82412	0	1.15371	1.13506	1.22614	0.228528	1.66894	0	1.08717	0.924926	1.03468	0.0223206	0.0924506	0	1.23987	1.25216	1.29636	0.336624	2.47602
LMTK2_HUMAN	Serine/threonine-protein kinase LMTK2	LMTK2	0.926779	1.04836	0.925695	-0.0484944	0.316787	0	0.962206	0.85214	0.840423	-0.176376	0.991729	0	0.906521	0.89619	0.91903	-0.140433	2.25705	0	1.03118	1.0197	1.07742	0.0604192	0.880506	0	0.954667	0.891374	0.92648	-0.113764	1.24095	0	0.978638	0.884973	0.86534	-0.136615	0.898955	0	0.960308	0.885471	0.946761	-0.103385	0.992215	0	0.917717	0.818447	0.948386	-0.160282	0.896325
COPB2_HUMAN	Coatomer subunit beta'	COPB2	0.818189	0.816622	0.810139	-0.295158	3.6598	0	1.06969	1.05459	1.06292	0.0873289	2.33869	0	0.89139	0.854801	0.926976	-0.166413	1.41517	0	0.874236	0.923256	0.926496	-0.139242	1.44792	0	1.02515	1.10339	1.08636	0.0998141	1.03735	0	1.18425	1.16421	1.2462	0.260894	1.89971	0	1.06471	1.1859	1.13132	0.172885	1.20409	0	1.19168	1.18242	1.20386	0.254172	3.05998
TACC1_HUMAN	Transforming acidic coiled-coil-containing protein 1	TACC1	1.10967	1.15869	1.05709	0.148587	1.21424	0	1.0295	1.07016	1.12273	0.103173	0.976135	0	0.880327	0.965303	1.10802	-0.0224614	0.101076	0	1.14425	1.137	1.0034	0.130778	0.761091	0	1.37848	1.22725	1.15835	0.327334	1.31599	0	1.15328	1.08223	1.19686	0.194242	1.34636	0	1.09827	1.06575	1.038	0.0940247	1.23889	0	1.12373	1.10011	1.1543	0.171267	1.86975
RRAS2_HUMAN	Ras-related protein R-Ras2	RRAS2	1.12727	1.15829	0.958884	0.113005	0.479188	0	1.04547	1.0521	1.09478	0.0896558	1.29939	0	1.01562	1.08367	1.07724	0.0824905	0.953773	0	0.964945	1.06126	0.939816	-0.016436	0.117832	0	0.967733	0.911706	0.760843	-0.184271	0.682797	0	1.06417	0.885861	0.862185	-0.0932546	0.391841	0	1.01351	0.968805	0.884395	-0.0655673	0.442065	0	0.900298	0.926122	0.866079	-0.156016	1.51443
NSF1C_HUMAN	NSFL1 cofactor p47	NSFL1C	0.790491	0.890608	0.7927	-0.278235	1.41452	0	0.724177	0.776399	0.758021	-0.409536	2.29058	0	0.656523	0.726288	0.66703	-0.549451	2.17555	0	1.12883	1.03244	1.0299	0.0891248	0.741808	0	0.947555	1.03349	0.878877	-0.0689885	0.400919	0	0.86733	0.942721	0.91676	-0.137748	1.22713	0	1.07858	1.09344	1.01827	0.0887249	0.968094	0	0.844985	0.924581	0.750946	-0.251246	1.00797
ZO1_HUMAN	Tight junction protein ZO-1	TJP1	1.05811	1.04877	1.03638	0.0672983	1.78962	0	0.959208	0.933378	0.889813	-0.108633	1.12722	0	0.777997	0.777476	0.761352	-0.372813	3.12278	0	1.08471	1.10538	1.19602	0.174665	1.24597	0	1.13546	1.20586	1.15222	0.219728	1.85688	0	1.06495	1.04379	0.943511	0.0249083	0.146954	0	0.8998	0.977546	0.941807	-0.0897006	0.920358	0	0.876417	0.871082	0.792425	-0.240177	1.44531
FABD_HUMAN	Malonyl-CoA-acyl carrier protein transacylase, mitochondrial	MCAT	1.04755	1.10855	0.982692	0.0652468	0.476934	0	0.96584	0.908283	1.09685	-0.0140294	0.0763964	0	1.0266	0.998996	1.10909	0.0633567	0.517248	0	1.03553	1.11324	0.997373	0.06862	0.543672	0	1.02207	0.939147	0.938985	-0.048808	0.462512	0	0.986861	0.84915	0.953166	-0.105123	0.618064	0	1.03275	0.938477	0.992045	-0.0177699	0.165133	0	1.05466	0.920173	0.904842	-0.0590569	0.331541
STXB3_HUMAN	Syntaxin-binding protein 3	STXBP3	1.17834	1.13372	1.07415	0.174708	1.33431	0	1.35078	1.20949	1.32671	0.373688	1.76534	0	1.37107	1.4332	1.40118	0.487299	2.84364	0	0.967837	0.955177	0.957618	-0.0585773	2.01282	0	1.13242	1.06915	1.04564	0.114239	1.09451	0	1.16053	1.1063	1.09167	0.16286	1.58217	0	1.11746	1.06568	1.08292	0.122592	1.58568	0	1.46554	1.4048	1.43809	0.522199	2.94195
RS21_HUMAN	40S ribosomal protein S21	RPS21	0.689238	0.567281	0.553864	-0.728667	1.74612	-1	0.958748	0.954426	0.853191	-0.116971	0.787712	0	0.851402	1.1206	0.812007	-0.1078	0.313351	0	0.781536	0.555882	0.673996	-0.576752	1.27219	0	0.750673	0.400917	0.552539	-0.815927	1.09291	0	0.978999	0.732963	0.836778	-0.235178	0.746791	0	1.07263	0.929325	1.02733	0.0140123	0.0608753	0	0.951265	0.811653	0.825036	-0.21315	1.01577
XPO2_HUMAN	Exportin-2	CSE1L	0.826684	0.843955	0.869294	-0.240172	2.121	0	1.07673	0.943321	1.10211	0.0575812	0.284949	0	0.840197	0.774287	0.701576	-0.373289	1.42566	0	0.905269	0.919086	0.895787	-0.141281	2.24149	0	1.25774	1.32492	1.29466	0.370097	2.46444	0	1.26149	1.34874	1.43787	0.432282	1.80478	0	1.09881	1.04958	1.07976	0.105745	1.49791	0	1.15692	1.04016	1.03812	0.108894	0.759517
TCPE_HUMAN	T-complex protein 1 subunit epsilon	CCT5	0.898089	0.961399	0.92777	-0.106117	1.19347	0	1.25205	1.19288	1.10123	0.241297	1.32493	0	1.08843	0.971783	0.918712	-0.0101693	0.0626305	0	0.921929	0.934381	0.958932	-0.0917034	1.50388	0	1.32505	1.2599	1.33718	0.386676	2.32346	0	1.39323	1.38822	1.37779	0.471356	3.99577	0	1.19347	1.07642	1.1272	0.179334	1.26889	0	1.5101	1.309	1.35608	0.476877	1.77806
PABP4_HUMAN	Polyadenylate-binding protein 4	PABPC4	0.993387	0.950072	0.909338	-0.0725855	0.735385	0	0.921883	0.936497	1.02677	-0.0563178	0.45052	0	0.811114	0.904025	0.964679	-0.162828	0.823867	0	1.05795	0.933688	0.946798	-0.0299154	0.201186	0	0.916481	0.87397	0.8557	-0.181068	1.60211	0	1.01363	0.998131	0.847469	-0.0693371	0.332396	0	0.980173	1.09095	1.13056	0.0938672	0.555531	0	0.939733	1.01794	0.819134	-0.111533	0.483318
HNRPD_HUMAN	Heterogeneous nuclear ribonucleoprotein D0	HNRNPD	0.997551	0.962845	0.922197	-0.0575949	0.663656	0	1.16985	1.1648	1.21217	0.241563	2.24791	0	1.25088	1.21492	1.29691	0.32681	2.16102	0	0.908625	0.866143	0.83445	-0.201345	1.52938	0	1.19637	1.15352	1.00172	0.159894	0.734289	0	1.29647	1.2345	1.25496	0.335686	2.41898	0	1.07906	1.0875	1.04555	0.0985549	1.52667	0	1.55578	1.53303	1.53618	0.624487	3.94614
OCAD1_HUMAN	OCIA domain-containing protein 1	OCIAD1	1.05611	1.12759	1.08911	0.125567	1.35182	0	1.39886	1.29876	1.30818	0.417126	2.17762	0	1.43189	1.22884	1.26772	0.388996	1.53587	0	0.969522	1.05374	1.05992	0.0394577	0.34286	0	1.11851	1.23828	1.23386	0.259285	1.48025	0	1.14889	1.13424	1.28212	0.249043	1.31897	0	0.995844	1.05826	1.04849	0.0485119	0.656488	0	1.12684	1.06464	1.16227	0.160817	1.30303
GSH1_HUMAN	Glutamate--cysteine ligase catalytic subunit	GCLC	0.984657	1.02072	0.919315	-0.0366785	0.317925	0	0.851996	1.0773	1.28539	0.0997147	0.161767	0	0.736252	0.989045	1.18497	-0.043813	0.12097	0	1.06679	0.825568	0.897654	-0.104691	0.389011	0	1.0741	0.829223	0.785473	-0.158001	0.465008	0	1.06674	0.825073	0.964685	-0.0707148	0.266466	0	0.927733	1.07976	0.900104	-0.0451332	0.220121	0	0.830895	0.906155	0.876076	-0.199186	1.50112
PGAM1_HUMAN	Phosphoglycerate mutase 1	PGAM1	0.829946	0.932023	0.888038	-0.178966	1.18554	0	1.22974	1.47315	1.35764	0.436708	1.53784	0	1.14181	1.17844	1.14695	0.208811	2.3356	0	0.765707	0.80989	0.750918	-0.366792	2.10681	0	0.842714	0.897762	0.817246	-0.230103	1.54475	0	0.998768	1.13546	1.15276	0.131803	0.724601	0	1.25714	1.27568	1.1871	0.31031	1.98684	0	1.2651	1.14483	1.15029	0.247006	1.46
CTR9_HUMAN	RNA polymerase-associated protein CTR9 homolog	CTR9	1.03262	0.930547	0.998493	-0.0185546	0.156841	0	0.91257	0.901701	0.817937	-0.188689	1.20345	0	0.792393	0.779746	0.848263	-0.309716	1.85182	0	1.21609	1.08835	1.10618	0.185069	1.17516	0	1.19065	1.10788	1.09503	0.177835	1.36949	0	1.05323	1.02411	1.02259	0.047267	1.11575	0	0.958898	1.00273	0.9167	-0.0597309	0.609566	0	0.903896	0.977474	0.94913	-0.0839052	0.907302
PRS4_HUMAN	26S proteasome regulatory subunit 4	PSMC1	1.07922	1.04573	1.05563	0.0843273	1.60779	0	1.17866	1.03333	1.12675	0.154339	0.951094	0	1.11339	1.13924	1.26425	0.229339	1.24791	0	0.966223	0.896396	0.818628	-0.162059	0.856295	0	0.94116	0.950769	0.942804	-0.0817497	2.51607	0	0.890266	0.977138	0.890721	-0.121274	0.955098	0	0.937889	0.99598	0.949653	-0.0571308	0.793301	0	0.858772	1.00013	1.07096	-0.0341312	0.148105
ABCD3_HUMAN	ATP-binding cassette sub-family D member 3	ABCD3	0.786491	0.81751	0.863366	-0.28199	1.73318	0	0.937122	1.04119	0.98394	-0.018269	0.155624	0	1.01174	1.13522	1.159	0.140107	0.816134	0	1.06405	1.0157	1.05261	0.0622849	1.03472	0	0.974074	0.91124	0.948991	-0.0819672	1.00709	0	0.97742	0.941847	0.858364	-0.111108	0.746608	0	1.30193	1.31057	1.23289	0.358169	2.21872	0	1.17866	1.36438	1.14558	0.298115	1.19399
B4GT1_HUMAN	Beta-1,4-galactosyltransferase 1	B4GALT1	1.10205	1.23804	1.03636	0.170545	0.80362	0	1.48132	0.901124	1.13302	0.228752	0.358217	0	0.878615	1.00417	0.98462	-0.0652173	0.42385	0	0.789474	1.11865	1.01707	-0.0364293	0.117119	0	1.01615	1.06028	0.973843	0.0239773	0.235763	0	1.15704	0.884811	1.02644	0.0324709	0.0700381	0	0.904484	0.898555	1.08122	-0.0567599	0.258904	0	0.750857	0.855574	1.06782	-0.165827	0.460802
PELP1_HUMAN	Proline-, glutamic acid- and leucine-rich protein 1	PELP1	1.26387	1.14057	1.10335	0.225597	1.19862	0	1.10586	1.04559	0.948531	0.0472943	0.249324	0	1.08521	1.04536	1.01408	0.0679357	0.853624	0	1.08779	1.17903	1.06179	0.149959	1.08098	0	0.996136	1.06202	0.960578	0.0089812	0.0595324	0	0.979055	0.875473	0.859458	-0.144549	0.888155	0	0.979771	0.922185	1.03178	-0.0322216	0.262822	0	0.933263	0.831148	0.782452	-0.236241	1.07325
SAHH_HUMAN	Adenosylhomocysteinase	AHCY	0.917632	0.907155	0.964374	-0.105131	1.22283	0	1.03669	1.14342	1.09374	0.126027	1.03389	0	1.02213	1.04053	1.08191	0.0679022	0.965743	0	0.895376	0.827739	0.885988	-0.201408	1.53071	0	0.822105	0.732507	0.817814	-0.338599	1.61144	0	0.953647	0.868094	0.914017	-0.133022	1.1198	0	0.998369	0.963655	1.00464	-0.0161223	0.324269	0	0.872441	0.79579	0.922843	-0.211413	1.12366
THOC2_HUMAN	THO complex subunit 2	THOC2	1.08685	1.02144	1.043	0.0709782	0.936966	0	0.894912	0.874169	0.952958	-0.140275	1.20206	0	0.911292	0.978741	0.963896	-0.0720131	0.835566	0	1.16025	1.15906	1.14426	0.207298	3.01602	0	1.12731	1.18058	1.20031	0.225764	1.84923	0	0.917223	0.978532	1.09113	-0.00631958	0.0441877	0	0.941241	1.03791	1.04453	0.011345	0.065529	0	0.969601	1.1262	1.13619	0.107463	0.52706
CADH2_HUMAN	Cadherin-2	CDH2	0.84274	0.892231	0.85053	-0.214519	1.86006	0	0.866627	0.860904	0.902945	-0.189639	1.90019	0	0.781954	0.756891	0.808359	-0.354019	2.22772	0	1.01507	0.965046	0.994775	-0.0121237	0.209899	0	1.22001	1.24668	1.18471	0.283488	2.25045	0	1.20917	1.14626	1.15095	0.225023	1.92276	0	1.03831	0.985832	0.984347	0.00407736	0.0461949	0	1.01769	1.11929	1.09393	0.106977	0.903552
HEXI1_HUMAN	Protein HEXIM1	HEXIM1	1.10599	1.02863	1.09205	0.105084	1.07723	0	1.23129	1.15267	1.18837	0.251901	1.92951	0	0.892147	0.910154	1.01994	-0.0881212	0.567425	0	1.14534	1.11329	1.01165	0.124448	0.817371	0	1.12065	1.07705	1.02611	0.103805	0.968546	0	0.976598	0.970386	1.01297	-0.0193903	0.381151	0	1.09707	1.08482	1.11039	0.134126	2.28405	0	0.881358	0.877406	0.952832	-0.14582	1.20254
DCXR_HUMAN	L-xylulose reductase	DCXR	1.19081	1.03603	1.01323	0.111061	0.554633	0	0.975579	1.04467	0.899063	-0.0393328	0.24336	0	1.24178	1.24633	1.0548	0.239971	1.01245	0	1.02663	0.90614	1.02145	-0.0221865	0.144443	0	0.836736	0.924433	0.861927	-0.193692	1.35034	0	0.879963	0.928511	0.8872	-0.154316	1.63057	0	0.978558	0.898892	0.97249	-0.0740312	0.705319	0	1.05486	0.96099	0.96119	-0.0110862	0.0934177
BUB3_HUMAN	Mitotic checkpoint protein BUB3	BUB3	1.05741	1.14329	1.1006	0.138068	1.28591	0	1.13165	1.2081	0.874782	0.0996452	0.217169	0	1.2407	1.13124	1.0591	0.193687	0.989517	0	0.995597	1.04778	1.05852	0.0481851	0.650795	0	0.992113	0.9062	1.03103	-0.0343858	0.239146	0	0.933581	0.931568	0.99654	-0.0680957	0.785563	0	1.01855	0.933702	0.973702	-0.0360572	0.382061	0	1.05982	0.845173	1.08274	-0.00591322	0.0412982
COPG1_HUMAN	Coatomer subunit gamma-1	COPG1	0.770071	0.835841	0.792497	-0.322885	1.94861	0	0.855059	0.881128	0.890492	-0.191723	2.08336	0	0.761943	0.796702	0.860111	-0.310697	1.59065	0	0.893056	1.01872	0.916193	-0.0851935	0.566938	0	1.07981	1.04454	1.056	0.0842211	1.56896	0	1.18206	1.14267	1.21693	0.239465	1.92622	0	1.03639	1.03251	1.07428	0.0672613	1.17586	0	1.06957	1.02276	1.16589	0.119123	0.771142
LYN_HUMAN	Tyrosine-protein kinase Lyn	LYN	1.1487	1.07535	1.09656	0.146485	1.45031	0	1.03418	1.0833	1.10375	0.102645	1.17196	0	1.24538	1.11104	1.23328	0.258902	1.40257	0	1.05535	0.941079	1.01396	0.00498512	0.0218632	0	1.13482	1.12135	1.12081	0.170769	2.92964	0	1.0023	1.14968	1.06359	0.100111	0.638436	0	0.905244	0.880223	1.02401	-0.0946604	0.549783	0	1.01595	0.965958	1.03824	0.00965795	0.098077
EHD1_HUMAN	EH domain-containing protein 1	EHD1	0.805786	0.801767	0.809334	-0.311813	3.80256	0	1.04906	1.0926	0.994387	0.0639869	0.600399	0	1.0015	0.957605	0.956629	-0.0411019	0.703817	0	0.82691	0.727278	0.779703	-0.362225	1.67926	0	0.89656	0.899356	0.969014	-0.11772	1.07781	0	1.1141	1.25818	1.17448	0.241539	1.37594	0	1.0367	0.993164	1.00997	0.0190287	0.391441	0	1.03647	1.1104	1.04472	0.089316	0.974908
CYB5_HUMAN	Cytochrome b5	CYB5A	0.847152	0.837627	0.904307	-0.212519	1.60065	0	0.919606	0.741309	0.692697	-0.350086	1.00201	0	0.787779	0.748238	0.940193	-0.276829	0.980753	0	0.998585	1.01238	1.14848	0.0747098	0.420538	0	1.23209	1.18146	0.990641	0.182348	0.679091	0	1.3126	1.03869	0.959312	0.142132	0.354518	0	0.990582	1.08715	0.910563	-0.00563846	0.0408859	0	1.18787	1.25356	0.902042	0.156383	0.360172
EBP_HUMAN	3-beta-hydroxysteroid-Delta(8),Delta(7)-isomerase	EBP	0.794934	1.02344	1.02384	-0.0779453	0.263672	0	1.15595	1.34036	0.904613	0.180963	0.366714	0	1.68629	1.20298	1.02021	0.382013	0.614694	0	0.903049	0.7947	0.718965	-0.311916	1.1024	0	1.26873	1.25511	0.990095	0.228123	0.695607	0	1.3253	1.42507	0.918296	0.290292	0.509124	0	1.09108	1.09373	0.912069	0.0458531	0.16438	0	1.27654	1.44463	0.928455	0.282785	0.513575
SEPT9_HUMAN	Septin-9	2019-09-09	1.01903	1.02653	1.06153	0.0506029	0.962742	0	1.23224	1.11285	1.17387	0.230188	1.48519	0	0.930744	0.877153	0.908026	-0.14352	1.54592	0	0.881012	0.960246	0.947126	-0.105533	0.959864	0	0.838239	0.922866	0.876359	-0.185811	1.36596	0	0.971808	0.928667	0.881763	-0.108717	0.945381	0	1.02741	1.0864	1.05239	0.0777915	1.09675	0	0.793613	0.848637	0.707092	-0.352706	1.36218
PTPRK_HUMAN	Receptor-type tyrosine-protein phosphatase kappa	PTPRK	1.01083	1.07955	0.998334	0.0420432	0.443189	0	0.917303	0.979503	0.866196	-0.118726	0.84491	0	0.95413	0.947948	0.910082	-0.0932839	1.31654	0	0.971713	1.00601	1.08978	0.032101	0.223409	0	0.905475	1.00032	0.963687	-0.0641697	0.586363	0	1.03077	0.976497	0.884485	-0.0530209	0.320219	0	0.90772	0.920519	0.892382	-0.141027	2.08027	0	0.860728	0.978886	0.908784	-0.126372	0.854877
NCBP1_HUMAN	Nuclear cap-binding protein subunit 1	NCBP1	1.07236	1.07949	1.04405	0.0912569	1.59998	0	1.21934	1.11812	1.12076	0.205064	1.4162	0	1.20586	1.259	1.25042	0.308509	2.40907	0	1.05721	0.98479	1.00869	0.0241746	0.287716	0	0.976053	1.03948	1.01209	0.013227	0.170033	0	1.04341	1.02606	0.990001	0.0283211	0.471957	0	1.01918	1.05387	1.12213	0.0909303	0.801051	0	1.08818	1.11794	1.14816	0.161042	1.72607
RHOG_HUMAN	Rho-related GTP-binding protein RhoG	RHOG	0.971998	1.03956	0.999385	0.00525379	0.0542624	0	1.34449	1.0962	1.26474	0.304681	1.12234	0	1.2566	1.03366	1.19639	0.216883	0.888817	0	0.83517	0.885654	0.82803	-0.235114	1.78712	0	0.969445	0.930051	0.985765	-0.0562606	0.820928	0	1.20335	1.03809	1.09832	0.15478	0.872941	0	0.909668	0.957429	1.08287	-0.0242639	0.129514	0	0.924785	0.939429	1.19537	0.0283723	0.0489532
MPRD_HUMAN	Cation-dependent mannose-6-phosphate receptor	M6PR	0.922268	0.988311	0.937115	-0.0751679	0.891069	0	0.820813	1.00815	0.920874	-0.125616	0.573127	0	1.10787	1.03735	0.906472	0.0246447	0.0763169	0	0.958193	0.996395	1.04484	-0.000277061	0.0101673	0	0.934365	1.04861	0.988313	-0.0138761	0.109069	0	0.823418	0.953331	0.930522	-0.148123	0.832052	0	0.983401	1.04858	0.983786	0.00756408	0.0740088	0	0.980266	1.02415	1.05476	0.0281766	0.332995
CLPX_HUMAN	ATP-dependent Clp protease ATP-binding subunit clpX-like, mitochondrial	CLPX	0.9252	0.88299	0.873543	-0.161797	1.62498	0	0.99144	1.09512	1.02774	0.0539432	0.474014	0	1.10945	1.07008	1.10303	0.129863	1.8188	0	0.908681	0.921097	0.86439	-0.155123	1.51429	0	0.890633	1.1107	1.02526	0.0127334	0.0229541	0	1.01328	1.10537	1.09517	0.0993269	0.878493	0	0.939022	1.12038	1.05189	0.0525545	0.236327	0	1.05846	1.33703	1.16294	0.24628	0.872285
ATP5H_HUMAN	ATP synthase subunit d, mitochondrial	ATP5H	0.987616	1.00778	0.931481	-0.0355983	0.401087	0	1.23938	1.52865	1.52562	0.517243	1.43669	0	1.14935	1.37451	1.27076	0.338991	1.33484	0	0.925464	0.822351	0.860599	-0.201789	1.26244	0	1.1872	1.20478	1.16414	0.245339	2.4682	0	1.43071	1.23694	1.35352	0.422649	1.68702	0	1.24437	1.23989	1.16966	0.284483	1.98977	0	1.61901	1.46313	1.63028	0.651506	2.22392
PLIN2_HUMAN	Perilipin-2	PLIN2	1.03673	1.21145	1.31559	0.24844	0.857743	0	1.08879	1.66997	1.38662	0.466545	0.884339	0	1.17462	1.58861	1.3391	0.451481	1.13604	0	0.892277	0.680606	0.910628	-0.272581	0.769451	0	0.859332	0.894373	0.925619	-0.163093	1.46892	0	0.901581	1.06059	1.02601	-0.00569578	0.0411974	0	0.950083	0.932431	0.999723	-0.0577738	0.718352	0	1.02023	0.945821	1.00274	-0.0150888	0.168102
TACO1_HUMAN	Translational activator of cytochrome c oxidase 1	TACO1	0.953827	0.948991	1.12702	0.0142768	0.0376058	0	0.927044	1.00383	1.02391	-0.0219105	0.187782	0	1.07464	1.02276	0.979441	0.0364829	0.341051	0	0.927784	0.906645	0.963261	-0.100726	1.2373	0	0.975715	0.912432	0.949629	-0.0802019	0.988179	0	1.11426	1.07876	1.08087	0.126041	1.85004	0	0.968654	0.908745	0.909896	-0.106097	1.14014	0	0.974305	0.948207	0.908834	-0.0834746	0.989451
HACD3_HUMAN	Very-long-chain (3R)-3-hydroxyacyl-CoA dehydratase 3	HACD3	1.00834	0.984924	1.0506	0.0209402	0.274725	0	1.1506	1.34439	1.24516	0.318134	1.40026	0	1.23844	1.41699	1.25989	0.384165	1.60791	0	1.06997	0.92355	0.98078	-0.0124133	0.0810427	0	0.956387	0.880575	0.972246	-0.0947992	0.791427	0	0.953782	0.946722	0.940388	-0.0786185	2.25441	0	1.13513	1.16588	1.02591	0.149224	0.919995	0	1.18176	1.18779	1.06456	0.194973	1.19185
TMF1_HUMAN	TATA element modulatory factor	TMF1	0.877032	0.939529	0.907693	-0.139101	1.40187	0	0.872488	0.902188	0.893587	-0.169062	2.1472	0	0.88495	0.952402	0.94833	-0.106932	1.05386	0	1.04294	0.971657	1.00632	0.0100228	0.108113	0	0.931761	1.00848	0.991188	-0.0333576	0.36871	0	0.980244	0.966899	0.966304	-0.0422353	1.61024	0	1.00033	0.983607	1.00404	-0.00579543	0.231328	0	0.97946	0.988232	1.03702	0.00226363	0.0222238
ANKL2_HUMAN	Ankyrin repeat and LEM domain-containing protein 2	ANKLE2	1.08396	0.988944	1.04544	0.0558184	0.536769	0	1.07252	1.11633	0.959009	0.0694064	0.379344	0	1.01779	1.0319	0.869995	-0.0391493	0.195283	0	1.03669	1.0613	1.04585	0.0675627	1.68343	0	0.917719	0.814525	0.877348	-0.201138	1.25123	0	0.853283	0.899003	0.948795	-0.151425	1.12819	0	0.952358	1.03826	1.01174	0.0011296	0.00158574	0	0.85055	0.843388	0.830855	-0.248797	2.80327
TOIP2_HUMAN	Torsin-1A-interacting protein 2	TOR1AIP2	0.98875	1.09295	1.07899	0.0752792	0.610224	0	0.96938	1.13233	1.30335	0.182719	0.526625	0	1.00743	1.05392	1.26354	0.148341	0.53354	0	0.990706	1.0295	0.955686	-0.011639	0.136855	0	1.03926	1.31984	1.20271	0.247648	0.858391	0	1.05913	1.37394	1.38995	0.349748	0.927867	0	1.00276	1.12426	1.22519	0.160148	0.688865	0	1.18596	1.22785	1.57474	0.410903	1.04434
VPP1_HUMAN	V-type proton ATPase 116 kDa subunit a isoform 1	ATP6V0A1	1.10903	1.025	1.10255	0.109505	1.01257	0	0.987043	0.915272	0.894307	-0.101277	0.854857	0	1.16799	0.993505	1.14139	0.138764	0.688323	0	1.0747	1.1828	1.08765	0.15711	1.15561	0	1.0615	1.08336	1.0708	0.100155	2.14502	0	0.975439	0.952163	1.01368	-0.0285155	0.414338	0	0.961984	0.992307	0.939169	-0.0521666	0.825023	0	0.977507	1.04234	0.988002	0.00376753	0.0355431
TIM23_HUMAN	Mitochondrial import inner membrane translocase subunit Tim23	TIMM23	1.05363	1.02324	0.965227	0.0201029	0.182022	0	0.988549	0.981061	0.915503	-0.0563345	0.609039	0	1.11675	0.908596	0.94701	-0.0133561	0.0693366	0	1.04169	1.07147	1.12228	0.109002	1.128	0	1.25505	0.902365	0.879455	0.0176231	0.00360235	0	1.16278	0.928513	0.882047	-0.0128754	0.0627275	0	1.10838	1.01622	0.999278	0.0583774	0.462949	0	1.23602	1.08426	0.953268	0.125893	0.408988
ILVBL_HUMAN	Acetolactate synthase-like protein	ILVBL	0.864591	1.05951	0.928156	-0.0728568	0.337413	0	0.926255	0.989534	0.989401	-0.0463299	0.557932	0	1.00639	0.927981	0.989651	-0.037006	0.39851	0	1.01419	1.00166	0.879795	-0.0510771	0.303875	0	0.811724	0.805776	0.86805	-0.271397	1.81268	0	0.817582	0.833141	0.881516	-0.244549	1.76338	0	0.933861	0.899309	0.880585	-0.144672	1.55332	0	0.939167	0.766293	0.782525	-0.269985	1.01082
PLIN3_HUMAN	Perilipin-3	PLIN3	1.1018	0.995623	0.957768	0.026298	0.135835	0	1.189	1.15774	1.02574	0.168849	0.895919	0	1.28307	1.42339	1.20329	0.382115	1.48076	0	0.863361	0.900345	0.926007	-0.15751	1.48409	0	0.983861	0.871017	0.848929	-0.14997	0.838466	0	1.09447	0.969577	0.905402	-0.0147681	0.0796929	0	0.990074	1.00475	0.878221	-0.0623816	0.396285	0	1.16682	1.11598	0.867798	0.0706596	0.153851
EPHA2_HUMAN	Ephrin type-A receptor 2	EPHA2	1.12856	1.05579	1.09123	0.126788	1.34586	0	1.03809	1.19282	1.15561	0.174841	0.979762	0	1.02605	0.993104	1.11245	0.0619366	0.467136	0	1.0894	0.980497	0.958734	0.0137023	0.0659769	0	0.977457	1.0665	1.14387	0.0876102	0.486698	0	1.01875	1.16051	0.951972	0.061768	0.245875	0	0.933726	1.02066	1.19708	0.0710578	0.216769	0	0.946264	1.07036	1.10319	0.0564996	0.289745
ML12A_HUMAN	Myosin regulatory light chain 12A	MYL12A	0.823691	0.93229	0.820978	-0.219293	1.17576	0	0.858513	1.04145	0.959574	-0.069182	0.339224	0	0.886618	0.970263	0.934056	-0.104213	0.966511	0	0.925993	0.923018	0.954076	-0.0979458	1.63499	0	1.02926	1.12246	1.03136	0.0854602	0.750831	0	1.11932	1.13273	1.06088	0.143144	1.40707	0	0.984469	1.0494	1.04069	0.0354182	0.454051	0	1.04848	0.967983	1.02661	0.0205694	0.204372
NFS1_HUMAN	Cysteine desulfurase, mitochondrial	NFS1	0.946879	0.916929	1.03329	-0.0503525	0.379453	0	0.831683	0.971032	1.08181	-0.0566272	0.211146	0	1.0887	1.03804	1.04893	0.0820957	1.22662	0	1.01646	1.02307	1.02421	0.0303333	1.90489	0	0.898285	0.913867	0.988015	-0.0994501	0.853666	0	0.896242	0.980171	0.992743	-0.0643366	0.534652	0	0.891257	0.946134	0.983832	-0.0886417	0.788946	0	0.962827	1.03986	1.03393	0.0174996	0.162788
RBM12_HUMAN	RNA-binding protein 12	RBM12	1.2492	1.23759	1.22035	0.305345	2.98794	0	1.04626	1.12234	1.10558	0.126173	1.25795	0	1.04135	1.0976	1.12252	0.120558	1.18842	0	1.14248	1.14941	1.17451	0.208476	2.47375	0	0.937902	0.965666	0.945742	-0.0743497	1.56676	0	0.768078	0.873804	0.807488	-0.292552	1.4925	0	0.941641	1.06092	1.05071	0.0253928	0.146433	0	0.799205	0.903824	0.85289	-0.231121	1.34515
NCOR2_HUMAN	Nuclear receptor corepressor 2	NCOR2	0.930935	0.945799	0.911141	-0.105797	1.67754	0	0.895679	0.842941	0.83795	-0.219511	1.72337	0	0.856649	0.938705	0.895606	-0.156841	1.27068	0	1.03491	1.03705	1.00441	0.0362673	0.865244	0	0.774796	0.859252	0.814915	-0.292792	1.68183	0	0.842465	0.820899	0.795325	-0.287074	2.16056	0	0.976112	0.922915	0.922123	-0.0886793	1.08866	0	0.904556	0.797241	0.787387	-0.26929	1.29247
RBM47_HUMAN	RNA-binding protein 47	RBM47	0.99887	1.13147	0.974925	0.0497523	0.254969	0	0.81895	0.968646	0.959054	-0.12729	0.627577	0	0.932959	0.979079	0.852206	-0.118077	0.75311	0	1.22684	1.09713	1.13619	0.205873	1.29881	0	1.17716	1.15708	1.14111	0.212197	2.4292	0	0.866585	1.13328	1.07599	0.0360244	0.073806	0	1.04417	0.996328	0.960901	0.000673071	0.00144689	0	0.945938	0.974775	0.982588	-0.0472684	0.980172
PP1A_HUMAN	Serine/threonine-protein phosphatase PP1-alpha catalytic subunit	PPP1CA	1.415	1.25737	1.46549	0.463924	1.6905	0	1.0351	0.935529	1.01664	-0.00613858	0.0543281	0	1.04443	1.02039	1.01351	0.03719	0.975041	0	1.23297	1.18664	1.39531	0.346688	1.40097	0	1.13342	1.04202	1.17782	0.160605	1.03046	0	0.936958	0.892417	0.839943	-0.168491	1.18648	0	0.889898	0.877309	0.89483	-0.172432	2.61639	0	0.858226	0.866651	0.82962	-0.231923	2.17442
AMPN_HUMAN	Aminopeptidase N	ANPEP	1.07447	1.15319	1.10313	0.150901	1.43105	0	1.03205	1.03146	0.980193	0.0208642	0.306125	0	0.960092	1.11232	1.01094	0.039536	0.212029	0	1.06009	1.03604	1.15804	0.117328	0.847676	0	1.33418	1.27026	1.32196	0.388246	2.50511	0	1.18847	1.1522	1.103	0.198986	1.62135	0	1.04217	0.95497	1.00816	0.00254348	0.0136742	0	1.15619	1.09606	1.07162	0.1479	1.34249
FAD1_HUMAN	FAD synthase	FLAD1	0.956411	0.942197	0.891275	-0.104758	1.11655	0	0.932161	1.01425	0.976601	-0.037507	0.409268	0	1.0677	1.15232	1.02589	0.113658	0.822354	0	0.945262	0.867208	0.94578	-0.121209	1.00603	0	0.846031	0.751171	0.803355	-0.321593	1.64214	0	0.889987	0.83836	0.873189	-0.205599	1.82714	0	0.85012	0.901671	1.02936	-0.10928	0.526563	0	1.0138	0.925201	0.939513	-0.0596404	0.561403
OXSM_HUMAN	3-oxoacyl-[acyl-carrier-protein] synthase, mitochondrial	OXSM	1.00859	1.05334	0.97853	0.0193239	0.21708	0	1.11203	1.09385	1.21355	0.188791	1.2484	0	1.30015	1.12763	1.58146	0.418367	0.984379	0	0.842054	0.93564	0.811226	-0.212612	1.13605	0	1.11354	1.03086	1.05204	0.0915046	0.948968	0	1.04987	1.09499	1.18947	0.152435	0.980621	0	0.944573	0.907898	1.12184	-0.0124068	0.0649961	0	1.12428	1.15967	1.49211	0.331916	0.880197
K1C16_HUMAN	Keratin, type I cytoskeletal 16	KRT16	0.808686	0.890266	1.0298	-0.136723	0.535275	0	1.24208	0.956521	1.11037	0.14142	0.460074	0	0.787823	0.590698	0.815437	-0.451427	1.05925	0	0.679035	0.819483	1.05044	-0.235057	0.534191	0	0.883511	0.850711	1.00443	-0.131497	0.691869	0	1.46104	1.13018	1.0823	0.292202	0.757673	0	0.920546	0.844148	0.955598	-0.1412	0.94282	0	0.915593	0.651919	0.758854	-0.366884	0.939105
PREB_HUMAN	Prolactin regulatory element-binding protein	PREB	0.915437	0.944425	1.02183	-0.0580458	0.476294	0	0.929621	0.987922	0.948474	-0.0659152	0.907323	0	1.08242	0.98125	1.08685	0.0706254	0.539951	0	0.998202	1.01756	1.05325	0.0328123	0.54012	0	0.955414	1.02159	0.880321	-0.0702947	0.442595	0	0.939564	0.864022	0.900832	-0.149644	1.3026	0	1.06529	0.993221	1.02889	0.0414301	0.527949	0	1.02951	0.984791	0.956843	-0.0139453	0.166611
ACDSB_HUMAN	Short/branched chain specific acyl-CoA dehydrogenase, mitochondrial	ACADSB	1.19918	1.04999	1.07996	0.150188	0.897121	0	1.19887	1.14309	1.13996	0.214918	1.92487	0	1.23575	1.1954	1.25672	0.297826	2.29767	0	0.943147	0.892537	1.03894	-0.0615867	0.376509	0	1.03693	1.07642	1.13379	0.114208	1.02796	0	1.1702	1.26019	1.21031	0.279252	1.91797	0	0.920845	0.97106	1.0671	-0.0198519	0.123995	0	1.26358	1.36367	1.46511	0.447973	1.72993
AIFM2_HUMAN	Apoptosis-inducing factor 2	AIFM2	1.03936	0.97947	0.937387	-0.0212117	0.184371	0	0.984176	1.06304	0.939986	-0.00616617	0.050146	0	1.02985	1.01044	1.04447	0.0401985	0.993317	0	1.06149	1.03855	1.11944	0.101862	1.05637	0	0.992054	1.05478	1.02411	0.0337185	0.491457	0	0.934357	1.06517	0.953042	-0.0229919	0.150081	0	1.04245	1.00157	1.02098	0.0309277	0.685207	0	0.920326	0.980474	0.963461	-0.0667996	0.879395
NR0B1_HUMAN	Nuclear receptor subfamily 0 group B member 1	NR0B1	1.20667	1.20396	1.19741	0.266251	3.81399	0	1.13417	0.960984	1.42262	0.229701	0.485089	0	0.982787	0.992938	1.07228	0.0229025	0.195333	0	1.12054	1.11803	1.07621	0.143953	1.77335	0	1.13553	1.02883	1.20774	0.168687	0.875342	0	0.994094	0.987422	1.33324	0.143939	0.33669	0	1.00622	1.02022	1.15049	0.0826706	0.49187	0	0.898059	1.00053	1.07556	-0.0124844	0.0715001
SYVC_HUMAN	Valine--tRNA ligase	VARS	0.765291	0.72516	0.772661	-0.406654	2.31348	0	0.828264	0.910927	0.952527	-0.156435	0.934787	0	0.739769	0.804583	0.772999	-0.372486	2.06198	0	0.957564	0.978838	0.865993	-0.098302	0.685226	0	0.982537	1.0427	1.03231	0.0274114	0.380361	0	1.01801	1.07959	1.12396	0.102798	0.873104	0	1.00109	1.12108	1.17552	0.136494	0.716443	0	1.03143	1.15375	1.21389	0.180179	0.900869
PLPL6_HUMAN	Neuropathy target esterase	PNPLA6	1.02314	1.03849	1.18626	0.114538	0.615144	0	1.12277	1.10637	1.05827	0.13199	1.44361	0	1.29109	1.3262	1.1982	0.346908	1.8043	0	1.08483	1.02482	1.03846	0.0695257	0.965321	0	0.81808	0.79573	0.911439	-0.248537	1.28189	0	0.824884	0.873669	0.830872	-0.246153	1.95909	0	1.1391	1.02052	1.10613	0.122455	0.901531	0	1.04894	0.995742	1.09418	0.0652794	0.612278
MBB1A_HUMAN	Myb-binding protein 1A	MYBBP1A	1.0682	1.04654	1.13335	0.11463	1.09272	0	0.810838	0.742109	0.856118	-0.316489	1.47238	0	0.889427	0.703301	0.836721	-0.304334	1.03708	0	1.12819	1.12965	1.14759	0.182876	2.72932	0	1.27674	1.25592	1.19355	0.312748	2.06179	0	1.26257	1.03804	1.06238	0.164783	0.665564	0	0.849573	0.795932	0.822578	-0.281572	2.03879	0	1.19365	0.912615	1.01667	0.0579422	0.151736
G3BP1_HUMAN	Ras GTPase-activating protein-binding protein 1	G3BP1	0.956945	0.983036	1.01492	-0.0218506	0.337454	0	1.2078	0.985111	1.09579	0.132554	0.565708	0	0.943975	1.02737	1.03856	0.0047544	0.0250143	0	0.929903	0.941679	0.96164	-0.0825186	1.55332	0	0.781359	0.787823	0.874544	-0.29588	1.53018	0	0.882379	0.829036	0.838539	-0.234491	1.86751	0	1.18039	0.958833	1.07183	0.098083	0.402425	0	0.896979	0.824435	0.882602	-0.204224	1.50213
VIGLN_HUMAN	Vigilin	HDLBP	0.782843	0.84535	0.835832	-0.283945	1.84173	0	1.01082	0.969442	0.911147	-0.0531898	0.472413	0	0.882199	0.807769	0.767548	-0.287762	1.41426	0	0.984679	1.24082	1.10914	0.15257	0.571187	0	0.90994	1.04155	1.0008	-0.0231289	0.153026	0	1.00909	0.892198	0.855105	-0.122182	0.655236	0	1.28063	1.26493	1.12659	0.291668	1.40864	0	1.06481	0.920197	0.886338	-0.0632349	0.310424
SK2L2_HUMAN	Superkiller viralicidic activity 2-like 2	SKIV2L2	1.10356	1.16752	1.20085	0.210771	1.55388	0	1.08108	1.07869	1.13125	0.133576	1.56789	0	1.09754	1.10823	1.07695	0.129929	2.06449	0	0.992506	1.00821	0.978748	-0.00991182	0.298726	0	1.09073	1.01209	0.998705	0.048016	0.446662	0	1.00188	1.04531	0.999149	0.0221131	0.387257	0	0.99006	0.962935	0.938011	-0.0533909	0.855558	0	1.09485	1.20955	1.02874	0.151922	0.794774
TOIP1_HUMAN	Torsin-1A-interacting protein 1	TOR1AIP1	1.1763	1.26726	1.22298	0.289454	1.94497	0	1.06183	1.22246	1.06809	0.16022	0.849116	0	1.22757	1.15674	1.30311	0.297652	1.56894	0	1.00104	1.01638	1.01046	0.0133413	0.76281	0	0.954357	1.04606	0.912621	-0.0424374	0.283594	0	0.946922	0.938995	0.997858	-0.0570037	0.767008	0	0.987842	0.994595	0.932435	-0.04153	0.537851	0	0.88963	0.913474	0.835306	-0.185294	1.40101
SURF4_HUMAN	Surfeit locus protein 4	SURF4	1.25818	0.975424	0.740562	-0.0124763	0.0683423	0	1.29346	1.1147	1.0667	0.211992	0.876177	0	1.24221	1.54677	1.27738	0.438773	1.30856	0	0.953915	0.793888	0.671318	-0.31048	0.806034	0	0.912709	0.738698	0.725728	-0.335738	1.07725	0	0.940425	0.682903	0.965534	-0.212644	0.539546	0	0.924842	0.832037	0.872434	-0.190277	1.30864	0	0.919271	0.899391	0.993869	-0.0930936	0.786536
ELOC_HUMAN	Elongin-C	ELOC	0.93044	0.919072	0.933744	-0.108189	2.39069	0	1.11661	1.14706	0.994082	0.118913	0.681517	0	0.892574	0.848827	0.880129	-0.194553	1.91862	0	0.895294	0.848715	0.9188	-0.172013	1.44375	0	0.964419	0.862977	0.976015	-0.0977791	0.659405	0	1.07747	1.09157	1.03087	0.0930694	1.18284	0	1.12021	1.06578	1.04236	0.105832	1.12053	0	0.91978	0.962187	0.886831	-0.115703	1.12067
NUD19_HUMAN	Nucleoside diphosphate-linked moiety X motif 19	NUDT19	0.985153	1.20639	1.07702	0.123693	0.529398	0	1.07146	1.00715	1.0098	0.0419003	0.534229	0	1.1846	1.11128	1.06688	0.164685	1.18467	0	0.921544	1.01514	1.01164	-0.0250652	0.2071	0	0.935838	1.01573	0.981785	-0.0324096	0.36176	0	1.00774	0.960174	0.995205	-0.0178467	0.321674	0	0.950793	0.898359	0.872469	-0.140496	1.21938	0	1.13644	0.965347	0.971666	0.0348983	0.137703
IMA7_HUMAN	Importin subunit alpha-7	KPNA6	1.26015	1.53477	1.4206	0.490749	1.55629	0	1.17067	1.29293	1.2641	0.313323	1.72623	0	1.06693	1.31806	1.11463	0.222238	0.836976	0	1.1202	1.00288	1.07628	0.0928197	0.722469	0	1.23383	1.11067	1.02031	0.165566	0.74698	0	1.08249	1.00798	1.06494	0.0728686	0.835307	0	1.02202	0.921557	0.929639	-0.0622977	0.504393	0	0.881815	0.870708	0.905461	-0.17463	2.0491
RDH14_HUMAN	Retinol dehydrogenase 14	RDH14	1.04611	0.938258	1.17145	0.0730476	0.264986	0	1.06257	0.998657	1.1365	0.0920842	0.626287	0	1.10577	1.0832	1.02751	0.100521	1.06071	0	0.939436	0.964701	1.13375	0.0181066	0.0497171	0	1.0295	1.00438	1.19406	0.105654	0.490796	0	0.950484	1.04104	1.16799	0.0747399	0.298087	0	1.02742	1.03049	0.996937	0.0261358	0.637052	0	0.957363	1.10321	1.02528	0.0407029	0.234075
TRNT1_HUMAN	CCA tRNA nucleotidyltransferase 1, mitochondrial	TRNT1	1.14382	1.10736	1.09008	0.155427	1.77159	0	1.20311	1.06911	1.15991	0.194142	1.20639	0	1.1641	1.16325	1.07143	0.180056	1.33836	0	0.934854	0.975382	0.904373	-0.0920278	1.00457	0	0.921001	1.01146	0.924701	-0.0703804	0.610025	0	1.05283	0.97788	1.01485	0.0217445	0.248935	0	1.056	0.967684	1.03628	0.0285511	0.262371	0	0.9992	1.00625	1.16861	0.0813711	0.394696
RL13A_HUMAN	60S ribosomal protein L13a	RPL13A	0.924576	0.832717	0.925272	-0.161349	1.0758	0	1.28992	1.36427	1.48203	0.463352	1.80814	0	1.33861	1.28367	1.42228	0.431023	2.00713	0	0.663905	0.786798	0.735125	-0.456783	1.63633	0	0.663114	0.858196	0.929559	-0.291669	0.762691	0	1.02507	1.19467	1.14205	0.164266	0.876351	0	1.11437	1.28178	1.28372	0.294691	1.3021	0	1.18798	1.50205	1.498	0.481308	1.28458
ACS2L_HUMAN	Acetyl-coenzyme A synthetase 2-like, mitochondrial	ACSS1	1.14967	1.14414	1.09885	0.177454	1.87434	0	1.23012	1.00461	1.09226	0.149254	0.636576	0	1.27352	1.22481	1.10439	0.264123	1.29377	0	1.0209	1.14896	1.13735	0.140652	0.898853	0	1.12024	1.10495	1.07647	0.138228	1.83569	0	1.01853	0.945262	0.985907	-0.0243942	0.296064	0	0.958632	1.00542	0.951162	-0.041361	0.625897	0	1.03145	1.11959	0.949981	0.0477816	0.235189
CLPB_HUMAN	Caseinolytic peptidase B protein homolog	CLPB	1.00627	1.0232	1.07098	0.0475168	0.653028	0	0.864421	0.975295	0.944512	-0.107685	0.769409	0	0.897984	0.949781	0.977672	-0.0864883	0.866503	0	1.12427	1.07358	1.10183	0.137365	1.71717	0	1.00059	0.94218	1.04253	-0.00708617	0.0642745	0	0.90797	0.917226	0.89706	-0.14016	2.36224	0	0.922706	0.999019	0.96063	-0.0577144	0.658972	0	0.901214	0.979269	0.8738	-0.123286	0.900225
LARP7_HUMAN	La-related protein 7	LARP7	1.13757	1.11749	1.17126	0.1917	1.97916	0	1.10086	1.12296	1.04013	0.121655	1.1705	0	1.1128	1.16945	1.19949	0.214847	1.67108	0	1.12587	1.01921	1.09192	0.109696	0.902596	0	0.991422	1.0162	1.07388	0.0386729	0.41778	0	0.923821	0.99264	1.00273	-0.0393944	0.407076	0	1.00576	1.0301	1.00235	0.0182612	0.551773	0	1.01237	1.07114	0.976304	0.0284782	0.25654
MOGS_HUMAN	Mannosyl-oligosaccharide glucosidase	MOGS	1.1148	1.04241	0.973806	0.0616682	0.39612	0	0.979611	0.90603	0.991386	-0.0603836	0.568651	0	1.04128	1.05846	0.982059	0.0388126	0.436882	0	1.04638	1.0553	1.10385	0.0955997	1.23826	0	0.898075	0.87915	0.992853	-0.115036	0.788128	0	0.869714	0.804488	0.866365	-0.239812	1.65091	0	0.942193	0.945322	0.966615	-0.0719118	1.60294	0	0.816587	0.760885	0.854765	-0.302679	1.60579
RETR3_HUMAN	Reticulophagy regulator 3	RETREG3	1.17824	1.30326	1.41172	0.376003	1.41163	0	1.22063	1.41005	1.45924	0.447111	1.51824	0	1.0697	1.04366	1.16201	0.126697	0.934502	0	1.06279	0.949328	1.04616	0.0277586	0.180023	0	1.05568	1.09582	1.1388	0.133252	1.28156	0	1.14028	1.11956	1.04104	0.137888	1.11761	0	1.06869	0.955704	0.962542	-0.00629716	0.0509062	0	0.958863	0.922824	0.94558	-0.0855543	1.47236
RALY_HUMAN	RNA-binding protein Raly	RALY	0.852735	0.845198	0.77787	-0.277066	1.6527	0	0.811301	0.922045	0.71143	-0.295261	0.971273	0	1.01532	1.00633	0.990012	0.00559819	0.182899	0	1.05862	1.0161	0.987079	0.0294176	0.367756	0	1.08825	1.05809	0.949581	0.0454077	0.261145	0	1.04673	1.1707	1.05548	0.125607	0.853413	0	0.947651	1.1654	0.956838	0.0332255	0.0912335	0	1.20666	1.41533	1.21608	0.355416	1.37113
EMC3_HUMAN	ER membrane protein complex subunit 3	EMC3	0.885505	0.977307	0.998669	-0.0682003	0.495668	0	1.06532	1.01374	1.04464	0.0582945	0.965208	0	1.09861	1.18408	1.15921	0.198241	1.59334	0	1.03376	0.938178	0.976701	-0.0249139	0.231573	0	1.01021	0.979027	0.950453	-0.0292992	0.441119	0	0.971817	0.857082	1.00025	-0.0845953	0.484119	0	1.18218	1.08722	1.01054	0.128704	0.711331	0	1.17802	1.12301	1.03556	0.153414	0.966209
P2RX4_HUMAN	P2X purinoceptor 4	P2RX4	0.854602	0.978182	0.873182	-0.148819	0.888607	0	0.692689	0.79959	0.788702	-0.395309	1.57914	0	0.799853	0.774821	0.793496	-0.34119	2.78896	0	1.10807	0.973417	0.951301	0.015681	0.0588812	0	1.13598	1.00126	1.07401	0.0981762	0.679438	0	0.898959	1.01275	1.02154	-0.032465	0.209684	0	0.929318	0.929304	0.931502	-0.104633	3.93143	0	0.901708	0.851729	0.939346	-0.155865	1.20894
AKAP1_HUMAN	A-kinase anchor protein 1, mitochondrial	AKAP1	1.02367	1.09845	0.981312	0.0489027	0.373061	0	1.14608	0.978891	0.99201	0.0551882	0.257151	0	1.0754	1.29879	0.990438	0.165486	0.508698	0	1.00852	1.20575	1.04246	0.118462	0.543219	0	1.3829	1.05518	1.17033	0.266399	0.818585	0	1.17822	1.0448	1.14506	0.166962	1.05845	0	1.20069	1.11812	1.07365	0.17737	1.18711	0	1.26591	1.07295	1.15923	0.221604	1.06108
ARF4_HUMAN	ADP-ribosylation factor 4	ARF4	0.878193	0.796226	0.72106	-0.324649	1.24484	0	1.15064	1.23713	1.26722	0.284907	1.67627	0	1.15517	1.18242	1.15111	0.217728	2.50834	0	0.876422	0.823757	0.769954	-0.280373	1.46063	0	1.02167	1.1411	0.949817	0.0531532	0.229713	0	1.2396	1.33626	1.29917	0.369243	2.13851	0	1.053	1.15909	1.32708	0.238453	0.857444	0	1.1716	1.85653	1.91392	0.720148	1.01876
RS8_HUMAN	40S ribosomal protein S8	RPS8	0.766492	0.788326	0.69624	-0.414359	1.78093	0	1.07113	1.08225	1.0609	0.0995284	2.16183	0	1.03171	0.977926	0.949603	-0.0197374	0.210341	0	0.808005	0.861725	0.845055	-0.254528	1.94242	0	0.833383	0.863303	0.864904	-0.227923	2.23782	0	1.00706	0.984697	1.02132	0.00627774	0.137415	0	1.07744	1.1335	1.15585	0.166408	1.49996	0	1.11908	1.10793	1.15522	0.17301	1.96306
HDAC2_HUMAN	Histone deacetylase 2	HDAC2	1.28742	1.17148	1.28562	0.319823	1.71144	0	1.58628	1.1957	1.04629	0.35173	0.691219	0	1.32577	0.978238	1.08504	0.175918	0.481427	0	0.822768	0.892206	1.10837	-0.087557	0.283639	0	1.3489	0.951135	1.21218	0.227415	0.536965	0	1.66015	0.868992	1.11193	0.279398	0.308456	0	1.08101	0.886507	0.95049	-0.0399805	0.189879	0	1.47442	0.748277	1.06313	0.131296	0.0907288
CRNL1_HUMAN	Crooked neck-like protein 1	CRNKL1	1.03373	1.01025	1.0202	0.0305339	1.06246	0	0.940574	0.971441	1.03595	-0.0252442	0.232793	0	0.937482	0.914486	0.944139	-0.101543	1.7368	0	1.10377	1.1116	1.06329	0.128143	1.6319	0	1.14563	1.17798	1.02505	0.15862	0.90039	0	1.01864	1.07069	1.01441	0.0490429	0.717639	0	1.01565	0.993892	1.00317	0.00610331	0.241947	0	1.06748	0.997215	0.98779	0.0250228	0.24875
PTSS1_HUMAN	Phosphatidylserine synthase 1	PTDSS1	1.02758	0.978741	0.903302	-0.0441284	0.314901	0	1.47494	1.22554	1.21577	0.38451	1.27359	0	1.52013	1.4457	1.57674	0.598545	2.43584	1	0.924676	0.912289	0.929638	-0.116847	2.3232	0	0.879434	0.826157	0.795429	-0.262446	1.6073	0	0.908947	0.819473	0.769623	-0.264164	1.20686	0	1.022	1.12758	1.24274	0.177308	0.774621	0	1.05037	1.14605	1.02995	0.104946	0.793924
KDM5C_HUMAN	Lysine-specific demethylase 5C	KDM5C	1.00352	1.01777	1.00613	0.0131219	0.766506	0	0.887004	0.89815	0.93107	-0.14336	1.68517	0	0.996504	0.922282	0.975547	-0.0517316	0.592236	0	1.00916	1.02804	1.06005	0.0460258	0.802106	0	0.911982	0.906376	0.988134	-0.0961948	0.865942	0	0.815078	0.926508	0.912926	-0.176516	1.03567	0	0.917023	0.929665	0.929507	-0.111854	2.46807	0	0.903762	0.879884	0.962694	-0.127452	1.10157
ACO13_HUMAN	Acyl-coenzyme A thioesterase 13	ACOT13	0.887638	1.23615	0.929975	0.0256264	0.0204431	0	1.29189	1.38832	1.33159	0.41929	2.28979	0	1.14642	1.4466	1.39805	0.411812	1.21562	0	0.706455	0.950628	0.726866	-0.331609	0.895202	0	1.14124	1.40418	1.04848	0.260586	0.734278	0	1.36397	1.2261	1.38255	0.40513	1.74522	0	1.13307	1.17096	1.10577	0.184726	1.78366	0	1.53823	1.69352	1.58787	0.683957	2.44918
FEN1_HUMAN	Flap endonuclease 1	FEN1	1.05652	1.12089	1.06584	0.11248	1.28406	0	1.2435	0.924382	1.05226	0.102164	0.270049	0	1.03116	1.00026	1.01389	0.0216264	0.634061	0	0.939023	1.15393	1.03062	0.0582331	0.222039	0	0.870951	0.860284	0.898167	-0.190228	2.03198	0	0.91267	0.729698	0.791322	-0.301817	1.08413	0	1.12118	1.04193	0.964525	0.0601103	0.34049	0	1.01027	0.821671	0.81823	-0.178879	0.688073
ABCB6_HUMAN	ATP-binding cassette sub-family B member 6, mitochondrial	ABCB6	1.13213	1.13883	1.21198	0.215345	1.68187	0	1.05909	1.10478	1.14491	0.141337	1.30575	0	1.12131	1.00437	1.04549	0.0800505	0.633109	0	1.11126	1.08205	1.09046	0.13039	2.12021	0	1.10686	1.18419	1.12619	0.187869	1.62923	0	0.919227	1.10959	0.979238	0.00386947	0.00224602	0	1.04203	1.05128	1.0272	0.0568144	1.54947	0	1.02341	1.08062	0.982409	0.0409809	0.374659
AGRIN_HUMAN	Agrin	AGRN	0.993862	0.94172	0.884281	-0.0893374	0.693137	0	0.818297	0.885285	0.92556	-0.190371	1.18109	0	0.867663	0.76039	0.80721	-0.300885	1.50231	0	1.04459	1.01674	0.934703	-0.00190506	0.0228662	0	0.864159	0.964539	0.867949	-0.153796	1.0211	0	0.843192	0.987909	0.981983	-0.0928103	0.487513	0	0.854353	0.932835	0.994305	-0.109103	0.657836	0	0.781416	0.753181	0.858571	-0.326041	1.55066
SSFA2_HUMAN	Sperm-specific antigen 2	SSFA2	0.958206	0.934216	0.872868	-0.117532	1.00843	0	1.00921	1.05553	1.06855	0.0627168	0.883473	0	1.13777	1.14698	1.11669	0.181182	2.40185	0	0.993336	0.95284	0.971412	-0.0401862	0.837692	0	1.06782	0.973637	0.890165	-0.0332644	0.172792	0	0.870912	1.17031	1.02178	0.0299869	0.0512859	0	0.955221	1.05453	1.04096	0.0241845	0.179719	0	1.15269	1.07043	1.10493	0.149717	1.39261
PGES2_HUMAN	Prostaglandin E synthase 2	PTGES2	1.0063	1.03471	1.00785	0.0233056	0.662917	0	1.01141	1.05342	1.08649	0.0709936	0.844864	0	1.19882	0.981426	1.14918	0.150314	0.618985	0	0.777653	0.984284	0.912129	-0.165927	0.644623	0	0.863119	1.10492	0.869451	-0.0803457	0.282318	0	0.968302	1.11264	0.947973	0.0138387	0.0450409	0	0.933185	1.00954	1.17663	0.056285	0.177806	0	1.14509	1.07222	1.07872	0.135767	1.33067
GSTP1_HUMAN	Glutathione S-transferase P	GSTP1	0.976398	0.906781	0.947841	-0.0836408	0.947597	0	1.04504	1.02915	1.22594	0.137557	0.61753	0	0.954786	1.05235	0.989187	-0.00177119	0.0225758	0	0.912967	0.792893	0.93585	-0.18349	0.891406	0	0.800104	0.74596	0.810436	-0.348317	1.95327	0	0.80112	0.879538	0.901002	-0.216664	1.28677	0	0.956802	0.91027	1.07651	-0.0273881	0.150034	0	0.759948	0.732207	0.847064	-0.358935	1.53647
MIA2_HUMAN	Melanoma inhibitory activity protein 2	MIA2	0.964253	1.02174	1.09244	0.0372372	0.246524	0	1.0871	0.919998	0.980131	-0.00615289	0.0439026	0	1.19516	1.11467	1.10332	0.186142	1.4411	0	1.01684	1.13384	1.08169	0.107625	0.839425	0	1.0511	1.07274	0.986994	0.0523407	0.536196	0	1.03578	0.945891	0.946598	-0.0349158	0.307814	0	1.07811	1.10238	0.996007	0.082475	0.679056	0	1.16523	1.2516	1.02017	0.196188	0.802462
[truncated: 4,194 more rows]
[truncated: 7 more columns]
