# Supplementary material for: Analysis of differential membrane proteins related to matrix stiffness-mediated metformin resistance in hepatocellular carcinoma cells
Source: Proteome Sci. 2023 Sep 22;21:14. doi: 10.1186/s12953-023-00216-7 (PMC10517517; doi:10.1186/s12953-023-00216-7)
Supplement: Supplementary file 4 — Additional file 4: Table S3. Differential membrane proteins and membrane associated proteins. [file 12953_2023_216_MOESM4_ESM.xlsx]

## Sheet: Sheet1
UP_ID	ProteinName	GeneName	116/113_A	116/113_B	116/113_C	LogRatio	LogP	Sig	117/114_A	117/114_B	117/114_C	LogRatio	LogP	Sig	118/115_A	118/115_B	118/115_C	LogRatio	LogP	Sig
K2C8_HUMAN	Keratin, type II cytoskeletal 8	KRT8	1.48585	1.38409	1.43574	0.521279	2.49406	0	1.72492	1.65432	1.71159	0.762939	3.22999	1	1.63023	1.55023	1.60809	0.674626	2.98664	1
ANXA2_HUMAN	Annexin A2	ANXA2	0.630131	0.616072	0.603355	-0.697781	3.17336	-1	0.899941	0.916347	0.883148	-0.152305	1.99958	0	0.868439	0.858518	0.860184	-0.213604	3.2406	0
ROA1_HUMAN	Heterogeneous nuclear ribonucleoprotein A1	HNRNPA1	0.837361	0.914176	0.868319	-0.195475	1.4783	0	0.615298	0.647605	0.695715	-0.615126	2.1632	-1	0.734724	0.747669	0.757555	-0.421497	3.03689	0
K1C20_HUMAN	Keratin, type I cytoskeletal 20	KRT20	1.39302	1.34172	1.36279	0.449791	2.91462	0	1.69712	1.60417	1.73687	0.747937	2.68398	1	1.62513	1.55117	1.68647	0.696815	2.60107	1
LMNA_HUMAN	Prelamin-A/C	LMNA	1.43135	1.43493	1.4557	0.52673	3.68381	0	1.459	1.53075	1.52091	0.588375	2.86666	1	1.06792	1.08085	1.10664	0.117877	1.79483	0
FLNA_HUMAN	Filamin-A	FLNA	0.639984	0.606928	0.626893	-0.678992	2.9696	-1	0.880708	0.812017	0.837198	-0.245869	1.72941	0	0.990927	0.944168	0.976376	-0.0432145	0.77099	0
KPYM_HUMAN	Pyruvate kinase PKM	PKM	0.579989	0.586109	0.581913	-0.779249	4.48287	-1	0.948188	0.956923	0.954905	-0.0689391	2.47514	0	0.943297	0.912149	0.899456	-0.122962	1.58091	0
HS71A_HUMAN	Heat shock 70 kDa protein 1A	HSPA1A	1.16908	1.19883	1.23261	0.263245	2.15749	0	1.40177	1.73782	1.5996	0.659676	1.73231	1	1.34653	1.51651	1.42	0.513671	2.03356	0
ACTC_HUMAN	Actin, alpha cardiac muscle 1	ACTC1	1.03459	1.05636	1.09952	0.0888043	1.12173	0	2.35146	1.80816	1.69358	0.964266	1.6489	1	1.59015	1.07484	1.12426	0.336945	0.656415	0
MOES_HUMAN	Moesin	MSN	0.608278	0.570791	0.599928	-0.753899	2.86596	-1	0.984341	0.972537	0.940559	-0.0501852	0.90691	0	0.737002	0.698813	0.720528	-0.476376	2.66359	0
RAB1A_HUMAN	Ras-related protein Rab-1A	RAB1A	1.11042	1.08042	1.13559	0.149014	1.72203	0	1.44865	1.39246	1.46007	0.519769	2.78085	0	1.63998	1.60954	1.31934	0.606871	1.57055	1
GLSK_HUMAN	Glutaminase kidney isoform, mitochondrial	GLS	1.43111	1.36467	1.398	0.483286	2.77579	0	1.33739	1.49574	1.35268	0.480541	1.94731	0	1.49054	1.60505	1.50022	0.615359	2.51246	1
G6PD_HUMAN	Glucose-6-phosphate 1-dehydrogenase	G6PD	0.593387	0.637774	0.618954	-0.697347	2.72926	-1	0.767809	0.843413	0.791655	-0.3202	1.82186	0	0.976327	0.925097	0.915309	-0.0909395	1.063	0
NUCL_HUMAN	Nucleolin	NCL	1.01537	0.962381	0.999944	-0.0107659	0.169946	0	1.41955	1.46819	1.43548	0.527141	3.13375	0	1.57433	1.50111	1.57795	0.633319	2.86239	1
LAP2A_HUMAN	Lamina-associated polypeptide 2, isoform alpha	TMPO	1.50947	1.5186	1.53553	0.605209	3.8452	1	1.34652	1.44106	1.43894	0.494511	2.37192	0	1.25966	1.36802	1.33145	0.400219	2.11867	0
RTN4_HUMAN	Reticulon-4	RTN4	1.26489	1.21639	1.10819	0.258805	1.34333	0	1.62515	1.69478	1.57886	0.707466	2.75505	1	1.51603	1.45121	1.53651	0.586165	2.74492	1
CALR_HUMAN	Calreticulin	CALR	1.032	1.09441	1.07998	0.0959848	1.18624	0	1.39193	1.60103	1.5408	0.595747	1.99339	1	1.53285	1.50636	1.602	0.629537	2.75444	1
XRCC6_HUMAN	X-ray repair cross-complementing protein 6	XRCC6	1.15431	1.07788	1.14029	0.168844	1.50563	0	1.59664	1.55967	1.63528	0.675542	3.06994	1	1.33357	1.31412	1.39331	0.429749	2.45964	0
HNRH3_HUMAN	Heterogeneous nuclear ribonucleoprotein H3	HNRNPH3	0.902386	0.854359	0.826568	-0.21574	1.55563	0	0.666716	0.626548	0.645962	-0.629481	2.77374	-1	0.781242	0.682689	0.638644	-0.512805	1.58174	0
SQOR_HUMAN	Sulfide:quinone oxidoreductase, mitochondrial	SQOR	1.04537	1.11065	1.11149	0.123228	1.2786	0	1.28381	1.427	1.37756	0.446562	2.00017	0	1.54977	1.65841	1.69277	0.708099	2.53051	1
NONO_HUMAN	Non-POU domain-containing octamer-binding protein	NONO	0.854669	0.888415	0.857638	-0.20605	2.13058	0	0.678484	0.700629	0.686431	-0.53844	3.19943	0	0.650102	0.626799	0.574772	-0.696133	2.24801	-1
MYH9_HUMAN	Myosin-9	MYH9	0.503343	0.541474	0.525063	-0.934308	2.97261	-1	0.689698	0.732043	0.819364	-0.420752	1.54923	0	0.837446	0.906397	0.815299	-0.229303	1.42812	0
HMOX1_HUMAN	Heme oxygenase 1	HMOX1	0.840735	0.793915	0.858069	-0.267242	1.81484	0	0.713987	0.741235	0.726816	-0.459287	2.93876	0	0.67505	0.64201	0.666496	-0.596873	2.87915	-1
GCSH_HUMAN	Glycine cleavage system H protein, mitochondrial	GCSH	1.13441	1.04206	0.956142	0.0624021	0.30527	0	1.75136	1.73736	1.3422	0.687335	1.48142	1	1.2198	1.40713	1.25428	0.371545	1.55227	0
TALDO_HUMAN	Transaldolase	TALDO1	1.11995	1.06672	1.05698	0.112658	1.30618	0	1.8204	1.82937	1.76936	0.853098	3.50994	1	1.63633	1.64935	1.69323	0.730865	3.38118	1
FAS_HUMAN	Fatty acid synthase	FASN	0.567283	0.581571	0.599563	-0.778914	3.05719	-1	0.64968	0.647411	0.680757	-0.601031	2.82249	-1	0.702408	0.713132	0.752607	-0.468499	2.38473	0
CH10_HUMAN	10 kDa heat shock protein, mitochondrial	HSPE1	0.939479	0.938979	0.962722	-0.0784721	1.65527	0	1.61588	1.46446	1.47411	0.602317	2.2392	1	1.08073	1.27745	1.24444	0.264084	1.13186	0
MPCP_HUMAN	Phosphate carrier protein, mitochondrial	SLC25A3	1.05751	0.998926	1.03473	0.0431884	0.665656	0	1.39941	1.2703	1.32621	0.413564	2.02421	0	1.75561	1.61502	1.5147	0.703492	2.11644	1
MARCS_HUMAN	Myristoylated alanine-rich C-kinase substrate	MARCKS	0.908911	0.876241	0.921392	-0.148511	1.68834	0	1.93486	1.67587	1.94844	0.889907	2.19881	1	1.16268	1.2075	1.23446	0.264894	2.04659	0
RAP1B_HUMAN	Ras-related protein Rap-1b	RAP1B	1.07588	1.26083	1.158	0.220208	1.08866	0	2.00746	1.50735	1.54668	0.754598	1.51973	1	1.75133	1.51431	1.39681	0.636127	1.65324	1
CSTF2_HUMAN	Cleavage stimulation factor subunit 2	CSTF2	0.867528	0.837794	0.890325	-0.208868	1.8408	0	0.819551	0.827554	0.774982	-0.308712	2.04686	0	0.707736	0.662942	0.609997	-0.59897	1.98014	-1
PPIA_HUMAN	Peptidyl-prolyl cis-trans isomerase A	PPIA	0.620045	0.6341	0.622805	-0.676572	3.67081	-1	0.74197	0.821683	0.806926	-0.339723	1.76406	0	0.722507	0.744908	0.738739	-0.443429	3.0567	0
EF2_HUMAN	Elongation factor 2	EEF2	0.595784	0.579536	0.622915	-0.738381	2.77454	-1	0.853544	0.971787	0.785796	-0.200291	0.831618	0	0.893527	0.958879	0.904453	-0.121937	1.2228	0
BAP31_HUMAN	B-cell receptor-associated protein 31	BCAP31	0.967669	1.03376	0.986743	-0.00569937	0.0729254	0	1.60796	1.50151	1.53515	0.630601	2.67192	1	1.53245	1.45691	1.36833	0.538599	2.1159	0
HDGF_HUMAN	Hepatoma-derived growth factor	HDGF	1.06511	1.06256	1.12632	0.117252	1.29112	0	1.81194	1.74173	1.84876	0.848647	3.0523	1	1.46262	1.31623	1.40804	0.480915	2.07077	0
IMA3_HUMAN	Importin subunit alpha-3	KPNA4	1.62933	1.49435	1.61106	0.658322	2.45217	1	0.990432	1.05433	1.30031	0.157077	0.467069	0	1.0601	1.09306	1.2163	0.167553	0.954647	0
EF1A1_HUMAN	Elongation factor 1-alpha 1	EEF1A1	0.692087	0.637625	0.667106	-0.58726	2.47315	-1	1.41804	1.1747	1.29717	0.374776	1.37656	0	1.33641	1.24976	1.29282	0.370718	2.24864	0
RLA0_HUMAN	60S acidic ribosomal protein P0	RPLP0	0.832361	0.937552	0.892543	-0.172205	1.13585	0	1.41814	1.34898	1.29603	0.437634	2.13529	0	1.5848	1.48833	1.51237	0.612117	2.70576	1
PLIN4_HUMAN	Perilipin-4	PLIN4	1.40877	1.29182	1.42088	0.458195	2.04104	0	1.43428	1.35858	1.39598	0.481587	2.65851	0	1.69459	1.52043	1.6789	0.706028	2.29973	1
TLN1_HUMAN	Talin-1	TLN1	0.554044	0.615674	0.630769	-0.736576	2.22259	-1	0.770947	0.7616	0.896942	-0.30431	1.25511	0	0.944143	0.895575	0.866698	-0.148579	1.27316	0
NHRF1_HUMAN	Na(+)/H(+) exchange regulatory cofactor NHE-RF1	SLC9A3R1	0.631669	0.614604	0.615006	-0.688669	3.44746	-1	0.999979	0.852303	0.812296	-0.171055	0.720452	0	0.672595	0.800777	0.661193	-0.49102	1.52012	0
DHRS9_HUMAN	Dehydrogenase/reductase SDR family member 9	DHRS9	1.16352	1.12476	1.12701	0.187048	2.14856	0	1.59887	1.58505	1.41883	0.617533	2.09531	1	1.91231	1.6499	1.59784	0.782423	1.98452	1
SET_HUMAN	Protein SET	SET	1.05835	0.954128	1.00499	0.00837717	0.0531885	0	1.66159	1.46099	1.51771	0.629252	2.1182	1	1.39605	1.41733	1.45632	0.509175	2.91145	0
GRPE1_HUMAN	GrpE protein homolog 1, mitochondrial	GRPEL1	1.02812	1.02561	1.09622	0.0703641	0.803863	0	1.40157	1.62768	1.56674	0.615412	1.95926	1	1.36537	1.51717	1.51365	0.551295	2.08492	0
PTH2_HUMAN	Peptidyl-tRNA hydrolase 2, mitochondrial	PTRH2	1.01998	1.02376	1.01403	0.0275196	1.68609	0	1.53377	1.46184	1.55059	0.599697	2.72249	1	1.45628	1.44142	1.49562	0.550351	3.08025	0
PRP4B_HUMAN	Serine/threonine-protein kinase PRP4 homolog	PRPF4B	1.11527	1.03357	1.01002	0.0744438	0.633417	0	1.17911	1.16609	1.09177	0.196176	1.52217	0	1.47545	1.48931	1.54155	0.586986	2.96978	1
SSBP_HUMAN	Single-stranded DNA-binding protein, mitochondrial	SSBP1	0.987121	1.0802	0.956145	0.0112428	0.0574157	0	1.88661	1.68927	1.52682	0.7663	1.88086	1	1.23726	1.3965	1.2829	0.384663	1.74964	0
AN32B_HUMAN	Acidic leucine-rich nuclear phosphoprotein 32 family member B	ANP32B	1.00586	1.2615	0.952168	0.101884	0.267429	0	1.90003	1.69046	1.82993	0.853442	2.47024	1	1.68991	1.73049	1.37052	0.675338	1.60738	1
EF1G_HUMAN	Elongation factor 1-gamma	EEF1G	1.05533	1.05821	1.01535	0.0606875	1.05385	0	1.68803	1.54062	1.4793	0.650139	2.12675	1	1.30723	1.27709	1.18301	0.328577	1.76403	0
RSSA_HUMAN	40S ribosomal protein SA	RPSA	0.554228	0.614567	0.594469	-0.766714	2.48717	-1	0.61882	0.852701	0.830065	-0.382334	0.937133	0	0.672222	0.721887	0.703957	-0.515902	2.47093	0
RS27A_HUMAN	Ubiquitin-40S ribosomal protein S27a	RPS27A	0.633839	0.679599	0.642282	-0.617263	2.60535	-1	0.783928	0.846226	0.841295	-0.279605	1.80674	0	0.739703	0.797112	0.776855	-0.37478	2.15359	0
PRDX1_HUMAN	Peroxiredoxin-1	PRDX1	1.04248	0.965479	0.890441	-0.049708	0.295455	0	1.57487	1.47022	1.55509	0.61673	2.61263	1	1.57051	1.53482	1.61253	0.653167	3.00314	1
RBM3_HUMAN	RNA-binding protein 3	RBM3	0.728182	0.693636	0.660401	-0.526841	2.23011	0	0.638351	0.611466	0.703395	-0.619114	2.0402	-1	0.65842	0.592637	0.561951	-0.726578	2.07759	-1
PROF1_HUMAN	Profilin-1	PFN1	0.871575	0.952544	0.966633	-0.104309	0.819683	0	1.49524	1.41028	1.75697	0.636137	1.65908	1	1.29598	1.28015	1.35947	0.391623	2.34256	0
DEST_HUMAN	Destrin	DSTN	0.579221	0.514747	0.508418	-0.904741	2.36277	-1	0.773733	0.859792	0.902433	-0.242432	1.19043	0	0.727495	0.869212	0.905415	-0.261811	0.960488	0
CBX3_HUMAN	Chromobox protein homolog 3	CBX3	0.927417	1.03955	1.0214	-0.00560374	0.0465768	0	1.58126	1.73113	1.47922	0.675546	2.02588	1	1.06715	1.08971	1.16799	0.148329	1.18957	0
K2C6B_HUMAN	Keratin, type II cytoskeletal 6B	KRT6B	0.755424	0.744488	0.717562	-0.436045	2.59366	0	1.71001	1.61955	1.54283	0.699664	2.42635	1	0.642148	0.575878	0.681033	-0.659678	1.94951	-1
COF1_HUMAN	Cofilin-1	CFL1	0.399369	0.45874	0.434679	-1.21448	2.64215	-1	0.948098	1.11618	1.13765	0.0939783	0.401408	0	0.885	0.860326	0.847254	-0.210574	2.12221	0
NLTP_HUMAN	Non-specific lipid-transfer protein	SCP2	1.05174	1.06429	1.03199	0.0694844	1.48004	0	1.49094	1.36618	1.40466	0.506494	2.27011	0	1.59637	1.53784	1.38524	0.591185	1.97246	1
CALM2_HUMAN	Calmodulin-2	CALM2	0.822091	0.85842	0.817687	-0.264074	2.15645	0	1.62595	1.58951	1.40353	0.622614	1.95289	1	0.630059	0.672347	0.635417	-0.630526	2.66449	-1
K1C14_HUMAN	Keratin, type I cytoskeletal 14	KRT14	1.17092	1.01598	0.974592	0.0756443	0.329319	0	0.833545	1.44358	1.10505	0.172992	0.214702	0	0.48721	0.682401	0.687487	-0.691913	1.30651	-1
LSM3_HUMAN	U6 snRNA-associated Sm-like protein LSm3	LSM3	0.662044	1.03138	0.840989	-0.243312	0.544044	0	0.626111	0.792915	0.894419	-0.37492	0.910731	0	0.419325	0.585895	0.567018	-0.932143	1.5975	-1
RS21_HUMAN	40S ribosomal protein S21	RPS21	0.689238	0.567281	0.553864	-0.728667	1.74612	-1	0.958748	0.954426	0.853191	-0.116971	0.787712	0	0.851402	1.1206	0.812007	-0.1078	0.313351	0
PTSS1_HUMAN	Phosphatidylserine synthase 1	PTDSS1	1.02758	0.978741	0.903302	-0.0441284	0.314901	0	1.47494	1.22554	1.21577	0.38451	1.27359	0	1.52013	1.4457	1.57674	0.598545	2.43584	1
TAGL2_HUMAN	Transgelin-2	TAGLN2	0.513523	0.449392	0.421212	-1.11599	2.2526	-1	0.877678	0.841803	0.809579	-0.246361	1.74399	0	0.8974	0.897148	0.866279	-0.173087	2.02759	0
K1C17_HUMAN	Keratin, type I cytoskeletal 17	KRT17	1.86261	1.67864	1.9292	0.866697	2.31635	1	1.29179	1.24572	1.31997	0.362698	2.34723	0	1.30843	1.15426	0.973672	0.195921	0.565183	0
H90B4_HUMAN	Putative heat shock protein HSP 90-beta 4	HSP90AB4P	1.07879	1.07605	1.18737	0.155838	1.09261	0	1.81158	1.0064	2.03156	0.692883	0.738306	0	2.05194	1.47181	1.50949	0.746526	1.37855	1
CYTB_HUMAN	Cystatin-B	CSTB	0.629878	0.399808	0.405928	-1.06329	1.4394	-1	0.724308	0.850209	0.503207	-0.529958	0.892063	0	0.7932	0.710387	0.80584	-0.377427	1.65838	0
LASP1_HUMAN	LIM and SH3 domain protein 1	LASP1	0.651438	0.62114	0.619531	-0.664968	2.90286	-1	0.871338	0.740042	0.884696	-0.265301	1.08628	0	0.814558	0.74942	0.8251	-0.328509	1.77063	0
RAB3B_HUMAN	Ras-related protein Rab-3B	RAB3B	1.12537	1.22511	1.2152	0.249217	1.62237	0	1.67381	1.24061	1.51348	0.561663	1.30762	0	1.50794	1.67044	1.41097	0.613327	1.87864	1
IMA5_HUMAN	Importin subunit alpha-5	KPNA1	1.43761	1.52541	1.53818	0.585346	2.56106	1	1.59467	1.61689	1.20172	0.556889	1.22229	0	1.37785	1.28429	1.10658	0.329109	1.13005	0
RHOC_HUMAN	Rho-related GTP-binding protein RhoC	RHOC	0.757484	0.786536	0.936759	-0.274169	1.01277	0	1.64797	1.33067	1.44938	0.561696	1.6016	0	1.61088	1.50589	1.64134	0.665426	2.49364	1
ALDR_HUMAN	Aldose reductase	AKR1B1	0.999266	1.06844	1.13668	0.0950838	0.647846	0	1.61085	1.62401	1.76478	0.736862	2.48749	1	1.63861	1.7375	1.74288	0.770897	2.85092	1
NRCAM_HUMAN	Neuronal cell adhesion molecule	NRCAM	0.728029	0.756479	0.860478	-0.355383	1.41053	0	0.6839	0.627567	0.680401	-0.590841	2.33992	-1	0.707614	0.680925	0.775188	-0.471444	1.87157	0
OGT1_HUMAN	UDP-N-acetylglucosamine--peptide N-acetylglucosaminyltransferase 110 kDa subunit	OGT	0.873289	0.777538	0.773757	-0.307225	1.49022	0	0.75368	0.694268	0.537764	-0.595306	1.27374	0	0.653304	0.550182	0.579556	-0.750622	2.03016	-1
DYL1_HUMAN	Dynein light chain 1, cytoplasmic	DYNLL1	1.14913	0.979223	1.21909	0.158098	0.604357	0	1.70866	1.80972	1.39145	0.710709	1.58737	1	1.47025	1.42207	1.48433	0.544866	2.92746	0
TXTP_HUMAN	Tricarboxylate transport protein, mitochondrial	SLC25A1	0.898098	0.894682	0.913177	-0.148824	2.43347	0	1.05974	1.14206	1.13122	0.151867	1.32895	0	1.67993	1.72434	1.54799	0.723127	2.37726	1
RAB6D_HUMAN	Ras-related protein Rab-6D	RAB6D	1.14864	1.13433	0.911002	0.0903881	0.278173	0	1.56473	1.3288	1.61055	0.586271	1.66996	1	1.21157	1.19583	0.964823	0.168738	0.56928	0
TECR_HUMAN	Very-long-chain enoyl-CoA reductase	TECR	0.948568	1.15511	1.1533	0.118572	0.44939	0	1.42934	1.2873	1.50267	0.492046	1.75451	0	1.44123	1.46584	1.82239	0.656711	1.56662	1
BLVRB_HUMAN	Flavin reductase (NADPH)	BLVRB	0.691307	0.672173	0.611779	-0.602921	2.11457	-1	0.735803	0.723985	0.709543	-0.467712	2.97926	0	0.705509	0.806586	0.692374	-0.444531	1.63557	0
FSCN1_HUMAN	Fascin	FSCN1	0.624526	0.68451	0.687837	-0.58722	2.23107	-1	0.77397	0.943974	0.907518	-0.192391	0.816308	0	0.796501	0.800025	0.822109	-0.310769	2.6775	0
USO1_HUMAN	General vesicular transport factor p115	USO1	0.616113	0.587624	0.69689	-0.658486	1.91939	-1	1.08774	0.935405	0.996897	0.00960771	0.0345292	0	0.722925	0.774269	0.834658	-0.363486	1.58944	0
A2MG_HUMAN	Alpha-2-macroglobulin	A2M	1.03794	1.03787	1.13534	0.0981274	0.812439	0	0.887351	0.899412	0.732262	-0.252097	0.941567	0	0.661065	0.604878	0.587582	-0.69469	2.27185	-1
NP1L1_HUMAN	Nucleosome assembly protein 1-like 1	NAP1L1	0.456144	0.424854	0.490357	-1.12936	2.55717	-1	0.869497	0.856493	0.709432	-0.300791	1.08054	0	0.861465	0.878624	0.933255	-0.166317	1.39178	0
TM256_HUMAN	Transmembrane protein 256	TMEM256	1.30303	0.971576	1.111	0.174452	0.505663	0	2.38003	1.43877	1.24625	0.755616	0.877665	0	1.70535	1.63954	1.72357	0.756583	3.0757	1
RT14_HUMAN	28S ribosomal protein S14, mitochondrial	MRPS14	0.762162	0.66695	0.854092	-0.393903	1.22081	0	0.577874	0.515901	0.798201	-0.665068	1.17259	0	0.719378	0.582506	0.620342	-0.642185	1.72454	-1
PGK2_HUMAN	Phosphoglycerate kinase 2	PGK2	0.83632	0.981121	1.13191	-0.0245638	0.0944261	0	0.446182	0.45106	0.47759	-1.12571	3.13699	-1	0.290009	0.278023	0.320876	-1.75486	2.9148	-1
PRDX5_HUMAN	Peroxiredoxin-5, mitochondrial	PRDX5	1.02206	1.0399	1.06056	0.0577519	1.18885	0	1.69399	1.29778	1.36302	0.537639	1.3315	0	1.50249	1.58254	1.55758	0.629972	2.90816	1
DAF_HUMAN	Complement decay-accelerating factor	CD55	1.80705	1.77567	1.59069	0.786156	2.27147	1	1.52682	1.39106	1.39799	0.524691	2.16241	0	1.74592	1.36423	1.61992	0.6569	1.59643	1
SRSF3_HUMAN	Serine/arginine-rich splicing factor 3	SRSF3	1.03148	0.965179	0.946308	-0.0276909	0.27952	0	1.21615	1.18354	1.06465	0.207615	1.139	0	1.66374	1.41391	1.49632	0.608484	1.89695	1
PRAF3_HUMAN	PRA1 family protein 3	ARL6IP5	1.17687	1.09287	1.10648	0.170446	1.44512	0	1.56772	1.56327	1.62884	0.665947	3.0845	1	1.46892	1.33555	1.26908	0.441323	1.71466	0
FDFT_HUMAN	Squalene synthase	FDFT1	0.696663	0.777125	0.722725	-0.449748	1.98392	0	0.635456	0.784222	0.692312	-0.50636	1.54696	0	0.620043	0.708046	0.53377	-0.688219	1.56366	-1
TPD52_HUMAN	Tumor protein D52	TPD52	0.933616	1.05733	1.12959	0.0568344	0.234776	0	1.61664	1.46803	1.19594	0.512854	1.22515	0	1.67527	1.98785	1.71654	0.84255	2.07834	1
GOGA1_HUMAN	Golgin subfamily A member 1	GOLGA1	0.585716	0.590857	0.68575	-0.687859	1.95088	-1	0.679201	0.636328	0.743913	-0.542709	1.85258	0	0.731207	0.695346	0.715457	-0.485998	2.73035	0
SDCB1_HUMAN	Syntenin-1	SDCBP	0.717899	0.710868	0.668767	-0.516269	2.4194	0	0.62706	0.584775	0.69161	-0.65635	1.95331	-1	0.588325	0.671204	0.739488	-0.585671	1.60021	-1
FCGBP_HUMAN	IgGFc-binding protein	FCGBP	0.963326	0.972746	0.908386	-0.0768088	0.89054	0	0.684611	0.55541	0.723112	-0.611804	1.47923	-1	0.870573	0.766499	0.800429	-0.299559	1.51557	0
TBAL3_HUMAN	Tubulin alpha chain-like 3	TUBAL3	0.718654	0.749951	0.782806	-0.414133	2.13773	0	0.626898	0.590959	0.56151	-0.753598	2.43444	-1	0.803605	0.738111	0.719205	-0.408051	1.86515	0
CSRP1_HUMAN	Cysteine and glycine-rich protein 1	CSRP1	0.583694	0.663063	0.646005	-0.66447	2.15435	-1	1.01176	1.13555	1.14786	0.13539	0.824384	0	0.698433	0.747569	0.916839	-0.34444	1.02102	0
CNN2_HUMAN	Calponin-2	CNN2	0.598692	0.726373	0.630346	-0.617491	1.75743	-1	0.789281	0.933087	0.911754	-0.187641	0.897286	0	0.869836	0.829624	0.740306	-0.29822	1.31303	0
RT11_HUMAN	28S ribosomal protein S11, mitochondrial	MRPS11	0.646325	0.640664	0.654765	-0.627602	3.67531	-1	0.688393	0.466373	0.756843	-0.650175	1.06489	0	0.738609	0.6386	0.63256	-0.577933	1.82023	0
RUXE_HUMAN	Small nuclear ribonucleoprotein E	SNRPE	1.71118	1.43193	1.18358	0.528299	1.10032	0	1.7672	1.4314	1.42279	0.623366	1.57247	1	1.68233	1.18487	1.19626	0.437742	0.890907	0
RS28_HUMAN	40S ribosomal protein S28	RPS28	0.641596	0.571776	0.672806	-0.669496	1.97636	-1	0.893043	0.804125	0.806388	-0.260984	1.46761	0	0.606494	0.568969	0.62191	-0.739073	2.57599	-1
REEP5_HUMAN	Receptor expression-enhancing protein 5	REEP5	1.07284	1.0502	0.882666	0.00274007	0.00924187	0	2.0521	1.41886	1.62992	0.765783	1.39368	1	1.41103	1.4775	1.47217	0.539597	2.80706	0
RALA_HUMAN	Ras-related protein Ral-A	RALA	1.12657	1.05438	1.18232	0.164905	1.11762	0	1.9516	1.53041	1.80378	0.817157	1.79892	1	1.83489	1.60874	1.52096	0.726711	1.91667	1
ODBA_HUMAN	2-oxoisovalerate dehydrogenase subunit alpha, mitochondrial	BCKDHA	0.936166	0.956081	0.879188	-0.114329	1.06212	0	0.658752	0.607298	0.661147	-0.638459	2.40993	-1	0.63839	0.717695	0.685359	-0.555373	2.11406	0
THIO_HUMAN	Thioredoxin	TXN	0.530678	0.474671	0.507202	-0.987979	2.65318	-1	1.25151	1.05996	1.29803	0.266835	0.996212	0	0.715054	0.775953	0.955324	-0.294343	0.874183	0
PDCD6_HUMAN	Programmed cell death protein 6	PDCD6	0.608477	0.707337	0.622372	-0.630256	1.95056	-1	0.856441	0.732525	0.648642	-0.423005	1.1866	0	0.882954	0.800017	0.85794	-0.239617	1.53121	0
PAIRB_HUMAN	Plasminogen activator inhibitor 1 RNA-binding protein	SERBP1	0.615167	0.639678	0.611193	-0.684984	3.04772	-1	0.725547	1.00826	0.985793	-0.14157	0.384604	0	0.760781	0.790112	0.729847	-0.39546	2.16191	0
CD63_HUMAN	CD63 antigen	CD63	0.823421	0.627319	0.676997	-0.495643	1.30484	0	0.610212	0.569923	0.559135	-0.78648	2.6281	-1	0.643481	0.68638	0.602268	-0.634771	2.14083	-1
S10A6_HUMAN	Protein S100-A6	S100A6	0.620064	0.638064	0.564281	-0.719116	2.2619	-1	1.04143	1.09039	1.12392	0.118025	1.17464	0	0.769742	0.634187	0.665406	-0.535795	1.63263	0
RM14_HUMAN	39S ribosomal protein L14, mitochondrial	MRPL14	0.799288	0.644882	0.729507	-0.464826	1.46199	0	0.677812	0.59285	0.575679	-0.700294	1.98114	-1	0.702567	0.710416	0.807788	-0.433901	1.67403	0
SC5A3_HUMAN	Sodium/myo-inositol cotransporter	SLC5A3	1.48738	1.84487	1.51475	0.692132	1.68947	1	1.29887	1.14071	1.24688	0.29727	1.47683	0	1.31412	1.74566	1.30458	0.540809	1.20421	0
ACPM_HUMAN	Acyl carrier protein, mitochondrial	NDUFAB1	0.939467	0.896892	1.09505	-0.0333661	0.154863	0	2.04802	2.24021	1.66807	0.989454	1.79172	1	1.40515	1.14329	1.02347	0.251732	0.665098	0
TSN7_HUMAN	Tetraspanin-7	TSPAN7	0.730685	0.649262	0.83611	-0.436967	1.28517	0	0.570653	0.570864	0.469619	-0.896885	1.97381	-1	0.693487	0.584035	0.614317	-0.665173	1.92567	-1
DHRS7_HUMAN	Dehydrogenase/reductase SDR family member 7	DHRS7	1.22811	1.2792	1.1248	0.275847	1.42316	0	1.54608	1.46926	1.31684	0.53013	1.78538	0	1.68702	1.50778	1.68474	0.701783	2.23391	1
PPTC7_HUMAN	Protein phosphatase PTC7 homolog	PPTC7	0.738758	0.76569	0.777878	-0.394458	2.50905	0	0.657989	0.621665	0.647513	-0.638481	2.83761	-1	0.844729	0.710372	0.76907	-0.368246	1.44714	0
GTR1_HUMAN	Solute carrier family 2, facilitated glucose transporter member 1	SLC2A1	1.24271	1.24349	1.43153	0.385053	1.52032	0	1.42	1.55169	1.52754	0.584714	2.34371	0	1.32346	1.56088	1.70888	0.614544	1.51946	1
MOFA1_HUMAN	MORF4 family-associated protein 1	MRFAP1	0.816025	0.737147	0.576143	-0.494573	1.11937	0	0.631937	0.552732	0.510786	-0.82329	1.93971	-1	0.514019	0.448841	0.556121	-0.981858	2.08308	-1
RS20_HUMAN	40S ribosomal protein S20	RPS20	0.686042	0.635597	0.623987	-0.624729	2.35217	-1	1.05155	1.1405	0.928973	0.0570579	0.216598	0	0.987437	0.885878	0.784528	-0.174706	0.700058	0
SDC1_HUMAN	Syndecan-1	SDC1	0.689895	0.669013	0.666363	-0.566848	3.10918	0	0.584552	0.715029	0.772136	-0.534135	1.34488	0	0.540817	0.656387	0.662217	-0.69011	1.73907	-1
MPU1_HUMAN	Mannose-P-dolichol utilization defect 1 protein	MPDU1	1.20986	1.09909	1.4071	0.30881	0.996049	0	1.47043	1.39399	1.99009	0.694365	1.28691	0	1.33875	1.47321	1.78204	0.61479	1.42051	1
LAMP2_HUMAN	Lysosome-associated membrane glycoprotein 2	LAMP2	0.942961	0.873747	1.05112	-0.0650045	0.331975	0	0.567107	0.71506	0.561051	-0.702736	1.60636	-1	0.915107	0.810194	0.823952	-0.234888	1.30286	0
ANO10_HUMAN	Anoctamin-10	ANO10	1.18611	1.13516	1.27146	0.260118	1.49082	0	1.44691	1.76141	1.87049	0.759526	1.66808	1	1.75839	1.52055	1.80759	0.761719	1.98839	1
CHCH2_HUMAN	Coiled-coil-helix-coiled-coil-helix domain-containing protein 2	CHCHD2	1.19565	0.916152	1.07713	0.0881101	0.25933	0	1.76749	1.5246	1.3622	0.633599	1.53817	1	1.29193	1.02781	1.16842	0.217505	0.802828	0
ASF1A_HUMAN	Histone chaperone ASF1A	ASF1A	0.69883	0.985382	0.851207	-0.242738	0.666363	0	0.578168	0.640893	0.613435	-0.711153	2.43981	-1	0.657056	0.816809	0.741184	-0.437624	1.40347	0
GORS2_HUMAN	Golgi reassembly-stacking protein 2	GORASP2	0.667814	0.645284	0.706831	-0.570658	2.35029	0	0.835066	0.821791	1.01372	-0.167813	0.667993	0	0.746361	0.642617	0.598292	-0.594175	1.62626	-1
NQO1_HUMAN	NAD(P)H dehydrogenase [quinone] 1	NQO1	1.12827	1.03742	1.03323	0.0926195	0.802012	0	1.57809	1.53043	1.54499	0.633358	3.37017	1	1.78493	1.47393	1.57607	0.688531	1.86295	1
H15_HUMAN	Histone H1.5	HIST1H1B	1.04547	1.37871	1.53506	0.400262	0.833414	0	1.04757	1.2207	1.61138	0.370962	0.707736	0	1.35251	1.56991	1.63014	0.601714	1.73406	1
DBNL_HUMAN	Drebrin-like protein	DBNL	0.636086	0.698862	0.782727	-0.502481	1.55539	0	0.670649	0.678138	0.637446	-0.594928	2.67303	-1	0.677172	0.724296	0.61944	-0.569958	1.89417	0
COXM1_HUMAN	COX assembly mitochondrial protein homolog	CMC1	1.13618	1.0743	1.1091	0.146041	1.60475	0	1.45158	1.75447	1.61256	0.683655	1.8767	1	1.36871	1.28457	1.35859	0.419311	2.32548	0
IBP1_HUMAN	Insulin-like growth factor-binding protein 1	IGFBP1	1.81192	1.96336	2.02882	0.95211	2.58695	1	1.93739	1.9947	2.13573	1.01622	2.77437	1	2.3861	1.46547	1.73602	0.897263	1.28298	0
MANF_HUMAN	Mesencephalic astrocyte-derived neurotrophic factor	MANF	1.15718	1.11556	1.07146	0.156697	1.40061	0	1.92179	1.49908	1.5031	0.71486	1.56444	1	1.32553	1.30401	1.23272	0.36448	2.1241	0
GHITM_HUMAN	Growth hormone-inducible transmembrane protein	GHITM	1.10698	1.05028	0.95626	0.053586	0.3045	0	1.46727	1.38564	1.49731	0.536129	2.41023	0	1.35451	1.78636	1.37417	0.589778	1.3287	1
EPHB4_HUMAN	Ephrin type-B receptor 4	EPHB4	0.668632	0.835856	0.954111	-0.287126	0.742857	0	0.486375	0.605281	0.834459	-0.639268	1.01642	0	0.572356	0.569834	0.772549	-0.647815	1.3483	-1
CDC42_HUMAN	Cell division control protein 42 homolog	CDC42	1.1464	1.06441	1.00366	0.0996171	0.655326	0	1.44617	1.27469	1.25823	0.407477	1.61697	0	1.45822	1.62173	1.53483	0.621297	2.29575	1
SUMO2_HUMAN	Small ubiquitin-related modifier 2	SUMO2	0.635086	0.610236	0.606275	-0.696193	3.04458	-1	0.989571	2.18828	1.32334	0.585343	0.569846	0	0.792332	0.826354	0.692217	-0.376506	1.41269	0
RFOX2_HUMAN	RNA binding protein fox-1 homolog 2	RBFOX2	0.96764	1.01121	0.991321	-0.0144183	0.293493	0	0.612566	0.70682	0.649337	-0.607703	2.02167	-1	0.742678	0.683143	0.639906	-0.538312	1.88755	0
S39A1_HUMAN	Zinc transporter ZIP1	SLC39A1	0.612186	0.742965	0.851904	-0.44284	1.09162	0	0.519435	0.504094	0.522627	-0.956277	3.5482	-1	0.429286	0.505447	0.568155	-0.997225	1.87623	-1
NUMA1_HUMAN	Nuclear mitotic apparatus protein 1	NUMA1	2.41593	1.56292	1.91548	0.974365	1.46196	1	1.16186	1.08115	0.969516	0.0987477	0.470976	0	1.01512	0.985901	1.07879	0.0378779	0.359487	0
KNOP1_HUMAN	Lysine-rich nucleolar protein 1	KNOP1	1.1564	0.995546	1.14394	0.135705	0.704792	0	0.585889	0.645487	0.755057	-0.594783	1.52438	-1	0.688204	0.714897	0.762447	-0.47023	2.08278	0
CLCA_HUMAN	Clathrin light chain A	CLTA	0.885537	0.900329	0.840558	-0.191863	1.63393	0	1.06403	0.985097	0.923292	-0.0133262	0.0888809	0	0.554756	0.491619	0.53199	-0.926532	2.52052	-1
SCRB1_HUMAN	Scavenger receptor class B member 1	SCARB1	0.615082	0.620503	0.604777	-0.704973	3.62433	-1	0.711337	0.691333	0.639641	-0.554759	2.17314	0	0.496283	0.464476	0.481995	-1.05614	3.16497	-1
HGS_HUMAN	Hepatocyte growth factor-regulated tyrosine kinase substrate	HGS	0.669059	0.635517	0.595938	-0.658572	2.27491	-1	1.0223	0.795511	0.885565	-0.150198	0.566913	0	1.07742	1.00229	1.04416	0.058373	0.70783	0
PODXL_HUMAN	Podocalyxin	PODXL	1.06612	1.2249	1.0538	0.156969	0.799763	0	1.52868	1.4807	1.74797	0.665198	1.91814	1	1.56797	1.59029	1.68348	0.690562	2.68659	1
KDSR_HUMAN	3-ketodihydrosphingosine reductase	KDSR	1.16565	1.45898	1.17573	0.341172	1.0558	0	1.25704	1.37883	1.47075	0.452986	1.68447	0	1.49833	1.65325	1.59343	0.66145	2.40788	1
UB2V1_HUMAN	Ubiquitin-conjugating enzyme E2 variant 1	UBE2V1	0.694593	0.495815	0.655629	-0.700531	1.38377	-1	0.707873	1.06385	0.823246	-0.209247	0.505675	0	0.94245	0.958023	0.899859	-0.0993645	1.17923	0
VILI_HUMAN	Villin-1	VIL1	0.936055	0.9239	0.767974	-0.191036	0.778944	0	0.799176	0.711357	0.754806	-0.405235	1.85685	0	0.633836	0.674046	0.605938	-0.648507	2.33123	-1
ACOT8_HUMAN	Acyl-coenzyme A thioesterase 8	ACOT8	1.09915	1.29028	1.27	0.286653	1.2114	0	1.07862	0.981367	1.57847	0.278365	0.443714	0	1.37982	1.65646	1.54058	0.609395	1.8054	1
HORN_HUMAN	Hornerin	HRNR	1.20825	1.12751	1.08185	0.188026	1.24484	0	0.975974	0.572372	1.02853	-0.219336	0.36869	0	0.701226	0.644961	0.640182	-0.594829	2.30475	-1
ITIH2_HUMAN	Inter-alpha-trypsin inhibitor heavy chain H2	ITIH2	0.80117	0.795345	0.808735	-0.318776	3.3207	0	0.652891	0.638974	0.681439	-0.604349	2.69297	-1	0.667992	0.587496	0.79998	-0.545496	1.30296	0
EXOC6_HUMAN	Exocyst complex component 6	EXOC6	0.721505	0.556954	0.679518	-0.615599	1.50627	-1	0.562378	0.655831	0.795142	-0.575363	1.25866	0	0.588153	0.722614	0.847576	-0.475038	1.0731	0
F162A_HUMAN	Protein FAM162A	FAM162A	1.31758	1.08894	0.778839	0.086494	0.0798325	0	1.97114	1.57365	1.33583	0.702101	1.28196	0	2.09752	1.37311	1.95192	0.854009	1.31852	1
S14L1_HUMAN	SEC14-like protein 1	SEC14L1	0.660494	0.714405	0.780228	-0.47719	1.69379	0	0.480057	0.571168	0.526993	-0.926667	2.22123	-1	0.608036	0.549364	0.543956	-0.818278	2.40935	-1
ATRN_HUMAN	Attractin	ATRN	0.791027	0.765813	0.864349	-0.309247	1.56861	0	0.510847	0.647906	0.721765	-0.673832	1.36815	-1	0.626642	0.592635	0.878416	-0.516159	1.02939	0
HACD2_HUMAN	Very-long-chain (3R)-3-hydroxyacyl-CoA dehydratase 2	HACD2	0.971314	0.994059	0.918412	-0.0569988	0.637643	0	1.50878	1.52296	1.35636	0.548633	2.02326	0	1.70413	1.79241	1.80804	0.822276	2.97966	1
MMP14_HUMAN	Matrix metalloproteinase-14	MMP14	1.41841	0.989033	1.46449	0.36809	0.706039	0	1.24453	1.45615	1.31959	0.42233	1.62039	0	1.65986	1.493	1.37925	0.595219	1.77684	1
PDXK_HUMAN	Pyridoxal kinase	PDXK	0.879754	0.68432	0.637128	-0.446671	1.08403	0	0.704762	0.698537	0.583634	-0.594419	1.67468	-1	0.645515	0.588813	0.591357	-0.716524	2.44314	-1
THEM4_HUMAN	Acyl-coenzyme A thioesterase THEM4	THEM4	1.36489	1.25036	1.27442	0.374687	1.98327	0	1.52555	1.31301	1.65221	0.581999	1.5631	0	1.6666	1.53471	1.48565	0.643692	2.23233	1
IMDH2_HUMAN	Inosine-5'-monophosphate dehydrogenase 2	IMPDH2	0.542436	0.672671	0.806971	-0.569123	1.14875	0	0.556742	0.709016	0.800652	-0.537836	1.15871	0	0.650036	0.648543	0.603801	-0.657157	2.55158	-1
S19A1_HUMAN	Folate transporter 1	SLC19A1	0.818104	0.597891	0.634285	-0.549142	1.25359	0	0.51129	0.616187	0.39369	-0.979783	1.47955	-1	0.762336	0.551608	0.592411	-0.654145	1.37607	-1
CAPR1_HUMAN	Caprin-1	CAPRIN1	0.910243	0.858241	0.869676	-0.18543	1.73072	0	1.82316	1.52093	1.35077	0.646119	1.43095	1	1.09497	1.08536	1.10889	0.132783	2.34243	0
MIF_HUMAN	Macrophage migration inhibitory factor	MIF	0.644852	0.532054	0.733792	-0.650862	1.41031	-1	1.04177	1.06209	0.676131	-0.109886	0.237249	0	0.88809	1.12986	0.76521	-0.108241	0.284755	0
DNLI1_HUMAN	DNA ligase 1	LIG1	0.850989	0.786654	0.77066	-0.316946	1.73883	0	0.59045	0.539199	0.611574	-0.78486	2.32793	-1	0.61746	0.704156	0.684802	-0.58034	2.01532	0
MAIP1_HUMAN	m-AAA protease-interacting protein 1, mitochondrial	MAIP1	1.11723	1.1406	1.02834	0.13145	0.981261	0	1.69325	1.72665	1.51665	0.718542	2.18399	1	1.83856	1.65318	1.4826	0.729543	1.82447	1
TPD53_HUMAN	Tumor protein D53	TPD52L1	1.23668	1.22184	1.2237	0.29561	3.4645	0	1.77006	1.49028	1.66983	0.716676	1.9877	1	1.49541	1.38783	1.24345	0.460021	1.55956	0
EXOC2_HUMAN	Exocyst complex component 2	EXOC2	0.494849	0.471459	0.600212	-0.937399	1.90551	-1	0.543006	0.715666	0.658423	-0.64604	1.51023	-1	0.662581	0.778647	0.630332	-0.534245	1.55595	0
SGMR1_HUMAN	Sigma non-opioid intracellular receptor 1	SIGMAR1	0.826083	0.827512	0.770724	-0.307383	1.92799	0	0.641053	0.609014	0.612809	-0.687431	2.94073	-1	0.850365	0.793445	0.755983	-0.322053	1.65028	0
EF1B_HUMAN	Elongation factor 1-beta	EEF1B2	0.861685	0.787099	0.890743	-0.240402	1.34515	0	1.6443	1.62724	1.28272	0.602255	1.43432	1	0.917848	1.04026	1.03883	-0.00147512	0.0205882	0
PDCD4_HUMAN	Programmed cell death protein 4	PDCD4	1.55438	1.63384	1.48835	0.640489	2.43475	1	1.04541	1.01562	1.12592	0.0872172	0.716208	0	1.04085	0.969145	1.01626	0.0125728	0.135928	0
RS4Y1_HUMAN	40S ribosomal protein S4, Y isoform 1	RPS4Y1	1.04364	0.894486	1.05202	-0.00474764	0.0364341	0	1.45622	1.63617	1.51623	0.619369	2.20029	1	0.346034	0.366521	0.410854	-1.41708	2.58255	-1
KAP0_HUMAN	cAMP-dependent protein kinase type I-alpha regulatory subunit	PRKAR1A	0.685078	0.666716	0.508595	-0.689358	1.44208	-1	0.574479	0.863472	0.441244	-0.674848	0.913424	0	0.750279	0.959124	0.523727	-0.425896	0.687575	0
EXOC1_HUMAN	Exocyst complex component 1	EXOC1	0.635655	0.543005	0.552657	-0.793092	2.09444	-1	0.667016	0.570398	0.815643	-0.547189	1.19542	0	0.841625	0.553014	0.786212	-0.460071	0.90843	0
S10AA_HUMAN	Protein S100-A10	S100A10	0.560548	0.521907	0.529084	-0.896524	2.90774	-1	1.51602	1.37662	1.15583	0.432417	1.18046	0	0.982924	0.958358	0.898936	-0.0789606	0.763628	0
FAHD1_HUMAN	Acylpyruvase FAHD1, mitochondrial	FAHD1	1.35553	1.19981	1.21727	0.330602	1.56191	0	1.72187	1.37001	1.34933	0.565992	1.4056	0	1.60354	1.73803	1.50654	0.692463	2.13075	1
S39AA_HUMAN	Zinc transporter ZIP10	SLC39A10	0.855804	0.650701	0.800777	-0.378768	1.08357	0	0.678525	0.628225	0.784832	-0.520368	1.51554	0	0.683744	0.577114	0.706447	-0.608742	1.6781	-1
ZNHI2_HUMAN	Zinc finger HIT domain-containing protein 2	ZNHIT2	2.00884		2.22731	1.08275	1.35858	1	2.01519		0.537233	0.351868	0.0169082	0	0.862421		0.885426	-0.194421	1.208	0
LAMB3_HUMAN	Laminin subunit beta-3	LAMB3	0.762489	1.21902	0.808287	-0.104801	0.233046	0	1.38309	1.25575	1.71675	0.537908	1.23056	0	1.73143	1.61282	1.5095	0.694139	2.17063	1
FABP5_HUMAN	Fatty acid-binding protein, epidermal	FABP5	0.53895	0.569953	0.547343	-0.857046	3.10438	-1	0.727371	0.709899	0.855469	-0.38789	1.36417	0	0.629092	0.646899	0.764341	-0.556158	1.62827	0
CG050_HUMAN	Uncharacterized protein C7orf50	C7orf50	0.959883	0.778807	0.815754	-0.231953	0.915519	0	0.580286	0.616522	0.67379	-0.681463	2.08277	-1	0.734306	0.659064	0.598426	-0.590892	1.70195	-1
ALBU_HUMAN	Serum albumin	ALB	0.822337	0.834607	0.773382	-0.303812	1.92139	0	0.627221	0.477567	0.51213	-0.891716	1.77765	-1	0.699841	0.579196	0.743102	-0.569079	1.47515	0
RT17_HUMAN	28S ribosomal protein S17, mitochondrial	MRPS17	1.29113	1.24125	1.15606	0.298049	1.62231	0	1.3673	1.63797	1.18723	0.482847	1.13767	0	1.71309	1.4907	1.49975	0.648784	1.99478	1
RL34_HUMAN	60S ribosomal protein L34	RPL34	0.827924	0.779168	0.779103	-0.33025	2.11328	0	1.45552	1.34227	1.24466	0.430267	1.64794	0	1.66227	1.56453	1.851	0.759241	2.06078	1
MBP_HUMAN	Myelin basic protein	MBP	0.67939	1.11123	0.461084	-0.413948	0.521313	0	0.708448	0.892588	0.847187	-0.293227	1.01362	0	0.597532	0.649978	0.749017	-0.58747	1.60706	-1
SKP1_HUMAN	S-phase kinase-associated protein 1	SKP1	0.945684	1.10123	1.19763	0.113053	0.399756	0	1.50998	1.57699	1.66881	0.664719	2.40448	1	1.20438	0.902803	1.32268	0.193191	0.395334	0
RM46_HUMAN	39S ribosomal protein L46, mitochondrial	MRPL46	1.29825	1.21011	1.23414	0.319037	2.05134	0	1.49592	1.31363	1.50594	0.524563	1.83016	0	1.7487	1.61729	1.84425	0.796386	2.32206	1
ERCC3_HUMAN	TFIIH basal transcription factor complex helicase XPB subunit	ERCC3	1.30159	1.52737	1.75178	0.610619	1.39742	1	1.08846	1.10143	1.24825	0.196664	1.03662	0	1.13439	1.1257	1.23647	0.22097	1.43295	0
ASNS_HUMAN	Asparagine synthetase [glutamine-hydrolyzing]	ASNS	1.12086	1.37213	1.27546	0.329009	1.20162	0	1.9487	1.8841	1.15763	0.734203	0.986338	0	1.56077	1.65365	1.31633	0.594788	1.56748	1
ITAE_HUMAN	Integrin alpha-E	ITGAE	0.758117	0.643411	0.924929	-0.366828	0.895367	0	0.597828	0.607736	0.705287	-0.650747	1.88093	-1	0.271822	0.366596	0.380353	-1.55813	2.02803	-1
NDUA8_HUMAN	NADH dehydrogenase [ubiquinone] 1 alpha subcomplex subunit 8	NDUFA8	1.1528	0.996395	1.07132	0.10233	0.616051	0	1.20895	1.36326	1.25654	0.351911	1.68543	0	1.85817	1.69213	1.67511	0.800583	2.4516	1
GRB2_HUMAN	Growth factor receptor-bound protein 2	GRB2	0.648703	0.67638	0.659129	-0.596397	3.06281	-1	0.647465	0.804762	0.915413	-0.341513	0.870766	0	0.634706	0.569253	0.603791	-0.730768	2.41804	-1
OSTC_HUMAN	Oligosaccharyltransferase complex subunit OSTC	OSTC	1.0004	0.758497	0.860438	-0.195762	0.662117	0	1.55396	1.32063	1.63324	0.587471	1.61263	1	1.41955	1.40962	1.38076	0.488836	3.22042	0
PLPL8_HUMAN	Calcium-independent phospholipase A2-gamma	PNPLA8	1.00052	1.32572	1.4149	0.318514	0.727752	0	2.83549	1.38998	1.36951	0.899173	0.841193	0	1.7081	1.64407	1.70353	0.752947	3.2545	1
ALKB7_HUMAN	Alpha-ketoglutarate-dependent dioxygenase alkB homolog 7, mitochondrial	ALKBH7	0.732239	0.718344	0.854113	-0.380386	1.40115	0	0.758262	0.681734	0.756743	-0.449599	1.90737	0	0.643264	0.717021	0.622486	-0.597444	1.98364	-1
S100P_HUMAN	Protein S100-P	S100P	0.653921	0.855224	0.91906	-0.305072	0.781323	0	1.65082	1.74191	1.71135	0.766689	3.05367	1	1.4163	0.740909	1.11463	0.125137	0.0923942	0
TOLIP_HUMAN	Toll-interacting protein	TOLLIP	0.69098	0.649235	0.669336	-0.578089	2.69757	0	0.742623	0.660466	0.566884	-0.606786	1.49523	-1	0.808208	0.727237	0.752075	-0.391178	1.89134	0
AT1B3_HUMAN	Sodium/potassium-transporting ATPase subunit beta-3	ATP1B3	1.10338	1.31306	1.56528	0.40843	0.943511	0	1.69519	1.6513	2.12136	0.866008	1.75817	1	1.8442	1.53708	1.72792	0.768133	2.00113	1
PAQR2_HUMAN	Adiponectin receptor protein 2	ADIPOR2	1.26261	0.815706	1.62315	0.303137	0.315212	0	0.796486	0.776093	0.611074	-0.458219	1.2119	0	0.629172	0.656003	0.711862	-0.587101	2.10809	-1
D19L1_HUMAN	Probable C-mannosyltransferase DPY19L1	DPY19L1	1.07625	1.00462	1.06827	0.0699963	0.799637	0	1.60978	1.7651	1.25838	0.627066	1.28257	0	1.60461	1.59412	1.49581	0.646022	2.60259	1
IPO4_HUMAN	Importin-4	IPO4	0.659436	0.583294	0.898994	-0.48619	0.955852	0	0.90317	0.828823	0.696229	-0.305062	0.978805	0	0.609518	0.723786	0.626052	-0.614582	1.81993	-1
PTCD1_HUMAN	Pentatricopeptide repeat-containing protein 1, mitochondrial	PTCD1	1.21465	1.13421	1.21841	0.249858	1.74866	0	1.33621	1.35118	1.2594	0.395714	2.20097	0	1.68616	1.50234	1.34096	0.594375	1.59651	1
FETUA_HUMAN	Alpha-2-HS-glycoprotein	AHSG	0.772453	0.884276	0.774355	-0.303363	1.38174	0	0.483056	0.578078	0.712292	-0.758423	1.38921	-1	0.645417	0.724511	0.883496	-0.412844	1.07212	0
QCR9_HUMAN	Cytochrome b-c1 complex subunit 9	UQCR10	0.839882	0.842899	0.925625	-0.201794	1.32412	0	2.75113	2.18315	1.69207	1.14325	1.50258	1	3.92157	3.83996	4.24154	2.00037	3.32172	1
CYC_HUMAN	Cytochrome c	CYCS	1.00181	1.07006	1.09322	0.077282	0.740409	0	1.8918	2.38482	1.78611	1.01501	1.8026	1	0.896158	1.11424	1.08744	0.0462977	0.13737	0
BORG4_HUMAN	Cdc42 effector protein 4	CDC42EP4	0.509146	0.650401	0.548664	-0.812475	1.79981	-1	0.901348	1.02438	0.816575	-0.129576	0.540763	0	0.841809	0.802277	0.718484	-0.344606	1.44586	0
RBM45_HUMAN	RNA-binding protein 45	RBM45	0.937299	0.777958	0.861661	-0.219316	0.988613	0	0.57217	0.611901	0.732642	-0.646328	1.59386	-1	0.739769	0.693336	0.84194	-0.399068	1.40713	0
SPRY7_HUMAN	SPRY domain-containing protein 7	SPRYD7	1.96396	1.3499	1.23806	0.601513	0.968423	0	1.68385		0.970993	0.408626	0.270896	0	2.26976	1.71556	1.59493	0.895367	1.52548	1
DNMBP_HUMAN	Dynamin-binding protein	DNMBP	1.82286	1.35568	2.07179	0.807446	1.30694	1	0.595225	0.909225	0.583673	-0.522757	0.930765	0	0.706245	0.643888	0.8321	-0.459158	1.30435	0
RRP15_HUMAN	RRP15-like protein	RRP15	1.09477	0.955903	1.03696	0.0415361	0.25112	0	0.499677	0.407285	0.659738	-0.937233	1.38775	-1	0.518522	0.505881	0.713436	-0.787668	1.43056	-1
H1X_HUMAN	Histone H1x	H1FX	0.876594	0.941056	0.806312	-0.193216	1.03093	0	0.722363	0.94578	0.828611	-0.264909	0.86964	0	0.615009	0.766851	0.554961	-0.631272	1.36966	-1
COA4_HUMAN	Cytochrome c oxidase assembly factor 4 homolog, mitochondrial	COA4	0.691809	0.651682	0.60076	-0.625748	2.06013	-1	0.930382	0.627929	0.575248	-0.4917	0.875586	0	0.764236	0.515292	0.570055	-0.697763	1.28411	0
ATP6_HUMAN	ATP synthase subunit a	MT-ATP6	1.17652	1.20518	0.909875	0.133815	0.351826	0	1.74483	1.92071	2.60569	1.06379	1.57047	1	1.66889	1.63484	2.44279	0.937726	1.39692	1
RS23_HUMAN	40S ribosomal protein S23	RPS23	0.745134	0.738349	0.738726	-0.432967	4.00978	0	1.47081	0.953932	1.01666	0.198035	0.325226	0	2.23738	1.48871	1.71652	0.859338	1.40131	1
LTOR4_HUMAN	Ragulator complex protein LAMTOR4	LAMTOR4	1.02517	0.949779		-0.0181862	0.104498	0	1.63116	1.76381		0.763396	1.32776	1	2.22932	2.59538		1.27044	1.25965	0
ACOD_HUMAN	Acyl-CoA desaturase	SCD	0.874872	0.759072	0.872049	-0.25958	1.22071	0	0.456716	0.665648	0.460235	-0.922667	1.46693	-1	0.562941	0.512035	0.487118	-0.94148	2.37912	-1
BLOM7_HUMAN	Protein BLOM7	KIAA0907	1.05295	1.04441	0.844586	-0.0281929	0.116037	0	0.740012	0.708145	0.706227	-0.477687	2.68137	0	0.680362	0.636287	0.681528	-0.586278	2.51212	-1
PYGL_HUMAN	Glycogen phosphorylase, liver form	PYGL	1.25507	1.10823	1.00105	0.165368	0.631538	0	1.84988	1.90043	1.64327	0.84628	2.23781	1	1.75985	1.60651	1.45491	0.684451	1.87565	1
MAP2_HUMAN	Methionine aminopeptidase 2	METAP2	0.522065	0.524272		-0.934653	2.68345	-1	1.28176	1.08972		0.24579	0.540806	0	1.02165	0.74908		-0.175655	0.261924	0
CLU_HUMAN	Clustered mitochondria protein homolog	CLUH	0.517572	0.720225	0.67725	-0.647582	1.34131	-1	0.659136	0.772519	0.849989	-0.39489	1.1946	0	0.623922	0.793578	0.829785	-0.41678	1.1035	0
TNR3_HUMAN	Tumor necrosis factor receptor superfamily member 3	LTBR	0.811767	0.724887	0.791122	-0.36601	1.75471	0	0.718169	0.604803	0.642741	-0.60991	1.86337	-1	0.711691	0.723163	0.635929	-0.534786	1.93559	0
FADS2_HUMAN	Fatty acid desaturase 2	FADS2	0.717987	0.544416	0.654973	-0.645829	1.51374	-1	0.679535	0.658645	0.544373	-0.672272	1.67772	-1	0.656658	0.328161	0.431267	-1.08305	1.22777	0
NP1L4_HUMAN	Nucleosome assembly protein 1-like 4	NAP1L4	0.648199	0.501832	0.690521	-0.704824	1.43959	-1	0.649935	0.691641	0.678589	-0.570489	2.66678	0	0.741213	0.619446	1.1574	-0.252653	0.426675	0
ITPK1_HUMAN	Inositol-tetrakisphosphate 1-kinase	ITPK1	1.67801	0.836843	0.936068	0.202019	0.146488	0	1.81552	1.78705	2.10232	0.927235	2.18916	1	2.63236	1.02552	0.931883	0.613459	0.345496	0
TSP1_HUMAN	Thrombospondin-1	THBS1		0.384944	0.480174	-1.20903	1.08153	0	0.571651	0.365998	0.287611	-1.29187	1.36485	-1	0.647058	0.477943	0.616455	-0.784669	1.55713	-1
S35D2_HUMAN	UDP-N-acetylglucosamine/UDP-glucose/GDP-mannose transporter	SLC35D2	0.946877	1.20057	0.775675	-0.0374535	0.11275	0	1.09943	1.40395	0.913704	0.187801	0.342819	0	1.62756	1.69519	1.54185	0.697358	2.49187	1
CD47_HUMAN	Leukocyte surface antigen CD47	CD47	1.00367	1.03988	0.895728	-0.0294999	0.175602	0	1.47444	1.44857	1.74601	0.638158	1.74682	1	1.38041	1.43812	1.47981	0.518815	2.50296	0
TSN3_HUMAN	Tetraspanin-3	TSPAN3	0.479356	0.789377	1.15099	-0.31012	0.410323	0	0.416736	0.659726	0.665579	-0.784184	1.17284	0	0.393993	0.602807	0.524309	-0.97984	1.50888	-1
GULP1_HUMAN	PTB domain-containing engulfment adapter protein 1	GULP1	0.796885	0.793604	0.856514	-0.293947	1.84243	0	0.635929	0.595392	0.697978	-0.636886	1.97327	-1	0.640469	0.763321	0.71556	-0.50134	1.68288	0
PDCD5_HUMAN	Programmed cell death protein 5	PDCD5	0.501653	0.411045	0.772812	-0.831778	1.08895	0	0.704175	0.7755	0.934478	-0.313446	0.942534	0	0.596342	0.627349	0.734493	-0.615447	1.68664	-1
COA6_HUMAN	Cytochrome c oxidase assembly factor 6 homolog	COA6	1.07206	0.821378	0.94591	-0.0794026	0.291254	0	1.54914	1.62019	1.43907	0.619303	2.1902	1	1.05471	1.14712	0.999867	0.0938762	0.596184	0
CO4A_HUMAN	Complement C4-A	C4A	1.02858	0.920384	0.802837	-0.124585	0.481504	0	0.367712	0.39647	0.355592	-1.42175	2.97388	-1	1.04675	1.29201	1.02393	0.164652	0.551674	0
CP51A_HUMAN	Lanosterol 14-alpha demethylase	CYP51A1	0.780146	0.867955	0.852901	-0.262457	1.50782	0	0.693206	0.665524	0.548251	-0.653671	1.61892	-1	0.492502	0.548856	0.528757	-0.934092	2.62115	-1
HMGB3_HUMAN	High mobility group protein B3	HMGB3	1.10195	0.995455	1.02892	0.0595037	0.508566	0	1.70623	1.54643	1.49636	0.662666	2.1345	1	1.13137	1.17885	1.11398	0.190808	1.79638	0
SYAC_HUMAN	Alanine--tRNA ligase, cytoplasmic	AARS	0.534225	0.652659	0.504814	-0.826491	1.75379	-1	0.598881	0.837165	0.726875	-0.471982	1.13007	0	0.883304	0.80127	0.876801	-0.228043	1.43546	0
TX1B3_HUMAN	Tax1-binding protein 3	TAX1BP3	0.700685	0.643659	0.568089	-0.649553	1.75592	-1	1.18101	0.936114	1.32501	0.198342	0.469654	0	0.807994	0.848934	0.821549	-0.275509	2.24268	0
RT21_HUMAN	28S ribosomal protein S21, mitochondrial	MRPS21	0.536321	0.762435	0.461149	-0.769464	1.18813	0	0.660533	0.507765	0.964715	-0.492069	0.742507	0	0.594661	0.642856	0.590549	-0.714645	2.52374	-1
IKBL1_HUMAN	NF-kappa-B inhibitor-like protein 1	NFKBIL1	0.603102	0.764231	0.727023	-0.518456	1.43244	0	0.526283	0.620827	0.600143	-0.779874	2.07071	-1	0.599291	0.652312	0.679356	-0.635645	2.16028	-1
SELS_HUMAN	Selenoprotein S	SELENOS	0.982428	1.05639	1.00339	0.0201556	0.22551	0	1.47396	1.67778	1.56627	0.653216	2.16749	1	1.32303	1.23878	1.6574	0.492011	1.19766	0
CHM2B_HUMAN	Charged multivesicular body protein 2b	CHMP2B	0.810846	0.768521	0.761989	-0.357618	2.21598	0	0.803862	0.694239	0.815886	-0.374582	1.43772	0	0.616082	0.591231	0.626409	-0.710189	2.91572	-1
COQ6_HUMAN	Ubiquinone biosynthesis monooxygenase COQ6, mitochondrial	COQ6	0.572597		1.02839	-0.321039	0.274141	0	0.664661		0.676035	-0.577018	1.86966	0	0.65793		0.647333	-0.61566	1.91687	-1
EIF1_HUMAN	Eukaryotic translation initiation factor 1	EIF1	0.874087	0.861048	0.788261	-0.249596	1.48621	0	0.82864	0.907067	1.03671	-0.11382	0.482093	0	0.596577	0.697304	0.680074	-0.603873	1.88755	-1
VKORL_HUMAN	Vitamin K epoxide reductase complex subunit 1-like protein 1	VKORC1L1	1.05159	1.09607	1.27373	0.18962	0.798687	0	2.18186	1.84054	2.19837	1.05213	2.19908	1	2.40804	1.86726	1.92865	1.04822	1.91716	1
RM01_HUMAN	39S ribosomal protein L1, mitochondrial	MRPL1	0.818567	1.17168	1.03453	0.0118644	0.00767853	0	1.50545	1.66197	1.88146	0.751	1.81686	1	1.35314	1.41018	1.50664	0.509259	2.10727	0
PPHLN_HUMAN	Periphilin-1	PPHLN1	1.04612	0.931449	1.3809	0.162844	0.313194	0	0.765134	0.586682	0.839022	-0.453479	1.02889	0	0.571798	0.70419	0.578704	-0.693783	1.72612	-1
LYRM2_HUMAN	LYR motif-containing protein 2	LYRM2	0.88699	0.881581	0.817631	-0.214128	1.53053	0	0.824153	0.912041	0.949735	-0.159541	0.932666	0	0.618049	0.6128	0.695345	-0.63921	2.08086	-1
ASC_HUMAN	Apoptosis-associated speck-like protein containing a CARD	PYCARD	0.591117	0.665379	0.556952	-0.726227	1.97882	-1	0.814861	0.930117	0.55295	-0.384629	0.689692	0	0.733776	0.752064	0.617657	-0.512173	1.54466	0
SPON1_HUMAN	Spondin-1	SPON1	0.591245	0.682602	0.548411	-0.719235	1.79789	-1	0.264195	0.393098	0.492707	-1.38333	1.49246	-1	1.45267	0.454591	0.59529	-0.26156	0.328957	0
EEA1_HUMAN	Early endosome antigen 1	EEA1	0.498868	0.627232	0.590192	-0.805667	1.83957	-1	1.06876	0.781398	0.758768	-0.201508	0.523312	0	0.930353	0.770321	0.656091	-0.348154	0.885103	0
KDM2A_HUMAN	Lysine-specific demethylase 2A	KDM2A	1.61943	1.67224		0.718818	1.68822	1	1.11615	1.25486		0.245503	0.671578	0	1.06923	1.06048		0.0906593	1.38118	0
DJC11_HUMAN	DnaJ homolog subfamily C member 11	DNAJC11	1.03504	0.982321		0.01247	0.0946233	0	0.524813	0.471306		-1.00561	1.31061	-1	0.943234	0.873164		-0.13892	0.617988	0
TIM22_HUMAN	Mitochondrial import inner membrane translocase subunit Tim22	TIMM22	1.14203	1.4269	1.19264	0.326373	1.08052	0	1.22617	1.23435	1.17296	0.276388	2.1592	0	1.60313	1.32113	1.8118	0.658727	1.40245	1
TTC17_HUMAN	Tetratricopeptide repeat protein 17	TTC17	0.654307	0.508139	0.725821	-0.6679	1.3328	-1	0.809357	0.81461	0.726993	-0.351713	1.65921	0	1.06307	0.704044	0.561889	-0.36525	0.581736	0
S38A1_HUMAN	Sodium-coupled neutral amino acid transporter 1	SLC38A1	1.06121	1.06053	1.0334	0.0727415	1.5393	0	1.56093	1.65337	1.33579	0.600932	1.6377	1	1.4396	1.4776	1.39374	0.523044	2.6637	0
S19A3_HUMAN	Thiamine transporter 2	SLC19A3	0.875111	0.722681	1.2094	-0.0958322	0.212968	0		1.61388	1.66985	0.715332	1.65987	1	1.13397	0.903668	1.12197	0.0747835	0.226407	0
SPT4H_HUMAN	Transcription elongation factor SPT4	SUPT4H1	0.879532	0.76077	0.758087	-0.322897	1.35888	0	1.32622	1.03722	1.75356	0.456633	0.715233	0	1.79013	1.50276	1.56245	0.694609	1.91862	1
RUXF_HUMAN	Small nuclear ribonucleoprotein F	SNRPF	1.21392	1.45857		0.418184	0.703428	0	0.876279	0.954148		-0.12782	0.548804	0	1.89172	1.72724		0.855576	1.31146	1
ACBP_HUMAN	Acyl-CoA-binding protein	DBI	0.517076	0.629228	0.629593	-0.756414	1.82307	-1	0.733932	0.707689	0.651546	-0.519275	2.02783	0	0.43127	0.449082	0.34207	-1.29522	2.06203	-1
DHX34_HUMAN	Probable ATP-dependent RNA helicase DHX34	DHX34	0.744277	0.827833	0.788796	-0.345622	1.79685	0	0.710967	0.507248	0.621828	-0.705223	1.43562	-1	0.914397	0.434105	0.354915	-0.816531	0.820239	0
EXOC5_HUMAN	Exocyst complex component 5	EXOC5	0.580215	0.696681	0.608711	-0.669934	1.87123	-1	0.495024	1.03977	0.781265	-0.373292	0.529912	0	0.5534	0.740923	0.905672	-0.447463	0.831982	0
MUC13_HUMAN	Mucin-13	MUC13	1.22291	1.50975	1.51559	0.501906	1.39621	0	1.47495	1.56599	1.64245	0.642591	2.31278	1	1.82164	1.40538	1.8143	0.748837	1.56915	1
ATP5E_HUMAN	ATP synthase subunit epsilon, mitochondrial	ATP5E	1.17348	1.02708	0.827234	0.0133021	0.00300365	0	1.55418	1.65401	1.18606	0.550654	1.16836	0	1.54805	1.47226	1.73366	0.66417	1.96039	1
FRIH_HUMAN	Ferritin heavy chain	FTH1	0.738172	0.576219	0.700955	-0.573936	1.47839	0	0.671011	0.43208	0.544549	-0.864561	1.3965	-1	0.591141	0.455748	0.566655	-0.894729	1.79196	-1
CS047_HUMAN	Uncharacterized protein C19orf47	C19orf47	1.04916	0.917129	0.720855	-0.158889	0.417589	0	0.657604	0.544966	0.537727	-0.785628	1.86251	-1	0.810088	0.76691	0.782525	-0.346468	2.35685	0
A7L3B_HUMAN	Ataxin-7-like protein 3B	ATXN7L3B	0.468495		0.804839	-0.651389	0.491526	0	0.748768		0.527816	-0.647712	0.639529	0	0.643646		0.609272	-0.674707	1.42849	-1
O5AC2_HUMAN	Olfactory receptor 5AC2	OR5AC2	1.19323	0.94785	1.00139	0.0669392	0.214215	0	1.61647	1.84539	1.77019	0.802414	2.30683	1	2.1797	2.45191	2.2691	1.20178	2.76467	1
MPC2_HUMAN	Mitochondrial pyruvate carrier 2	MPC2	1.08491	1.19128	1.33401	0.267116	1.02971	0	1.72611	1.81211	1.66095	0.793319	2.67804	1	2.02519	2.06881	2.01168	1.02519	3.85028	1
GTPBA_HUMAN	GTP-binding protein 10	GTPBP10	0.959267	1.12921	1.19468	0.130119	0.492716	0	1.17196	1.28471	1.36601	0.349621	1.48631	0	1.31369	1.49411	1.71199	0.591291	1.46855	1
AT133_HUMAN	Probable cation-transporting ATPase 13A3	ATP13A3	0.796659		0.822039	-0.305166	1.32716	0	0.635194		0.665378	-0.620854	1.46492	-1	0.628354		0.701692	-0.588524	1.06903	0
TRFE_HUMAN	Serotransferrin	TF	0.704884	0.777259	0.849924	-0.363354	1.37514	0	0.763314	0.751936	0.758741	-0.399736	3.60564	0	0.605345	0.589201	0.644434	-0.706056	2.5348	-1
DCA13_HUMAN	DDB1- and CUL4-associated factor 13	DCAF13	0.67363	0.922721	0.814384	-0.315489	0.881973	0	0.594262	0.664327	0.716183	-0.603276	1.79121	-1	0.73414	0.654663	0.738153	-0.496172	1.89989	0
MARH6_HUMAN	E3 ubiquitin-protein ligase MARCH6	2019-03-06	0.529562		0.745035	-0.649958	0.64983	0	0.661056		0.640462	-0.619805	1.6302	-1	0.888697		0.774604	-0.265951	0.648837	0
PPIL3_HUMAN	Peptidyl-prolyl cis-trans isomerase-like 3	PPIL3	0.997355	0.893163	0.817987	-0.147466	0.683646	0	0.683638	0.596726	0.712175	-0.590355	1.78459	-1	0.795647	0.731755	0.65907	-0.456358	1.5544	0
TIM14_HUMAN	Mitochondrial import inner membrane translocase subunit TIM14	DNAJC19	1.07379	1.11439	1.15635	0.156839	1.43329	0	1.66666	1.90574	1.66583	0.804119	2.19142	1	1.46049	1.93421	1.93097	0.828001	1.58184	1
GAR1_HUMAN	H/ACA ribonucleoprotein complex subunit 1	GAR1	1.45461	1.53515	1.5186	0.587638	2.78773	1	1.00215	0.695722	0.919185	-0.197018	0.508167	0	1.08841	0.801499	1.05996	-0.0243143	0.0890288	0
APOL1_HUMAN	Apolipoprotein L1	APOL1	0.470462	0.273115		-1.42745	0.782692	0	0.189712	0.233485		-2.2406	1.37323	-1	0.288781	0.321826		-1.71168	1.53743	-1
CLD2_HUMAN	Claudin-2	CLDN2	0.942677	0.783803	0.759189	-0.271328	0.983644	0	0.591895	0.681423	0.498134	-0.76003	1.5606	-1	0.475271	0.667198	0.503426	-0.86609	1.55087	-1
TXD17_HUMAN	Thioredoxin domain-containing protein 17	TXNDC17	0.429264	0.648213	0.575208	-0.860151	1.42123	-1	0.606694	0.899919	0.713229	-0.434506	0.955152	0	0.595412	0.816741	0.721877	-0.491381	1.20086	0
IMUP_HUMAN	Immortalization up-regulated protein	IMUP	0.860753	0.747817	0.773206	-0.332925	1.49891	0	1.52708	1.55919	1.4681	0.602292	2.74825	1	1.29169	2.00676	1.25792	0.602925	0.915589	0
N42L2_HUMAN	NEDD4-binding protein 2-like 2	N4BP2L2	1.148	1.03745	0.791336	-0.0112085	0.0578744	0	1.54791	3.66773	1.66689	1.19798	0.946212	0	3.0761	4.21021	3.60578	1.86025	2.30422	1
DHX37_HUMAN	Probable ATP-dependent RNA helicase DHX37	DHX37	0.93136	0.851044	0.861313	-0.182394	1.3372	0	0.55304	0.57656	0.577788	-0.813171	3.19506	-1	0.646777	0.556974	0.73343	-0.631004	1.51324	-1
TM128_HUMAN	Transmembrane protein 128	TMEM128	0.874268	0.660017	0.898194	-0.302535	0.806368	0	0.687009	0.603551	0.745744	-0.55901	1.62178	0	0.614334	0.69706	0.65525	-0.609227	2.13482	-1
WLS_HUMAN	Protein wntless homolog	WLS	1.0673	1.1135	0.937295	0.0557022	0.252198	0	1.56022	1.42408	1.57061	0.602458	2.24383	1	1.81468	1.36531	1.50703	0.643709	1.46558	1
MTEF4_HUMAN	Transcription termination factor 4, mitochondrial	MTERF4	0.893001	0.513429	0.711642	-0.502211	0.83647	0	0.588989	0.592909	0.661088	-0.702917	2.23519	-1	0.579946	0.633391	0.681304	-0.663039	1.99921	-1
TTYH3_HUMAN	Protein tweety homolog 3	TTYH3	0.648296	0.68112		-0.589208	1.41545	-1	0.574977	0.645102		-0.713024	1.13348	0	0.605701	0.520668		-0.82832	1.08104	0
S26A6_HUMAN	Solute carrier family 26 member 6	SLC26A6	0.868148	0.844472		-0.223795	1.24753	0	0.669072	0.660162		-0.589405	1.98117	-1	0.730366	0.664392		-0.519986	1.08155	0
B3GN2_HUMAN	N-acetyllactosaminide beta-1,3-N-acetylglucosaminyltransferase 2	B3GNT2	1.06825	1.19613	1.17672	0.197908	1.21304	0	0.566863	0.786404	0.641845	-0.588492	1.31387	-1	0.420589	0.754798	0.510952	-0.831068	1.14353	0
VMP1_HUMAN	Vacuole membrane protein 1	VMP1	1.06516	1.01384	0.2672	-0.354634	0.340151	0	1.71481	1.47041	1.65819	0.691059	2.0248	1	1.58802	1.44203	1.97509	0.738449	1.48747	1
CD9_HUMAN	CD9 antigen	CD9	1.31578	1.1033	1.0746	0.219785	0.838856	0	1.89501	1.61186	1.71962	0.800879	2.14523	1	1.74755	1.587	1.7116	0.75022	2.4995	1
PNO1_HUMAN	RNA-binding protein PNO1	PNO1	0.822259	0.790944	0.739618	-0.350571	1.80394	0	0.692662	0.649517	0.761044	-0.512361	1.79086	0	0.645535	0.669945	0.657187	-0.604814	3.18543	-1
CE290_HUMAN	Centrosomal protein of 290 kDa	CEP290	0.659077	0.648641	0.730575	-0.557601	2.04055	0	0.87258	0.645236	0.737704	-0.411502	1.10485	0	0.583599	0.493777	0.65824	-0.789515	1.6598	-1
COPT1_HUMAN	High affinity copper uptake protein 1	SLC31A1	0.834255	1.17367	1.05992	0.0322651	0.0391264	0	2.36496	1.48897	1.98872	0.96166	1.39092	1	5.7487	1.65896	1.82365	1.62157	0.853892	0
H31_HUMAN	Histone H3.1	HIST1H3A	0.560867	0.721964	0.706174	-0.592915	1.45043	-1	0.866626	0.849049	0.839477	-0.231553	2.47533	0	0.940005	1.34689	0.824908	0.0527862	0.0313676	0
ZBED1_HUMAN	Zinc finger BED domain-containing protein 1	ZBED1	0.692307	1.315		0.0052593	0.0421589	0	0.576301	0.61048		-0.752947	1.45499	-1	0.527493	0.562134		-0.876166	1.47783	-1
TRUB2_HUMAN	Mitochondrial mRNA pseudouridine synthase TRUB2	TRUB2	1.42762	1.63199	1.08548	0.46644	0.908928	0	1.29957	1.68837	1.74429	0.657558	1.39016	1	1.85527	1.73505	1.57747	0.784583	2.12696	1
MK_HUMAN	Midkine	MDK	0.5659	0.662055	0.645432	-0.679314	1.98309	-1	0.647442	0.588957	0.59261	-0.713901	2.42217	-1	0.748712	0.960187	0.85748	-0.225229	0.812038	0
TNR1A_HUMAN	Tumor necrosis factor receptor superfamily member 1A	TNFRSF1A	0.646881	0.713732	0.714999	-0.531426	2.1011	0	0.566244	0.76352	0.54456	-0.678592	1.34019	-1	0.617938	0.738467	0.831514	-0.455403	1.19043	0
ATIF1_HUMAN	ATPase inhibitor, mitochondrial	ATPIF1	1.15954	1.04796	1.00349	0.098057	0.580751	0	1.78524	1.54348	1.38561	0.652088	1.58532	1	0.850278	0.995869	1.0048	-0.073519	0.371189	0
CHD4_HUMAN	Chromodomain-helicase-DNA-binding protein 4	CHD4	1.69161	1.58857	1.5694	0.692899	2.63111	1	1.27696	1.42188	1.23213	0.389924	1.60617	0	0.862594	1.35552	1.17117	0.176017	0.289239	0
KISHA_HUMAN	Protein kish-A	TMEM167A	1.52354	1.18834	1.14599	0.362839	0.947472	0	2.19493	1.99745	1.56746	0.941067	1.62882	1	4.55849	2.44485	2.94344	1.72927	1.61476	1
FKB14_HUMAN	Peptidyl-prolyl cis-trans isomerase FKBP14	FKBP14	0.912271	1.31324	1.14095	0.166268	0.366943	0	1.408	1.83847	1.49006	0.658868	1.50843	1	1.18155	1.42451	1.37179	0.407025	1.40407	0
TM7S3_HUMAN	Transmembrane 7 superfamily member 3	TM7SF3	0.152629	0.288687		-2.18011	0.892134	0	0.143193	0.168885	0.258605	-2.3942	1.97203	-1	0.126899	0.135988	0.230138	-2.60523	1.98956	-1
HMDH_HUMAN	3-hydroxy-3-methylglutaryl-coenzyme A reductase	HMGCR	0.781702	0.618892	0.630299	-0.562848	1.46779	0	0.658788	0.874172	0.781726	-0.374146	1.07693	0	0.5822	0.712928	0.549334	-0.701762	1.60635	-1
INSI2_HUMAN	Insulin-induced gene 2 protein	INSIG2	0.490364	0.564312	0.503807	-0.94482	2.37015	-1	1.15056	1.16112	1.0084	0.146255	0.793053	0	1.76392	1.60348	1.64204	0.739687	2.50582	1
DOCK8_HUMAN	Dedicator of cytokinesis protein 8	DOCK8	0.688575	0.624425	0.687249	-0.584783	2.20403	0	0.467545	0.43072	0.431266	-1.17404	2.9554	-1	0.421672	0.475044	0.399	-1.21121	2.43013	-1
CRDL1_HUMAN	Chordin-like protein 1	CHRDL1	0.66653	0.836023	0.175116	-0.838504	0.597397	0	0.41569	0.4255	0.0743328	-1.71229	0.887125	0	0.294139	0.324179		-1.69358	1.5796	-1
HERP1_HUMAN	Homocysteine-responsive endoplasmic reticulum-resident ubiquitin-like domain member 1 protein	HERPUD1	0.713392	0.802644	0.938308	-0.289625	0.917792	0	0.821299	0.798549	0.662511	-0.394436	1.26641	0	0.630731	0.65702	0.536415	-0.717726	1.82614	-1
SERC3_HUMAN	Serine incorporator 3	SERINC3	0.805434	0.601482	0.841223	-0.416231	0.979672	0	0.58838	0.831845	0.869933	-0.389515	0.8303	0	0.546	0.592778	0.550956	-0.828166	2.68946	-1
T2R40_HUMAN	Taste receptor type 2 member 40	TAS2R40	0.691646		0.787066	-0.435658	0.875135	0	0.453653		0.410675	-1.21035	1.42408	-1	0.407167		0.444029	-1.23244	1.49173	-1
MIA40_HUMAN	Mitochondrial intermembrane space import and assembly protein 40	CHCHD4	0.809006	0.929316	1.06025	-0.100271	0.361348	0	1.45255	1.78823	1.32109	0.604664	1.3545	1	1.1011	1.09886	0.984015	0.0858642	0.588598	0
ZN484_HUMAN	Zinc finger protein 484	ZNF484	0.232603	0.275349	0.310703	-1.87363	2.38629	-1	0.813025	0.8956	0.935409	-0.182222	1.04211	0	2.18182	2.46658	2.44177	1.24086	2.67981	1
MCTS1_HUMAN	Malignant T-cell-amplified sequence 1	MCTS1	0.589024	0.652281	0.539169	-0.752701	1.96592	-1	1.00667	0.838747	1.20919	0.0260218	0.020571	0	0.858498	0.65509	0.665834	-0.461016	1.18946	0
RHG17_HUMAN	Rho GTPase-activating protein 17	ARHGAP17	1.6814	1.36508	1.33438	0.546249	1.43487	0	2.00037	1.62603	2.03074	0.91511	1.89495	1	1.55749	1.44197	1.32817	0.528615	1.80791	0
PARI_HUMAN	PCNA-interacting partner	PARPBP	0.786521	1.0705	1.19345	0.0240711	0.0039862	0	1.04378	1.3072	1.13414	0.216248	0.803723	0	0.59077	0.431017	0.446251	-1.03107	1.7344	-1
RNF17_HUMAN	RING finger protein 17	RNF17	1.0799	1.33442	1.12052	0.236684	0.872325	0	1.63787	1.48264	1.51246	0.626975	2.31111	1	1.49326	1.59028	1.38555	0.57502	2.00359	0
KRT36_HUMAN	Keratin, type I cuticular Ha6	KRT36	1.05039	0.958743	0.813768	-0.087784	0.329771	0	0.757471	0.777781	0.552265	-0.523175	1.11587	0	0.464782	0.47171	0.466142	-1.09682	4.4509	-1
ENY2_HUMAN	Transcription and mRNA export factor ENY2	ENY2	0.832303	0.725741	0.12169	-0.83673	0.529851	0	0.928064	0.927588	0.167618	-0.568274	0.425601	0	0.514681	0.475854		-1.01372	1.45031	-1
MON2_HUMAN	Protein MON2 homolog	MON2		0.864837	1.17778	0.0304161	0.0167853	0		1.79797	1.73449	0.820675	1.69654	1	1.26443	1.18653	1.08822	0.238451	1.19306	0
UBP33_HUMAN	Ubiquitin carboxyl-terminal hydrolase 33	USP33	0.684272	0.543015	0.754971	-0.597818	1.30758	-1	0.672897	0.379536	0.523687	-0.928585	1.25184	0	0.761728	0.463114	0.652967	-0.675913	1.09867	0
COMD8_HUMAN	COMM domain-containing protein 8	COMMD8	0.9407	1.05945		0.000108231	0.00793324	0	2.9392	0.546575		0.801478	0.0834754	0	2.06721	1.96089		1.0101	1.61967	1
UBCP1_HUMAN	Ubiquitin-like domain-containing CTD phosphatase 1	UBLCP1	1.53111	1.44044	1.57301	0.599178	2.40654	1	1.17032	1.0593	1.33756	0.249819	0.88592	0	1.11569	1.13368	1.20306	0.202648	1.58793	0
PCM1_HUMAN	Pericentriolar material 1 protein	PCM1	0.971124	1.00071	1.05713	0.0138619	0.123695	0	0.71577	0.508905	0.573345	-0.738553	1.45905	-1	0.50435	0.744294	0.80115	-0.549484	0.966288	0
KRT86_HUMAN	Keratin, type II cuticular Hb6	KRT86		0.524291	0.614611	-0.812356	1.05173	0		0.603398	0.611095	-0.719646	2.09215	-1		0.515866	0.624766	-0.810166	0.97193	0
SMAGP_HUMAN	Small cell adhesion glycoprotein	SMAGP		1.03069	0.83155	-0.102962	0.219396	0		1.2899	1.45137	0.454849	0.926815	0		1.5501	1.6455	0.676087	1.39196	1
MTPN_HUMAN	Myotrophin	MTPN		0.626681	0.659014	-0.637452	1.44157	-1		1.35733	1.26735	0.392142	1.09649	0		0.921688	0.975963	-0.0757852	0.501118	0
POGK_HUMAN	Pogo transposable element with KRAB domain	POGK		1.03864	0.704328	-0.198455	0.245202	0		1.8614	1.72311	0.841775	1.37567	1		1.03107	0.997118	0.0201897	0.251907	0
TYPH_HUMAN	Thymidine phosphorylase	TYMP		1.02503	1.21498	0.163508	0.377159	0		2.79441	1.6362	1.14751	0.666466	0		3.64149	3.08116	1.74903	1.35727	1
TBCD5_HUMAN	TBC1 domain family member 5	TBC1D5		0.745798	1.49522	0.164153	0.0452425	0		0.502236	0.509792	-0.982751	2.15637	-1		0.687649	0.82699	-0.401027	0.696506	0
TMOD2_HUMAN	Tropomodulin-2	TMOD2		0.904166	0.951967	-0.1077	0.676433	0		1.53057	1.58989	0.641759	1.56543	1		2.33927	2.54443	1.28798	1.52314	1
KCC2D_HUMAN	Calcium/calmodulin-dependent protein kinase type II subunit delta	CAMK2D		1.43633	1.32396	0.464819	1.09552	0		1.79716	1.6642	0.791339	1.35075	1		1.38333	1.36108	0.456495	1.78754	0
BBC3_HUMAN	Bcl-2-binding component 3	BBC3		1.87371	1.63318	0.810193	1.10896	0		1.84708	1.90598	0.908066	1.7993	1		1.3589	1.18352	0.346203	0.744315	0
SOS2_HUMAN	Son of sevenless homolog 2	SOS2		0.725904	0.710417	-0.477622	1.68352	0		0.653722	0.702756	-0.560134	1.22894	0		0.327707	0.340041	-1.58262	1.96986	-1
CTR1_HUMAN	High affinity cationic amino acid transporter 1	SLC7A1		1.74424	1.80468	0.827379	1.72337	1		1.56365	0.805017	0.244075	0.103705	0		1.90367	1.17741	0.623437	0.466185	0
TYB10_HUMAN	Thymosin beta-10	TMSB10		0.583845	0.557647	-0.809079	1.58452	-1		0.918603	1.57314	0.317157	0.209063	0		0.689441	0.667522	-0.559619	1.57695	0
WWTR1_HUMAN	WW domain-containing transcription regulator protein 1	WWTR1		0.816984	1.04117	-0.106128	0.203824	0		0.621605	0.650546	-0.652731	1.49524	-1		0.47465	0.675533	-0.798136	0.71775	0
WDR72_HUMAN	WD repeat-containing protein 72	WDR72		1.45239	1.24695	0.432604	0.795831	0		1.44152	1.53127	0.571815	1.31453	0		2.33611	2.21337	1.1857	1.67975	1
NOD1_HUMAN	Nucleotide-binding oligomerization domain-containing protein 1	NOD1		1.04385	1.13382	0.122791	0.53705	0		0.922672	1.03966	-0.0274293	0.104246	0		2.22686	2.36303	1.19846	1.64311	1
IL1A_HUMAN	Interleukin-1 alpha	IL1A		0.619469	0.610623	-0.701234	2.02604	-1		0.690431	0.701339	-0.52308	1.86143	0		0.649786	0.67395	-0.595385	1.55077	-1
K1C18_HUMAN	Keratin, type I cytoskeletal 18	KRT18	1.55694	1.51388	1.53699	0.61912	3.4477	1	1.81229	1.76194	1.82647	0.848184	3.4619	1	1.70113	1.71107	1.53317	0.721118	2.2944	1
K2C7_HUMAN	Keratin, type II cytoskeletal 7	KRT7	1.42297	1.5946	1.54136	0.603733	2.1886	1	1.89558	1.97703	1.70528	0.894756	2.299	1	1.5583	1.63018	1.61594	0.6794	3.0662	1
DLDH_HUMAN	Dihydrolipoyl dehydrogenase, mitochondrial	DLD	0.518769	0.503226	0.532032	-0.94895	3.2236	-1	0.580351	0.525774	0.553843	-0.853807	2.6367	-1	0.431281	0.493171	0.467066	-1.1083	2.5936	-1
SQSTM_HUMAN	Sequestosome-1	SQSTM1	0.505694	0.609804	0.606065	-0.801243	1.9263	-1	0.515552	0.631546	0.592243	-0.786422	1.9317	-1	0.556739	0.608766	0.599309	-0.76545	2.5724	-1
FRIL_HUMAN	Ferritin light chain	FTL	0.542	0.396115	0.417487	-1.14603	1.8467	-1	0.398774	0.239312	0.370128	-1.57316	1.703	-1	0.485987	0.314683	0.398533	-1.32289	1.7529	-1
FKB1A_HUMAN	Peptidyl-prolyl cis-trans isomerase FKBP1A	FKBP1A	0.355582	0.364351	0.537719	-1.25423	1.6573	-1	0.365899	0.487694	0.425202	-1.23018	2.0367	-1	0.555105	0.578421	0.582555	-0.80585	3.1403	-1
CERU_HUMAN	Ceruloplasmin	CP	0.590694	0.713188	0.567917	-0.680537	1.6767	-1	0.455356	0.585755	0.569342	-0.897496	1.8045	-1	0.532158	0.620205	0.539555	-0.8263	2.1457	-1
SRXN1_HUMAN	Sulfiredoxin-1	SRXN1	0.553266	0.5651	0.641855	-0.769206	2.1294	-1	0.66776	0.585869	0.659998	-0.648653	2.0722	-1	0.643756	0.541278	0.586485	-0.75998	2.0535	-1
T4S1_HUMAN	Transmembrane 4 L6 family member 1	TM4SF1	0.586512	0.711818	0.689433	-0.593817	1.6944	-1	0.472493	0.496817	0.515443	-1.01474	2.8927	-1	0.533803	0.491351	0.589602	-0.89365	2.149	-1
SH3L3_HUMAN	SH3 domain-binding glutamic acid-rich-like protein 3	SH3BGRL3	0.519405	0.486977	0.424248	-1.06831	2.1956	-1	0.661783	0.633436	0.587628	-0.672047	2.2616	-1	0.58344	0.652769	0.622768	-0.69045	2.3396	-1
TSN6_HUMAN	Tetraspanin-6	TSPAN6	0.614509	0.541694	0.652404	-0.730084	1.9433	-1	0.522549	0.673771	0.479162	-0.840387	1.5457	-1	0.527162	0.652669	0.405903	-0.91981	1.3859	-1
STOM_HUMAN	Erythrocyte band 7 integral membrane protein	STOM	0.586458	0.619864	0.639286	-0.700866	2.5719	-1	0.467488	0.565056	0.551311	-0.921523	2.0718	-1	0.474324	0.594732	0.611582	-0.83595	1.7362	-1
RT12_HUMAN	28S ribosomal protein S12, mitochondrial	MRPS12	0.660351	0.637093	0.66146	-0.614916	3.0845	-1	0.592878	0.593487	0.522793	-0.811677	2.258	-1	0.576412	0.583544	0.519849	-0.83667	2.4032	-1
NGAL_HUMAN	Neutrophil gelatinase-associated lipocalin	LCN2	3.341	2.35486	2.62424	1.47164	1.9858	1	2.82286	2.28108	3.34518	1.49384	1.9388	1	3.25113	3.24114	3.24743	1.69891	6.2357	1
PP4R4_HUMAN	Serine/threonine-protein phosphatase 4 regulatory subunit 4	PPP4R4	0.651756	0.619841	0.65287	-0.640504	2.8339	-1	0.644367	0.418117	0.565184	-0.882156	1.4065	-1	0.650243	0.422886	0.581243	-0.85868	1.38	-1
M4K4_HUMAN	Mitogen-activated protein kinase kinase kinase kinase 4	MAP4K4	0.730193	0.635478	0.607372	-0.60454	1.7748	-1	0.559567	0.607679	0.634803	-0.735325	2.2842	-1	0.4607	0.617783	0.50898	-0.91824	1.7589	-1
SPB7_HUMAN	Serpin B7	SERPINB7	0.469232	0.351808	0.401498	-1.29508	2.0778	-1	0.386851	0.29535	0.349183	-1.54038	2.2739	-1	0.544592	0.346603	0.489662	-1.1194	1.5485	-1
CD158_HUMAN	Coiled-coil domain-containing protein 158	CCDC158	0.591745	0.588104	0.558554	-0.7872	2.9502	-1	0.334769	0.363515	0.371169	-1.48809	3.0314	-1	0.133681	0.123817	0.117804	-2.99884	3.5053	-1
